# Supplementary material for: Thrombolytic proteins profiling: High‐throughput activity, selectivity, and resistance assays
Source: FEBS Open Bio. 2025 Oct 4;16(2):314–30. doi: 10.1002/2211-5463.70132 (PMC12871562; doi:10.1002/2211-5463.70132)
Supplement: Supplementary file 2 — File S2. Excel datasheet for semi‐automated analysis of fibrin binding data. The file provides a step‐by‐step guide for easy and user‐friendly data analysis. [file FEB4-16-314-s003.xlsx]

## Sheet: QuickStart guide
	WELCOME! This is a universal automated analysis sheet perfect for evaluating your fibrin binding data when testing thrombolytic enzymes according to the protocol published in Toul et al. (2025). Let's take a look on how to use this spreadsheet effectively.
	COLOR CODING will help you with the navigation across the spreadsheet:
		RED			–	Titles, heading, and legends/descriptions
		YELLOW			–	Input values/data and parameters
		GREEN			–	Calculated values and parameters
		BLUE			–	Important output values (Desired results)
		YELLOW-BLUE			–	Combined input/output values
		RED LETTERS			–	Outlier replicates
		RED-GREY			–	Suspicous parameters that desire attention
		DARK BLUE			–	First replicate
		DARK GREEN			–	Second replicate
		DARK YELLOW			–	Third replicate
	STEP-BY-STEP TUTORIAL will guide you through the whole process of the data analysis in a few quick steps:
		1)	Insert your raw kinetic data (fluorescence increase with time) into the 'Input fluorescence data' tab according to the pre-filled example data. Mark each replicate with the proper fibrin(ogen) concentration used in your experiment (fill only the yellow cells, the remaining ones are automatically calculated). Make sure that the fibrin(ogen) concentration is provided in micromolar and time in secon…
		2)	Switch to the 'Kinetic data analysis' tab and check the first row of graphs to easily identify outliers. If there are any, just mark them by selecting option "Y" in the first row and the outliers will become red-colored and will be excluded from the analysis process. After that, try to identify and set the correct fitting limits ("Fit from?" and "Fit until?"; second and third rows) where the fluo…
		3)	Go to the 'Analysis results' tab and check the validity of the fitted parameters (columns D–E). Optimally, the value of SE should not be higher than 15 % of the corresponding Rate value and the Rate values should not differ more than 25 % from the replicate average. If any of these requirements is not fulfilled, such value will be highlighted with red background to easily identify problematic kin…
		4)	Check the graph of the dependence of the bound thrombolytic on the fibrin(ogen) concentration and visually confirm that the dependence has a hyperbolic trend. If there is any concentration that significantly differs and does not follow the hyperbolic trend at all, you can exclude it completely from the analysis by setting all the replicates of this concentration as outliers. Please note that not …
		5)	Finally, fit the obtained values of Bound PA (%) at different Fibrin(ogen) concentrations (µM) with a hyperbolic function. In ideal case, copy the corresponding data (columns G+J+K) and fit them using Origin or an analogical advanced software focused on non-linear regression data fitting. You can use the estimated parameters (cells H19 and H20) as initials for your non-linear fitting. If this is …
		6)	If fitting the data directly in Excel, use the SOLVER add-in which is part of the software. If you haven't used this add-in before, you need to load it first. Just go to "File → Options → Add-ins" and then at the bottom in the "Manage" box, select "Excel Add-ins", and click "Go". In the Add-Ins available box, select the "Solver Add-in" check box, and then click "OK". If you are successful, the So…
		7)	Enter the initials for the Excel hyperbolic non-linear regression fitting into the cells D5–D6 in the 'Solver' tab. You can use the values in the cells C5–C6 and just copy them. After that, click on the "Solver" function and a new window will appear. As "Set Objective", select the cell D7 (this value will be minimized), then choose "Min" and as "By Changing Variable Cells", select the cells D5–D6…
		[IMPORTANT NOTE! Please, keep in mind that Excel Solver cannot operate with standard errors so it does not assume SE of the input values and similarly, it won't calculate any standard errors for your final values of the dissociation constant Kd and limiting binding capacity Bindlim. (The cells J19 and J20 are kept in this sheet only for the case you want to copy the SE values from Origin or other…
		8)	You have your final results and fibrin affinity values, congratulations! You can now use the final data and generated bar graphs in your reports. Additionally, you can also access the graph of the raw kinetic curves together with the linear fits which are generated and waiting for you in the 'Averaged fitted data' tab.
	QUICK SUMMARY of the analysis procedure:
		1)	Insert your fluorescence kinetic traces at various fibrin(ogen) concentrations in replicates and assign the correct concentrations.
		2)	Identify outliers, mark them by "Y", and specify/set the correct fitting limits.
		3)	Check the validity and the correctness of the linear fit and the obtained parameters (Rate and SE). If needed, specify additional outliers.
		4)	Fit the fibrin(ogen) concentration dependence data with the hyperbolic equation, and get the final results and the fitted curves together with the desired affinity value!

## Sheet: Input fluorescence data
Time [s]	Fibrinogen concentration [µM]
	NOTE: The sheet is designed to have the data measured in triplicates with max 12 different fibrinogen concentrations and max 500 time points (if fewer replicates, fewer time points or fewer concentrations used, just keep the corresponding cells blank)
	0	0	0	0.1	0.1	0.1	0.3	0.3	0.3	0.5	0.5	0.5	1	1	1	2	2	2	4	4	4	10	10	10	20	20	20	40	40	40
372.493	931.631	933.862	889.978	928.885	875.93	799.586	868.476	878.826	907.922	828.755	947.212	836.792	819.378	838.835	842.279	746.162	689.456	648.863	378.107	457.228	534.499	373.794	232.374	358.761	194.717	168.996	195.12	27.93	-7.57702	68.5368
401.146	919.828	953.101	927.449	900.862	934.128	757.861	903.887	913.499	924.664	768.026	911.722	891.32	848.687	802.621	822.224	718.375	760.587	582.957	390.638	490.497	574.054	378.782	217.035	389.896	208.365	197.889	179.654	66.1055	45.1042	71.37
429.799	1017.86	986.949	965.2	931.045	992.694	826.427	939.617	909.838	956.063	879.517	939.22	946.3	839.82	824.843	912.218	800.996	697.971	677.154	329.834	478.24	576.171	347.666	218.918	373.21	196.571	179.359	181.419	60.3332	-33.9387	38.4318
458.453	989.048	982.109	1110.35	991.467	936.164	849.537	1082.79	919.295	948.828	872.257	999.514	886.279	844.239	877.551	875.592	757.358	762.417	661.707	371.288	485.744	546.443	331.715	184.463	378.056	256.023	182.65	146.849	-13.9226	15.8088	20.896
487.106	984.313	1053.02	961.642	1018.38	989.803	960.572	932.162	957.238	1017.41	855.56	1023.76	936.529	877.321	897.005	863.29	738.402	792.091	637.952	451.634	467.264	546.226	346.12	227.869	355.682	171.86	158.931	190.143	-36.9338	32.2637	33.8838
515.759	1080.09	1035.19	1090.74	1135.3	1067.72	931.215	1059.39	1003.79	997.303	861.681	1145.38	1011.16	919.189	1006.74	951.758	820.563	789.729	635.782	457.599	460.683	538.552	370.83	184.425	346.317	82.6791	148.37	146.59	-33.0415	17.9506	57.2956
544.413	1030.19	1130.83	1047.27	1065.26	1031.38	1022.82	1014.11	1018.65	1090.74	910.658	1065.24	971.643	929.549	929.777	894.789	757.623	788.995	673.759	351.757	496.903	647.911	365.388	256.157	382.77	232.077	183.737	218.213	-41.7268	6.34989	50.6413
573.066	1109.71	1153.47	1091.26	1089.55	1064.36	912.985	1056.34	1033.91	1111.24	886.164	1087.12	1001.56	940.479	947.401	967.505	824.689	764.265	644.017	441.188	494.6	640.46	361.72	256.409	378.472	179.465	178.434	218.358	-51.3057	-28.3177	45.824
601.719	1121.02	1151.1	1107.56	1113.84	1112.52	1052.31	1070.94	1023.6	1106.8	947.613	1109.15	1046.75	926.009	965.282	972.259	824.096	761.081	694.327	410.8	431.33	591.949	333.721	233.027	309.505	219.745	108.522	194.869	79.8536	-40.6442	16.7221
630.372	1134.26	1145.01	1069.96	1087	1118.43	961.046	1031.69	1038.68	1098.7	935.255	1076.13	1049.81	937.105	932.292	979.178	825.952	813.705	676.562	411.528	490.731	578.04	332.238	207.148	371.193	216.974	169.307	168.883	-5.56081	3.51842	14.1677
659.026	1180.69	1140.8	1118.5	1152.83	1201.64	1014.47	1078.64	1083.01	1092.56	948.434	1143.32	1130.27	977.604	992.203	1019.53	861.509	853.481	682.801	430.922	450.668	583.818	361	184.266	327.194	149.321	124.437	145.895	-12.3963	35.4169	41.8819
687.679	1175.6	1176.75	1201.88	1138.7	1082.89	1008.03	1160.48	1088.05	1126.63	1033.84	1124.3	1008.86	978.968	972.384	1008.59	846.016	878.802	756.309	400.383	463.665	640.589	351.37	202.527	339.743	158.174	136.137	164.048	27.8427	53.3615	31.2205
716.332	1202.26	1202.83	1138.74	1216.97	1143.55	1028.34	1095.85	1176.96	1150.89	1044.32	1205.21	1066.95	1064.35	1045.19	1029.61	862.717	800.123	760.635	408.584	507.541	553.045	426.412	211.807	385.223	233.169	180.788	173.222	-6.12406	-32.2641	105.246
744.986	1208.5	1131.33	1237.42	1234.58	1267	1087.48	1193.09	1157.41	1077.63	1000.9	1220.73	1187.92	1041.41	1057.54	1030.4	859.406	833.829	715.248	427.663	486.078	579.344	393.711	124.3	361.258	185.439	156.008	85.6103	-20.6915	-5.13734	71.54
773.639	1191.77	1192.83	1193.21	1134.54	1211.06	1074.09	1147.48	1146.95	1137.43	1007.62	1109.31	1129.6	1027.69	952.426	1008.43	833.515	930.707	716.596	386.151	477.904	620.059	370.739	170.525	351.483	187.203	145.429	131.73	-24.3152	85.4779	47.5715
802.292	1267.62	1241.54	1184.73	1287.55	1162.53	1085.95	1137.65	1123	1184.49	1065.75	1271.31	1078.76	1000.59	1100.56	1079.22	900.575	842.019	765.818	440.432	474.574	540.071	334.839	204.587	346.905	167.702	140.056	165.688	-13.0283	-9.20166	10.6837
830.946	1215.48	1223.64	1227.65	1185.3	1294.75	1075.39	1179.25	1108.53	1164.99	1009.36	1157.72	1208.74	983.087	993.589	1022.19	839.968	856.921	709.075	406.465	434.416	602.264	308.938	172.623	303.182	136.717	95.5435	133.62	44.326	-0.05721	-16.2004
859.599	1270.2	1196.99	1217.83	1249.11	1204.39	1049.93	1168.16	1165.29	1136.79	1069.04	1223.58	1116.22	1036.92	1052.84	1072.18	886.533	882.533	760.118	408.752	510.07	591.314	354.721	132.429	382.692	210.418	174.27	93.3211	0.449547	19.998	28.604
888.252	1282.89	1292.57	1320.81	1212.68	1233.64	1088.56	1269.91	1207.36	1230.86	1099.67	1181.28	1143.37	1076.16	1012.01	1080.28	891.349	874.14	784.398	398.948	563.651	561.244	386.213	214.928	438.742	146.06	229.54	175.717	-31.9227	6.22098	59.1225
916.905	1283.19	1273.34	1279.62	1287.58	1217.13	1100.29	1227.52	1240.42	1210.16	1018.59	1259.3	1124.83	1106.49	1082.64	1076.14	884.035	857.503	705.262	425.681	476.547	651.4	409.073	183.032	345.148	244.077	135.169	143.718	20.2228	-15.6512	81.0117
945.559	1282.67	1248.22	1316.01	1343.66	1236.08	1175.84	1262.74	1223.55	1183.61	1070.49	1317.08	1141.79	1086.96	1134.58	1071.3	876.142	891.289	749.553	427.469	503.113	702.629	382.32	145.623	372.494	234.938	161.743	106.206	8.91321	13.0291	53.2916
974.212	1293.59	1361.23	1263.12	1322.52	1289.83	1200.55	1208.71	1234.47	1295.23	1141.59	1291.54	1193.62	1095.3	1109.42	1078.02	879.905	880.931	811.769	427.678	504.505	612.236	383.639	246.677	373.072	197.688	161.553	207.158	4.22869	-2.32417	53.6479
1002.87	1255.13	1338.19	1345.2	1349.26	1265.5	1141.75	1289.69	1215.83	1270.83	1125.51	1317.77	1167.42	1074.15	1132.24	1035.47	834.493	883.902	793.271	448.547	535.729	587.913	355.658	211.986	405.396	207.664	193.112	172.366	-21.0919	-4.25254	24.7076
1031.52	1254	1339.76	1335.66	1259.39	1267.09	1141.89	1279.06	1193.69	1271.07	1060.73	1218.13	1167.17	1049.57	1038.55	1030.36	826.599	962.448	729.732	430.472	490.277	622.058	324.405	202.171	356.16	227.697	143.113	162.45	0.879142	69.4782	-7.50105
1060.17	1304.31	1302.73	1345.67	1297.24	1303.31	1153.9	1288.01	1247.9	1232.73	1078.09	1256.49	1201.6	1101.4	1072.67	1076.77	870.304	942.549	742.43	402.841	609.219	613.99	369.716	153.993	481.817	185.226	268.01	114.17	6.72381	44.8371	36.8584
1088.83	1331.48	1342.4	1338.12	1402.08	1323.1	1158.81	1279.42	1301.96	1271.13	1138.44	1367.25	1219.64	1153.12	1173.87	1100.13	891.015	832.59	795.055	429.491	587.487	645.52	415.044	182.74	457.827	204.482	243.265	142.816	17.029	-69.8011	81.2377
1117.48	1323.62	1362.23	1318.37	1374.26	1349.54	1168.72	1258.65	1304.91	1289.72	1088.7	1334.8	1244.37	1153.8	1142.49	1088.54	876.839	914.896	745.705	483.491	537.459	567.302	409.441	191.846	403.74	213.93	188.424	151.822	32.3841	7.88071	74.6882
1146.13	1341.73	1376.32	1311.95	1301.43	1309.98	1151.19	1251.23	1306.92	1302.58	1085.81	1253.77	1203.12	1153.57	1066.17	1103	888.767	875.724	739.847	460.034	518.744	623.68	403.026	195.383	382.969	236.442	166.903	155.258	44.1611	-35.8677	67.3309
1174.79	1371.51	1330.4	1342.94	1343.34	1346.28	1225.17	1281.24	1279.32	1255.45	1108.41	1296.7	1237.77	1123.78	1104.64	1129.18	912.464	964.322	757.685	404.436	506.255	533.254	367.144	139.065	368.826	226.062	152.011	98.8406	-16.4523	48.1971	30.51
1203.44	1418.56	1413.91	1324.47	1456.83	1389.1	1184.61	1261.8	1278.17	1337.78	1167.81	1416.99	1278.96	1120.48	1214.75	1172.69	953.541	889.764	809.695	426.266	571.16	642.074	357.823	212.319	437.021	174.318	219.46	171.995	75.7081	-30.8567	20.2527
1232.09	1455.82	1405.67	1389.73	1323.9	1393.92	1205.54	1326.11	1318.34	1328.37	1223.62	1271.17	1282.19	1158.53	1078.5	1206.48	984.918	956.503	858.419	526.247	543.989	623.385	389.926	193.954	407.266	165.454	188.961	153.531	9.95539	31.4197	51.4224
1260.74	1420.89	1477.38	1426.39	1410.81	1333.09	1258.41	1361.83	1284.17	1398.93	1143.65	1362.81	1219.78	1122.26	1162.13	1168.11	944.185	954.565	781.304	436.278	617.64	528.704	347.77	255.652	484.772	221.531	265.726	215.13	15.8918	25.0491	8.33667
1289.4	1407.5	1443.46	1458.35	1310.06	1388.58	1253.78	1392.86	1289.71	1363.87	1146.28	1251.81	1273.71	1125.74	1058.15	1151.33	925.065	934.783	780.811	436.433	555.4	652.913	345.417	211.814	417.717	200.159	197.932	171.193	22.6359	0.861438	5.05581
1318.05	1472.11	1423.07	1468.89	1401.56	1372.32	1370.27	1402.48	1367.56	1342.35	1196.44	1348.46	1255.91	1201.55	1146.46	1212.6	984.017	948.206	824.406	433.965	547.717	698.526	415.445	181.601	408.704	150.593	188.183	140.882	-50.694	9.90127	74.1594
1346.7	1507.29	1569.68	1468.69	1411.85	1455	1234.14	1401.37	1422.95	1487.86	1157	1357.44	1337.07	1254.92	1153.59	1244.47	1013.6	976.893	784.977	419.621	568.669	612.415	463.078	318.476	430.157	171.757	208.901	277.66	-10.7587	34.2273	120.871
1375.36	1444.24	1404.7	1464.38	1365.86	1402.11	1263.05	1396.16	1328.6	1321.77	1186.78	1305.65	1282.67	1158.58	1104.48	1178.14	945.006	996.526	809.738	415.435	581.89	676.986	361.035	143.823	443.388	252.857	221.4	102.908	0.183146	49.5189	17.9081
1404.01	1458.17	1433.48	1361.64	1384.57	1380.16	1259.29	1292.53	1351.5	1349.46	1296.11	1323.75	1259.23	1179.5	1120.08	1188.82	953.433	887.592	908.273	445.024	532.627	710.655	376.288	163.003	390.148	139.842	167.431	121.991	-35.024	-63.7396	32.2451
1432.66	1490.76	1413.62	1461.68	1395.28	1381.07	1303.89	1391.69	1418.06	1328.52	1235.39	1333.23	1258.65	1244.09	1127.72	1218.19	980.571	1045.72	849.175	464.983	504.228	659.34	435.243	133.608	359.106	236.806	135.663	92.4988	-39.1403	90.0797	90.2875
1461.32	1437.24	1446.55	1394.34	1491.59	1564.88	1295.19	1323.47	1364.62	1360.37	1233.17	1435.18	1440.99	1188.71	1220.98	1161.47	921.635	969.074	844.335	464.591	568.03	643.905	374.245	157.041	426.154	277.028	201.986	115.836	-21.1984	9.14152	28.3788
1489.97	1524.06	1526.55	1512.19	1469.09	1464.98	1339.72	1440.45	1369.61	1439.3	1212.56	1408.82	1339.63	1191.76	1195.45	1245.11	1003.07	975.871	822.464	472.143	534.238	643.911	371.71	227.606	389.38	189.077	164.49	186.304	-37.9933	11.6599	24.9372
1518.62	1558.18	1519.22	1463.29	1468.59	1444.67	1349.6	1390.69	1397.68	1430.9	1259.74	1406.24	1317.86	1217.91	1191.93	1276.07	1031.83	1003.94	863.447	458.679	603.059	609.067	392.293	210.869	461.77	191.697	236.16	169.47	57.8635	35.4632	44.6158
1547.28	1566.84	1538.08	1471.35	1511.41	1465.36	1300.84	1397.88	1431.66	1448.71	1199.23	1450.44	1337.11	1249.97	1231.75	1281.59	1035.17	979.366	804.614	506.893	561.539	632.491	418.814	220.369	416.779	268.949	190.451	178.874	24.1835	6.63664	70.2348
1575.93	1522.92	1583.28	1539.81	1416.86	1455.85	1323.09	1465.48	1397.48	1492.86	1247.69	1346.3	1326.15	1213.89	1134.21	1234.54	985.943	953.539	846.808	468.23	619.327	654.562	377.201	256.241	477.436	188.664	250.393	214.651	35.2212	-23.4322	27.7233
1604.58	1530.22	1567.82	1509.15	1538.77	1466.79	1366.98	1433.97	1391.06	1476.35	1284.07	1475.95	1335.66	1205.57	1253.15	1238.72	987.959	958.293	877.813	461.202	509.581	687.757	363.364	231.489	359.868	204.974	132.112	189.804	6.82732	-22.9082	12.9896
1633.24	1517.28	1582.9	1520.82	1474.68	1494.94	1465.18	1444.78	1412.77	1490.38	1311.98	1404.72	1362.39	1225.38	1186.09	1222.67	969.748	1025.26	900.978	496.255	557.137	685.935	377.685	237.296	409.644	193.497	181.178	195.516	0.034241	39.8386	26.4176
1661.89	1584.02	1603.17	1559.95	1535.55	1444.12	1360.07	1483.06	1391.26	1509.61	1270.66	1468.45	1310.14	1201.99	1244	1286.32	1031.24	975.63	859.965	495.556	508.551	671.42	348.806	248.322	357.145	228.969	127.97	206.447	-34.221	-14.0013	-3.35256
1690.54	1560.92	1585.39	1533.17	1598.19	1558.2	1360.78	1455.43	1438.56	1490.79	1335.25	1534.11	1422.8	1247.41	1303.7	1260.12	1002.89	958.347	917.147	481.101	557.672	741.195	388.753	221.317	408.591	250.069	178.71	179.348	-44.0868	-35.4846	35.7072
1719.2	1656.16	1559.53	1539.45	1562.07	1499.58	1365.11	1460.87	1541.8	1463.89	1273.53	1493.1	1362.77	1348.77	1264.63	1352.28	1092.91	1053.78	857.24	464.413	617.823	632.37	484.656	186.246	471.772	205.236	241.187	144.183	-14.1056	55.7612	130.725
1747.85	1506.63	1584.29	1557.8	1524.21	1569.33	1366.44	1478.37	1486.52	1487.61	1239.95	1450.22	1431.1	1291.62	1223.83	1199.67	938.156	1038.25	823.414	512.864	622.307	654.724	422.051	201.817	475.736	216.167	244.449	159.661	-35.6875	36.0425	67.2377
1776.5	1557.78	1554.26	1570	1520.46	1549.57	1369.42	1489.73	1399.25	1456.55	1287.17	1444.18	1409.92	1202.48	1217.15	1247.75	984.095	995.115	864.506	457.407	598.021	605.166	327.468	162.622	449.095	154.124	217.109	120.372	22.4827	-11.263	-28.2252
1805.16	1650.43	1525.37	1564.34	1555.91	1562.9	1377.39	1483.23	1449.71	1426.63	1299.6	1480.48	1421.83	1251.07	1249.67	1337.33	1071.54	1035.22	873.354	540.073	593.322	649.367	370.621	124.571	443.294	261.135	210.611	82.2276	10.0413	24.675	14.0507
1833.81	1638.56	1601.16	1562.35	1572.22	1539.56	1427.51	1480.4	1523.13	1501.38	1331.49	1496.11	1397.08	1322.62	1263.06	1322.39	1054.46	994.238	900.235	472.201	627.396	698.632	436.742	191.216	478.743	210.092	245.365	148.78	30.2668	-20.4595	79.2975
1862.46	1678.5	1634.86	1620.16	1570.61	1589.61	1464.55	1537.36	1527.19	1534.05	1329.73	1492.39	1445.72	1324.82	1258.52	1359.26	1089.2	948.007	895.929	488.89	584.874	681.332	433.526	215.776	432.708	201.56	198.637	173.248	-40.702	-70.8381	75.209
1891.12	1607.73	1598.03	1630.84	1586.45	1559.4	1445.53	1547.2	1443.23	1496.19	1290.29	1507.51	1414.11	1238.99	1271.43	1285.42	1013.23	975.802	856.689	462.348	570.872	705.81	342.287	169.826	417.017	185.338	182.255	127.206	-30.1228	-47.1823	-16.8987
1919.77	1680.55	1612.98	1617.06	1619.24	1601.59	1447.63	1532.58	1504.28	1510.1	1370.61	1540.94	1454.88	1298.17	1301.3	1355.18	1080.86	995.942	928.486	487.725	577.033	635.063	396.065	175.655	422.776	216.794	187.325	132.943	81.2576	-31.1739	36.0123
1948.42	1612.19	1629.39	1619.47	1642.46	1626.19	1383.67	1534.14	1528.24	1525.48	1400.93	1564.03	1478.07	1320.27	1321.6	1283.75	1007.3	1039.38	953.919	461.11	607.103	694.763	412.76	182.957	453.973	246.722	217.835	140.153	-70.4983	8.14582	51.8436
1977.08	1717.79	1679.12	1617.93	1563.59	1592.18	1523.89	1531.76	1610.34	1574.17	1296.89	1476.87	1442.66	1400.5	1239.8	1386.29	1107.71	1052.23	854.796	440.602	627.606	689.296	487.606	223.585	474.994	160.513	238.173	180.689	4.1559	16.8773	125.828
2005.73	1662.61	1705.49	1644.54	1595.08	1617.52	1419.02	1557.53	1450.8	1599.51	1401	1508.89	1466.59	1239.09	1268.36	1328.03	1047.32	1063.05	948.639	528.168	608.587	666.793	320.806	240.86	453.972	171.85	216.468	197.874	69.1622	23.5914	-41.8313
2034.38	1716.57	1729.58	1723.47	1560.87	1608.27	1546.72	1635.62	1524.85	1622.57	1367.52	1469.96	1455.92	1311.28	1231.23	1378.92	1096.09	1051.65	914.93	480.882	544.874	732.47	387.61	255.867	385.407	229.498	147.223	212.789	67.6329	8.08466	24.1162
2063.04	1706.63	1730.87	1734.79	1633.7	1670.43	1435	1646.09	1627.99	1622.82	1412.82	1546.62	1516.66	1412.55	1301.12	1365.91	1080.95	1032.25	954.261	495.773	610.609	651.672	483.505	248.067	454.553	279.056	215.69	204.899	-55.9732	-15.4078	119.157
2091.69	1697.19	1806.29	1628.72	1624.55	1600.12	1478.47	1539.18	1654.04	1697.21	1445.45	1534.75	1444.95	1436.72	1289.04	1353.39	1066.3	1096.48	981.844	518.12	586.145	685.584	502.311	314.409	427.746	222.686	188.207	271.151	-27.7004	44.7389	137.112
2120.34	1758.67	1649.3	1625.37	1666.05	1704.28	1508.87	1534.98	1590.93	1539.18	1390.12	1577.58	1547.69	1371.75	1327.61	1411.79	1122.57	1030.3	927.869	489.483	613.767	745.139	431.966	148.338	456.35	210.065	216.137	104.99	44.4699	-25.5129	65.9185
2149	1767.64	1707.38	1767.09	1667	1654.17	1529.09	1675.85	1602.25	1596.21	1380.37	1576.61	1496.15	1381.19	1325.63	1417.68	1126.33	1014.81	916.164	512.932	608.515	700.317	436.051	197.342	449.983	242.663	209.098	153.905	-52.2934	-45.0767	69.1565
2177.65	1727.99	1776.99	1651.36	1711.26	1607.07	1530.27	1559.28	1653.12	1664.78	1313.81	1622.42	1447.63	1430.2	1366.95	1374.95	1081.47	1096.48	851.786	466.968	566.97	724.49	479.697	257.878	405.01	125.396	163.455	214.351	-3.94645	32.5306	111.959
2206.3	1712.08	1746.31	1663.64	1662.7	1634.92	1519.9	1570.71	1615.33	1633.06	1434.31	1567.97	1474.07	1390.52	1315.44	1355.96	1060.35	1061.99	960.829	553.26	584.013	718.94	434.671	218.134	422.366	229.857	180.143	174.518	82.0741	-6.01822	66.0909
2234.96	1738.84	1798.22	1749.28	1749.18	1685.95	1476.53	1655.5	1599.96	1683.93	1414.66	1659.37	1523.68	1373.28	1398.98	1379.62	1081.89	1036.39	939.935	468.973	595.767	642.634	412.078	260.979	434.097	170.098	191.208	217.274	-121.354	-35.6659	42.6592
2263.61	1812.39	1847.07	1774.22	1698.11	1645.58	1534.93	1679.58	1708.12	1731.73	1369.71	1602.2	1481.88	1479.56	1344.95	1450.07	1150.2	1031.09	895.586	497.398	657.797	656.833	513.014	300.758	499.315	182.063	255.762	256.964	3.20713	-45.0064	142.758
2292.26	1782.98	1732.94	1738.58	1742.04	1748.04	1561.62	1643.09	1631.53	1616.55	1414.55	1647.65	1582.91	1401.09	1385.94	1417.56	1115.56	1073.13	934.486	552.586	561.477	684.009	429.207	177.57	396.079	208.069	151.863	133.688	3.65569	-6.99767	58.1164
2320.92	1812.13	1784.77	1806.8	1761.96	1674.47	1547.16	1710.45	1687.8	1667.33	1463.55	1667.15	1507.9	1455.47	1402.9	1443.6	1139.48	1117.95	977.233	528.928	578.419	669.285	478.256	220.337	413.334	215.247	168.458	176.367	-6.05946	33.7932	106.333
2349.57	1760.41	1779.69	1733.8	1784.25	1780.81	1607.69	1636.59	1706.48	1661.2	1394.79	1689.2	1612.82	1472.26	1422.22	1388.77	1082.51	1084.91	910.812	499.218	656.875	730.328	489.713	206.195	496.032	199.377	250.498	162.137	35.9665	-3.26813	116.961
2378.22	1760.86	1868.1	1779.89	1808.47	1782.13	1557.47	1681.83	1704.19	1748.55	1353.38	1713.34	1612.71	1468.08	1443.48	1386.12	1077.72	1025.64	869.741	496.248	665.486	758.319	480.208	285.54	504.43	212.153	258.239	241.395	-11.1972	-66.5508	106.629
2406.88	1827.83	1792.39	1727.07	1726.93	1787.08	1599.33	1628.14	1630.5	1671.79	1486.65	1623.26	1616.22	1392.51	1358.97	1449.96	1139.44	1057.12	990.614	501.792	625.996	674.566	399.311	200.773	461.658	291.178	214.813	156.54	-72.4309	-39.0767	24.9069
2435.53	1856.92	1899.01	1825.4	1743.09	1729.04	1600.7	1725.61	1659.42	1777.35	1446.22	1638.69	1556.74	1419.53	1372.16	1475.93	1163.27	1133.9	950.456	555.691	641.534	720.958	421.011	298.336	477.427	159.182	229.929	254.016	127.984	33.7077	45.7839
2464.18	1940.72	1778.64	1787.49	1729.37	1694.75	1586.53	1686.83	1701.41	1655.92	1518.55	1621.84	1521	1459.63	1355.45	1556.6	1241.8	1177.07	1014.83	524.238	684.606	678.333	455.797	168.907	522.49	303.227	274.342	124.501	55.7593	72.8875	79.7494
2492.84	1833.54	1799.01	1770.44	1764.28	1832.26	1600.14	1668.92	1627.15	1675.23	1423.27	1657.52	1657.07	1383.47	1387.39	1446.29	1129.35	1172.84	923.813	501.207	615.768	694.086	374.325	180.225	448.503	235.569	199.706	135.732	-27.4192	64.6725	-2.54115
2521.49	1784.06	1894.87	1776.31	1753.75	1788.84	1550.83	1673.93	1724.7	1770.02	1580.66	1644.11	1612.2	1479.12	1373.87	1393.67	1074.6	1059.05	1067.05	540.516	620.249	771.509	464.662	267.021	452.514	231.406	203.071	222.442	-6.68806	-53.0966	86.9806
2550.14	1929.68	1878.81	1813.58	1761.39	1820.69	1648.86	1710.33	1673.67	1752.89	1437.59	1650.32	1642.61	1426.18	1378.52	1536.15	1214.94	1077.48	931.725	533.275	621.006	728.905	406.423	241.904	452.567	184.801	202.479	197.238	28.7281	-38.6315	27.9274
2578.8	1881.43	1869.62	1799.75	1794.48	1811.64	1615.72	1695.63	1680.02	1742.63	1397.86	1684.02	1632.1	1430.63	1408.61	1484.75	1161.4	1135.57	892.202	560.361	666.639	755.904	405.569	223.657	500.362	240.211	249.631	178.905	-0.053774	15.489	26.2627
2607.45	1910.4	1911.38	1914.66	1838.13	1813.95	1604.48	1809.66	1698.71	1783.33	1499.73	1729.12	1632.95	1447.41	1449.27	1510.56	1185.07	1079.35	983.953	531.072	599.44	756.871	417.053	256.364	428.124	167.714	176.752	211.527	-29.7989	-44.6801	36.9373
2636.1	1897.51	1870.89	1814.63	1799.23	1821.52	1681.79	1708.75	1765.98	1741.76	1534.83	1685.06	1639.07	1512.77	1407.36	1494.51	1166.88	1182.54	1013.81	459.292	677.647	742.371	477.121	206.816	510.577	166.635	258.565	161.893	46.9662	54.5606	96.1977
2664.76	1940.45	1917.58	1891.44	1784.1	1833.08	1625.4	1784.69	1778.22	1787.38	1552.66	1666.67	1649.17	1523.09	1389.23	1534.28	1204.51	1155.21	1027.65	469.369	647.06	752.819	482.153	244.449	477.292	204.179	224.642	199.441	-24.9633	23.2813	100.426
2693.41	1909.98	1890.33	1931.51	1903.74	1792.63	1629.01	1823.89	1788.06	1759.04	1458.69	1793.83	1607.26	1531.01	1505.85	1500.64	1168.72	1148.14	937.843	492.111	668.319	716.203	484.793	208.137	499.164	308.395	245.879	163.044	-17.0384	12.2781	102.263
2722.06	1901.65	1900.5	1899.95	1874.65	1854.87	1652.25	1791.44	1691.39	1768.14	1566.24	1760.35	1668.04	1432.42	1473.74	1489.14	1155.08	1128.41	1034.85	569.096	648.85	713.269	380.922	209.256	477.71	246.707	223.792	164.079	31.3956	-11.385	-2.40918
2750.72	1961.93	1956.49	1876	1933.52	1821.45	1698.73	1766.62	1731.93	1823.04	1530.86	1821.86	1633.14	1471.05	1529.58	1546.23	1210.03	1167.64	999.357	549.054	651.121	764.469	414.267	256.181	479.386	246.364	224.835	210.92	12.744	23.9259	30.1379
2779.37	1898.85	1919.65	1869.7	1860.36	1880.76	1715.69	1759.43	1818.33	1785.11	1445.06	1740.79	1690.99	1555.52	1453.4	1479.97	1141.62	1162.12	917.119	547.586	626.96	741.72	493.468	210.283	452.944	153.09	197.763	164.937	28.2172	14.4899	108.543
2808.02	1932.88	1968.51	1890.46	1888.26	1915.12	1657.35	1779.31	1831.56	1832.89	1529.73	1768.85	1723.87	1566.82	1478.27	1510.81	1170.31	1178.74	992.919	548.402	568.696	721.776	499.499	250.084	390.225	247.416	134.415	204.654	-24.9748	27.2027	113.78
2836.68	1910.8	1946.58	1926.7	1875.93	1901.43	1658.95	1814.66	1773.2	1809.87	1540.23	1753.46	1708.71	1506.52	1462.9	1485.53	1142.89	1167.74	999.957	545.905	668.39	753.746	433.934	219.098	495.548	210.502	239.112	173.584	-53.1574	12.2999	47.4224
2865.33	1994.87	1920.76	1951.97	1930.1	1866.85	1641.86	1839.04	1747.44	1782.96	1503.61	1809.88	1672.64	1478.83	1514.03	1566.39	1221.6	1192.25	963.31	532.066	626.755	730.69	400.979	184.218	450.522	221.251	193.461	138.621	71.3654	32.9085	13.6785
2893.98	1933.89	2061.78	1909.86	1950.18	1825.77	1654.86	1796.04	1813.35	1922.88	1558.71	1829.49	1630.08	1542.81	1531.06	1502.2	1155.26	1134.91	1011.69	498.119	624.141	718.628	459.699	316.178	447.009	189.581	189.325	270.497	-26.2068	-28.3227	71.6109
2922.64	2039.92	1886.81	1907.32	1926.58	1846.13	1692.66	1792.6	1812.91	1746.81	1592.15	1801.92	1648.96	1540.43	1504.41	1605.02	1255.93	1097.8	1039.99	565.914	610.461	788.105	452.067	132.145	431.726	266.162	173.421	86.3817	-82.2794	-69.3098	63.1929
2951.29	2008.63	1967.7	1956.02	1937.33	1893.12	1763.91	1840.41	1784.69	1826.61	1565.88	1811.44	1694.46	1510.27	1512.11	1570.51	1219.27	1199.9	1012.93	512.964	639.338	718.786	416.651	203.979	461.719	287.896	202.794	158.132	0.630632	28.9077	26.9928
2979.94	1930.83	2021.72	1976.24	1857.64	1913.53	1697.14	1859.74	1896.86	1879.53	1512.68	1723.28	1713.39	1620.49	1429.36	1489.48	1136.09	1190.19	960.905	574.724	663.978	793.793	521.63	248.939	487.206	261.215	227.663	203.01	-27.8185	15.3274	131.19
3008.6	1905.81	2002.98	1995.42	1992.2	1927.02	1757.22	1878.02	1747.41	1859.68	1561.69	1866.51	1725.39	1469.09	1560.85	1461.23	1105.68	1215.23	1003.64	605.199	657.731	753.342	364.985	221.135	479.835	169.603	219.676	175.124	-48.6341	36.5136	-26.234
3037.25	1966.25	1998.57	1943.28	1944.15	1962.73	1668.32	1824.98	1838.71	1854.16	1629.65	1812.51	1759.6	1558.45	1509.73	1518.44	1160.74	1157.98	1063.94	503.981	650.605	800.447	449.097	207.665	471.532	243.51	210.758	161.571	10.9963	-24.5947	57.1009
3065.9	2057.92	1979.18	2017.44	1959.92	1894.87	1733.52	1898.23	1834.32	1833.66	1522.41	1827.44	1690.24	1552.1	1522.42	1606.86	1247.01	1243.62	961.81	566.269	596.072	764.891	437.513	179.211	412.796	221.786	151.41	133.035	13.4053	57.1908	44.7419
3094.56	2048.98	1952.26	1973.72	2021.51	1984.41	1813.03	1853.6	1868.16	1805.63	1565.3	1891.85	1778.28	1583.98	1580.94	1594.67	1232.66	1205.64	998.865	583.97	696.876	732.578	464.163	143.226	519.315	310.026	257.318	96.9679	68.9039	15.3645	70.618
3123.21	2052.62	2151.82	1990.93	1920.18	2050.99	1746.57	1869.91	1857.8	2004.08	1607.11	1780.31	1843.36	1571.67	1476.53	1595.05	1230.9	1192.82	1034.91	597.372	633.955	763.77	446.618	333.727	451.66	165.9	189.053	287.387	14.5259	-1.28625	52.3021
3151.86	2100.28	2022.35	2069.36	1973.39	1942.03	1727.64	1947.44	1842.15	1873.49	1572.49	1835.65	1732.88	1554.05	1526.64	1639.46	1273.15	1155.11	1000.1	505.763	639.978	729.616	423.781	195.189	457.352	185.46	194.137	148.768	49.8609	-42.8269	28.6954
3180.52	1985.43	2056.13	1983.36	1947.15	1999.9	1713.91	1860.53	1868.18	1906.15	1680.8	1805.2	1789.25	1578.12	1497.31	1521.35	1152.87	1249.7	1097.8	532.093	661.697	751.988	442.621	219.908	479.742	262.443	215.922	173.406	-28.1075	47.9393	46.7674
3209.17	2077.94	2061.39	2126.68	2005.64	1978.38	1744.64	2002.93	1899.83	1910.29	1623.55	1866.24	1766.22	1607.81	1552.7	1610.58	1239.95	1173.99	1042.01	553.354	586.218	768.575	467.092	216.101	398.732	275.546	134.307	169.519	32.4085	-31.598	70.4733
3237.82	2061.53	2048.66	2017.65	2085.85	1965.56	1798.5	1892.99	1877.81	1896.44	1596.31	1950.74	1751.89	1583.81	1629.81	1590.9	1218.11	1205.78	1014.04	533.497	662.233	694.336	437.883	194.312	478.888	302.816	213.86	147.648	0.479096	-3.61125	40.5007
3266.48	2087.82	2063.56	2117.12	1968.96	2052.52	1795.33	1991.54	1909.79	1910.21	1656.05	1822.37	1837.33	1613.83	1509.81	1613.9	1238.96	1246.43	1066.72	540.718	701.572	757.216	462.685	200.137	520.028	259.662	254.399	153.393	2.51799	33.2244	64.5413
3295.13	2106.98	2153.75	2036.72	2100.42	1982.13	1835.87	1910.22	1901.56	1999.27	1623.25	1962.21	1765.42	1603.62	1638.16	1629.78	1252.68	1180.32	1033.58	538.394	595.157	800.281	447.269	281.263	406.114	249.159	139.885	234.439	79.75	-36.6831	48.3652
3323.78	2118.9	2110.78	2097.24	2073.97	2062.11	1893.9	1969.82	1917	1955.18	1697.29	1931.51	1843.88	1617.09	1608.59	1638.41	1259.14	1168.06	1099.51	567.099	687.05	812.041	455.534	229.23	503.166	226.344	236.339	182.325	-21.2241	-52.731	55.8722
3352.44	2031.17	2133.83	2041.33	2075.08	2048.27	1818.07	1913	1874.79	1977.1	1615.65	1930.57	1828.51	1572.89	1606.58	1547.38	1165.95	1267.48	1021.11	491.208	662.33	813.287	406.142	243.214	476.164	264.761	208.741	196.229	-47.3949	42.8956	5.72489
3381.09	2171.62	2165.87	2156.65	2029.39	2078.13	1903.76	2027.39	1963.67	2008	1664.96	1879.08	1856.84	1659.79	1557.76	1684.52	1300.93	1205.95	1064.1	516.369	675.66	798.595	487.841	266.181	489.641	174.711	221.624	219.116	-44.2008	-22.4058	86.6697
3409.74	2123.04	1999.07	2118.16	2082.99	1957.51	1850.6	1987.97	1950.53	1840.05	1685.34	1934.82	1734.69	1644.66	1608.23	1632.64	1246.88	1213.49	1080.27	552.562	706.311	777.569	467.517	90.3089	521.547	267.996	252.936	43.1648	13.3222	-18.6475	65.5929
3438.4	2212.37	2196.67	2060.44	2096.27	2046.38	1890.64	1929.33	1972.33	2036.52	1686.68	1947.01	1822.03	1664.48	1618.38	1718.65	1330.73	1304.2	1078.79	582.092	684.746	772.718	482.148	278.842	497.905	206.109	228.703	231.618	-0.605665	68.3016	79.4734
3467.05	2154.17	2214.01	2221.34	2076.88	2053.59	1860.74	2089.3	1925.79	2052.72	1722.65	1923.91	1827.7	1615.95	1595.85	1657.14	1267.05	1175.33	1109.42	509.85	619.875	847.321	428.431	287.118	428.196	317.108	158.403	239.816	14.5608	-64.3361	25.0081
3495.7	2192.52	2128.39	2112.66	2067.51	2031.53	1863.41	1979.69	2001.24	1965.95	1737.15	1911.63	1804.1	1689.4	1583.33	1692.15	1299.9	1244.17	1120.13	570.537	683.723	762.946	496.699	192.421	495.422	172.325	225.041	145.039	9.5663	0.749775	92.5293
3524.36	2205.56	2149.82	2162.98	2074.62	2057.23	1892.12	2029.07	1994.71	1986.24	1691.2	1917.15	1828.26	1680.87	1587.3	1701.87	1307.45	1236.47	1074.81	569.436	702.867	815.279	482.994	204.789	515.093	234.554	244.125	157.329	57.9644	-10.7052	78.0797
3553.01	2231.43	2182.59	2059.78	2082.72	2066.66	1935.1	1924.94	1954.21	2017.85	1703.55	1923.72	1836.15	1638.38	1592.24	1724.41	1327.82	1257.67	1083.53	580.284	703.804	860.252	435.329	228.483	515.396	156.002	243.843	180.944	20.5484	6.75101	29.6723
3581.66	2227.91	2191.26	2162.62	2113.9	2050.34	1928.87	2026.84	1942.13	2025.37	1678.15	1955.24	1818.27	1624.29	1620.27	1717.54	1318.78	1263.21	1057.25	581.614	683.172	773.673	416.071	228.079	492.756	247.619	220.619	180.461	11.4305	8.55788	9.6723
3610.32	2187.98	2192.42	2192.12	2185.14	2095.27	1858.43	2055.41	2002.91	2025.38	1687.79	2030	1861.66	1683.07	1688.35	1674.27	1273.34	1210.75	1063.46	551.98	658.448	824.06	469.682	220.168	465.763	254.951	193.043	172.472	-10.3273	-47.629	62.5438
3638.97	2197.27	2190.62	2225.47	2062.31	2095.49	1908.27	2087.81	2017.88	2022.42	1718.09	1895.16	1860.32	1696.03	1562.34	1680.2	1277.11	1257.57	1088.82	552.302	610.784	803.642	477.478	209.294	414.368	215.129	141.068	161.52	67.9641	-4.54073	69.6031
3667.62	2220.33	2269.82	2197.59	2175.4	2098.33	1816.55	2059	1980.06	2100.46	1731.91	2015.12	1861.62	1656.21	1672.26	1699.91	1294.65	1278.03	1098.9	583.799	658.931	793.892	432.492	279.419	464.901	207.798	191.021	231.567	-9.94137	12.2059	23.8804
3696.28	2263.82	2297.56	2203.11	2183.35	2158.95	1905.04	2063.57	2048.27	2127.04	1667.35	2021.52	1920.67	1722.4	1677.04	1740.03	1332.6	1296.3	1036.32	553.632	642.457	759.957	493.533	298.085	446.69	140.178	172.232	250.156	8.84596	26.7543	84.188
3724.93	2241.46	2192.62	2081.08	2142.18	2123.76	1836.79	1940.59	1957.56	2020.94	1818.74	1974.86	1883.92	1629.68	1632.69	1714.3	1304.7	1266.37	1173.94	645.665	747.777	814.555	395.661	184.077	558.048	237.196	283.014	136.07	-1.98969	-6.88328	-14.4164
3753.58	2248.16	2199.9	2163.86	2210.99	2195.54	1948.91	2022.42	2024.81	2027.05	1771.53	2046.99	1954.14	1694.91	1698.31	1717.63	1305.85	1283.27	1127.44	583.176	680.375	716.714	455.74	182.282	485.662	278.926	210.053	134.197	91.94	6.31794	44.9311
3782.23	2180.55	2320.45	2213.79	2168.88	2203.29	1939.17	2071.41	1999.68	2146.43	1712.4	1999.31	1960.32	1667.77	1653.01	1646.65	1232.7	1282.92	1069.88	549.618	657.925	844.701	423.448	293.752	461.097	306.232	184.915	245.591	-9.82517	2.27537	11.9109
3810.89	2279.28	2286.05	2199.71	2123.03	2158.58	1981.58	2056.38	2116.29	2110.86	1713.37	1947.59	1914.04	1782.35	1603.96	1741.99	1325.87	1325.63	1068.05	602.362	723.112	757.801	532.892	250.283	529.766	235.227	253.011	202.045	-7.93279	41.296	120.628
3839.54	2205.01	2251.48	2248.3	2141.77	2190.28	1994.44	2104.01	2121.29	2075.12	1751	1965.63	1944.18	1785.33	1619.51	1664.33	1246.03	1356.21	1100.19	595.794	696.747	749.745	530.728	206.635	501.039	221.405	223.714	158.319	-91.0055	68.1872	117.738
3868.19	2288.95	2355.58	2228.33	2255.49	2281.31	1928.29	2083.08	2043.58	2178.04	1787.87	2086.24	2033.63	1705.59	1730.02	1744.88	1324.41	1265.92	1131.63	545.046	664.962	817.192	445.86	301.654	466.548	290.056	188.655	253.262	-18.3628	-25.7775	32.1457
3896.85	2244.22	2323.37	2197.14	2206.57	2253.46	1981.87	2050.94	2023.97	2144.65	1742.19	2031.19	2004.21	1683.95	1677.89	1696.75	1274.1	1283.49	1086.55	555.617	722.491	861.484	419.088	260.365	527.075	251.011	248.613	211.896	-20.7806	-11.8855	4.65139
3925.5	2302.58	2316.01	2280.05	2218.3	2159.07	1968.7	2132.89	2090.17	2136.11	1786.84	2041.65	1908.24	1748.12	1686.42	1751.7	1326.87	1273.41	1125.2	622.975	683.293	901.993	478.13	243.93	484.701	232.539	205.673	195.385	-35.2246	-25.6248	62.9732
3954.15	2233.04	2274.61	2366.39	2290.74	2264.55	1940.07	2218.27	2097.83	2093.52	1823.82	2117.67	2012.14	1753.75	1755.64	1678.75	1251.75	1296	1156.74	605.797	779.162	827.898	478.633	193.447	586.017	282.921	306.425	144.826	12.5653	-6.70022	62.7571
3982.81	2305.48	2387.43	2244.48	2247.14	2326.12	1970.61	2095.4	2076.39	2205.16	1724.22	2068.36	2072.13	1730.26	1708.82	1747.77	1318.6	1298.43	1061.66	579.92	703.364	786.923	450.027	297.19	504.711	160.628	224.555	248.493	49.213	-7.92615	33.4343
4011.46	2391.82	2325.62	2305.97	2231.06	2226.93	1999.31	2155.92	2083.95	2142.17	1847.19	2048.77	1971.35	1735.78	1689.52	1830.69	1399.34	1271.35	1172.92	575.96	721.001	834.856	450.431	226.309	522.804	170.79	242.086	177.536	14.9281	-38.6496	33.1227
4040.11	2321.97	2343.79	2298.74	2244.6	2237.21	2005.4	2147.72	2075.59	2159.15	1845.64	2061.16	1980.03	1725.38	1699.82	1757.42	1323.89	1263.89	1168.74	596.098	699.108	779.035	434.918	235.399	498.846	266.532	217.568	186.55	-82.7535	-49.7569	16.8964
4068.77	2427.45	2334.74	2267.19	2270.39	2243.85	2036.07	2115.21	2051.53	2148.9	1759.78	2086.78	1985.09	1699.28	1722.38	1859.46	1423.75	1367.78	1086.4	642.916	722.787	802.062	403.701	217.263	523.37	233.647	241.532	168.339	20.5216	50.4947	-15.0331
4097.42	2365.23	2346.24	2273.96	2236.22	2222.75	1985.4	2121.01	2122.43	2159.21	1771.98	2047.64	1962.39	1768.13	1684.97	1793.81	1355.93	1314.74	1094.96	594.457	733.503	828.819	467.448	219.681	534.106	229.246	251.71	170.682	-121.687	-6.17485	48.0027
4126.07	2389.25	2352.9	2331.74	2328.36	2261.92	2024.87	2177.82	2104.09	2164.67	1885.67	2144.91	1999.96	1747.74	1773.87	1814.38	1374.32	1291.18	1197.62	627.19	735.564	766.536	441.96	217.261	535.634	260.679	252.683	168.187	71.2064	-33.3604	21.8057
4154.73	2434.04	2431.07	2322.62	2319.51	2294.94	2049.73	2167.73	2121.49	2241.64	1751.55	2133.12	2031.38	1763.09	1761.78	1855.73	1413.48	1366.3	1070.53	675.148	692.772	806.383	452.211	286.349	489.45	168.68	205.943	237.2	25.744	38.143	31.3493
4183.38	2404.43	2407.21	2352.06	2365.94	2296.11	2056.07	2196.19	2141.11	2216.58	1814.45	2181.02	2030.95	1780.65	1804.96	1822.67	1378.24	1287.59	1126.1	599.065	757.23	837.954	464.677	253.407	557.361	211.294	273.3	204.183	7.32246	-44.1842	43.1094
4212.03	2371.15	2358.69	2378.98	2264.25	2233.08	2017.27	2222.13	2184.45	2166.86	1793.97	2068.93	1966.32	1821.94	1700	1785.93	1339.32	1314.14	1104.36	587.787	756.234	806.934	500.871	195.803	555.642	254.028	271.029	146.505	-35.508	-21.2471	78.5993
4240.69	2371.86	2436.05	2323.35	2352.98	2288.39	2095	2165.53	2178.41	2243.01	1873.12	2162.51	2020.02	1813.84	1785.48	1783.18	1334.39	1340.04	1174.99	662.824	752.6	840.171	487.684	264.079	551.119	281.107	265.955	214.706	-100.738	1.0561	64.7095
4269.34	2419.47	2432.68	2368.78	2283.86	2332.24	2101.84	2209.97	2168.52	2238.44	1807.31	2085.6	2062.25	1801.89	1713.09	1827.32	1376.34	1283.01	1111.23	590.238	711.061	853.986	470.652	251.63	506.272	223.297	220.559	202.183	-16.2713	-59.5795	46.9756
4297.99	2346.39	2429.58	2352.64	2381.99	2303.66	2062.38	2192.85	2169.78	2234.13	1872.73	2189.33	2032.07	1801.08	1807.96	1750.77	1297.61	1224.21	1169.12	600.795	728.625	817.673	464.765	239.449	524.303	226.267	238.041	189.928	9.12665	-121.972	40.3895
4326.65	2460.43	2381.91	2370.55	2401.17	2344.76	2071.73	2209.78	2194.56	2185.24	1821.1	2207.78	2071.55	1823.8	1823.86	1861.33	1405.99	1315.41	1118.51	573.089	715.468	850.549	482.402	182.69	509.653	235.243	222.843	133.095	32.0359	-34.354	57.3283
4355.3	2401.93	2454.73	2418.84	2283.87	2388.93	2102.75	2257.08	2176.11	2256.85	1922.41	2078.83	2114.1	1803.28	1703.29	1799.35	1341.83	1358.56	1209.68	611.332	721.29	794.579	456.807	246.428	515.195	243.543	227.84	196.759	16.0359	5.21595	31.0359
4383.95	2458.08	2437.06	2438.17	2452.62	2397.26	2121.76	2275.42	2239.32	2237.97	1901.19	2258.8	2120.81	1864.41	1868.75	1852.01	1392.31	1346.97	1187.25	600.663	714.423	788.061	512.872	219.676	507.238	250.434	219.339	169.933	-20.5439	-9.94906	86.4062
4412.61	2450.52	2506.07	2412.85	2428.44	2454.74	2109.46	2249.11	2223.45	2305.75	1882.55	2230.42	2176.67	1846.47	1841.29	1840.96	1379.07	1410.02	1167.22	604.989	750.881	910.072	489.863	279.597	545.375	200.625	256.932	229.78	15.1399	49.5233	62.7039
4441.26	2498.67	2500.41	2431.33	2390.28	2365.09	2112.79	2266.6	2222.9	2298.87	1833.23	2186.92	2085.39	1843.84	1799.84	1885.61	1421.53	1368.3	1118.74	613.429	754.638	835.428	482.172	264.847	548.724	214.083	259.739	214.957	52.7928	4.24567	54.32
4469.91	2514.19	2402.05	2489.15	2357.35	2364.71	2216.31	2323.43	2189.1	2199.29	1844.05	2149.08	2083.38	1807.97	1763.62	1897.63	1431.37	1448	1126.02	596.351	755.422	834.387	441.239	157.404	548.912	210.843	259.386	107.441	56.619	80.388	12.6971
4498.57	2464.3	2515.86	2460.53	2444.62	2380.75	2183.28	2293.82	2223.74	2311.87	1968.67	2241.05	2097.8	1840.52	1847.59	1844.23	1375.78	1428.43	1238.79	617.56	669.585	804.533	468.739	262.126	456.951	280.754	166.886	212.09	-14.7236	57.2622	39.5074
4527.22	2528.4	2573.41	2413.5	2453.04	2389.52	2122.99	2245.78	2255.73	2368.19	1901.96	2247.85	2104.94	1870.43	1852.71	1904.82	1434.18	1434.13	1174.19	606.019	778.062	811.418	493.594	310.593	571.707	269.572	281.105	260.484	83.5902	59.415	63.6751
4555.87	2464.15	2500.32	2399.69	2385.12	2354.07	2214.06	2230.97	2296.49	2293.87	1936.7	2172.21	2067.85	1909.1	1781.48	1837.05	1364.23	1355.41	1203.63	627.498	795.106	807.93	527.221	228.408	589.198	274.377	298.058	178.226	-15.4895	-22.8559	96.6158
4584.53	2532.24	2507.87	2452.59	2280.41	2413.37	2159.98	2282.88	2223.84	2300.18	1930.08	2056.82	2125.51	1834.37	1673.46	1901.62	1426.61	1342.56	1194.74	625.955	775.695	904.532	447.442	226.871	567.907	274.856	276.232	176.616	31.5036	-39.2428	16.1519
4613.18	2540.29	2619.36	2549.25	2468.75	2383.31	2176.26	2378.53	2296.83	2410.44	2020.22	2257.94	2093.81	1905.27	1858.49	1906.14	1428.94	1418.19	1275.55	595.892	728.346	794.971	513.301	329.277	516.896	172.924	224.687	278.951	-16.0645	32.862	81.327
4641.83	2582.69	2575.79	2529.88	2465.12	2438.71	2165.81	2358.16	2269.98	2365.63	1929.57	2251.71	2147.57	1876.32	1851.53	1945	1465.61	1343.41	1188.75	604.073	754.493	842.064	479.315	276.615	544.074	257.383	251.331	226.216	60.7768	-45.4526	46.6593
4670.49	2472.91	2555.31	2516.65	2407.5	2431.97	2266.39	2343.93	2348.87	2343.91	1938.09	2187.18	2139.19	1953.12	1790.59	1831.69	1350.11	1427.03	1193.89	581.412	750.955	853.85	551.081	247.044	539.673	250.378	246.398	196.573	8.23469	34.6467	117.744
4699.14	2570.73	2522.56	2560.83	2437.98	2422.77	2192.59	2387.1	2318.63	2309.92	1912.12	2217.79	2128.33	1920.78	1817.75	1925.97	1442.2	1375.25	1167.05	635.859	743.33	894.196	513.712	205.203	530.926	199.812	237.121	154.659	-37.4777	-20.652	79.696
4727.79	2554.5	2584.06	2507.81	2531.64	2455.92	2227.61	2333.07	2304.7	2370.17	1948.62	2316.63	2159.84	1904.75	1908.08	1906.19	1420.23	1479.68	1198.13	603.761	717.996	865.565	492.648	257.614	503.341	236.833	209.006	206.999	54.0684	80.2712	57.9546
4756.45	2626.29	2501.17	2479.69	2482.25	2444.53	2248.88	2303.94	2358.65	2286.04	1970.04	2260.97	2146.79	1956.6	1855.35	1974.42	1486.28	1436.2	1215.22	656.475	698.155	851.7	539.478	165.635	481.601	236.415	186.737	114.948	41.2192	33.2868	104.108
4785.1	2621.42	2589.31	2492.33	2474.95	2421.54	2258.66	2315.57	2370.02	2372.93	1982.45	2250.77	2122.14	1965.87	1844.71	1966	1475.66	1444.14	1223.96	637.311	741.097	823.228	543.724	244.685	526.651	203.632	231.261	193.927	32.6694	37.7248	107.679
4813.75	2558.47	2585.43	2514.86	2475.06	2515.69	2182.96	2337.08	2305.05	2367.8	1990.31	2248.57	2214.64	1898.78	1841.49	1899.49	1406.96	1432.5	1228.49	581.509	723.562	848.346	471.626	231.715	507.367	204.578	211.451	180.886	-1.51302	22.5853	34.9075
4842.41	2652.62	2572.26	2535.73	2459.45	2506.23	2182.66	2356.94	2348.05	2353.38	1938.69	2229.39	2203.52	1939.68	1822.53	1990.07	1495.35	1443.93	1177.86	676.145	729.935	901.051	507.512	209.457	513.517	299.767	217.076	158.556	-17.5728	30.5236	70.1211
4871.06	2616.65	2619.67	2616.68	2534.44	2518.76	2254.05	2436.86	2416.17	2399.53	1972.79	2308.05	2214.39	2005.68	1894.17	1950.53	1453.62	1474.1	1206.71	622.18	731.481	896.446	568.502	247.769	514.535	253.523	217.57	196.797	44.3361	57.2099	130.441
4899.71	2631.62	2590.38	2552.73	2478.48	2492.96	2223.3	2371.9	2357.37	2368.99	2039.42	2245.27	2186.92	1944.77	1834.85	1961.92	1462.81	1430.91	1265.72	629.988	734.709	881.422	502.585	209.391	517.343	172.208	219.856	158.348	-17.9347	10.5402	63.8535
4928.37	2581.1	2591.24	2506.85	2435.57	2498.27	2273.45	2324.99	2372.44	2368.58	1999.75	2196.6	2190.57	1957.73	1788.58	1907.82	1406.53	1437.68	1226.18	593.96	787.733	939.388	510.542	201.153	573.126	204.333	275.118	150.039	38.5555	13.843	71.1425
4957.02	2738.88	2633.92	2588.4	2488.06	2467.99	2255.93	2405.52	2398.52	2410	2041.59	2250.95	2158.62	1981.68	1837.71	2062.01	1558.52	1424.75	1262.19	610.738	795.671	784.764	529.498	234.743	580.948	238.453	282.419	183.558	20.7858	-2.56173	89.4312
4985.67	2646.64	2687.87	2653.38	2548.7	2603.98	2297.03	2469.47	2323.86	2462.69	2005.65	2314.11	2292.93	1904.91	1894.98	1966.18	1460.5	1374.15	1226.1	593.465	776.981	894.672	447.732	279.599	560.442	189.036	261.395	228.344	-1.16579	-56.6267	6.99962
5014.33	2694.89	2656.71	2668.21	2532.17	2557.76	2201.74	2483.28	2446.33	2430.26	1978.55	2293.9	2245.04	2025.25	1875.08	2010.83	1502.96	1423.92	1198.21	619.603	716.72	945.622	563.082	239.343	495.714	283.307	196.149	188.017	25.7907	-10.3199	121.686
5042.98	2672.13	2675.7	2665.1	2587.99	2575.04	2229.11	2479.13	2466.75	2447.98	2045.21	2351.84	2260.64	2043.55	1927.52	1984.47	1474.4	1492.19	1257.25	652.762	759.387	801.201	576.389	249.237	540.484	197.593	240.402	197.841	32.6236	54.5029	134.33
5071.63	2667.26	2723.19	2624.51	2609.41	2548.63	2301.87	2437.52	2418.73	2494.2	2001.98	2372.63	2232.55	1993.4	1945.57	1976	1463.74	1512.04	1214.4	610.767	813.684	861.067	521.257	287.636	597.628	287.977	297.031	236.17	-7.07932	70.9034	78.5365
5100.29	2634.06	2655.32	2654.87	2590.64	2590.54	2310.35	2466.84	2403.39	2425.05	1984.33	2350	2272.78	1975.93	1923.42	1939.18	1424.73	1418.71	1195.27	610.896	750.192	874.534	498.808	210.669	529.466	249.566	228.355	159.133	23.4197	-25.873	55.4268
5128.94	2647.51	2664.83	2636.35	2641.64	2593.95	2294.06	2447.3	2411.71	2433.29	2122.48	2402.72	2274.5	1982.12	1971.02	1949.02	1432.37	1480.31	1320.57	593.918	695.698	817.434	500.016	211.085	470.878	148.021	169.253	159.48	48.1394	32.2907	55.9758
5157.59	2674.43	2767.52	2701.89	2574.8	2557.24	2319.85	2511.8	2466.52	2534.7	2084.91	2328.17	2236.11	2034.8	1900.79	1972.32	1453.48	1493.67	1282.97	645.88	726.986	873.95	547.721	304.679	503.548	279.203	201.411	253.003	-4.17458	42.2168	103.023
5186.25	2659.51	2704.93	2721.69	2559.34	2593.27	2345.15	2530.56	2414.47	2470.83	2106.73	2309.11	2270.45	1980.61	1881.94	1953.78	1432.74	1438.62	1300.43	660.305	764.367	832.203	488.56	232.987	542.701	198.896	240.053	181.241	68.5768	-16.2611	43.2059
5214.9	2651.14	2705.74	2700.39	2607.86	2554.97	2405.18	2508.22	2474	2470.36	2082.72	2359.15	2230.45	2038.01	1927.07	1941.77	1418.54	1439.41	1275.4	560.204	737.86	908.258	540.993	224.705	513.89	299.202	210.732	172.89	-27.7708	-18.9001	94.9835
5243.55	2763.03	2702.97	2620.26	2581.41	2603.23	2350.51	2427.05	2399.86	2466.3	2087.68	2328.2	2277.02	1961.72	1897.21	2050.03	1524.6	1408.37	1277.22	589.5	768.491	885.6	459.745	212.837	545.865	177.792	242.198	160.953	29.4213	-53.3603	13.0815
5272.21	2708.61	2733.29	2728.67	2606.49	2550.14	2318.88	2534.42	2439.94	2495.34	2043.33	2352.92	2222.24	1999.66	1918.89	1991.97	1464.34	1409.33	1233.33	668.124	729.091	856.13	492.725	234.057	503.34	169.799	199.165	182.104	14.1351	-55.816	45.4084
5300.86	2741.3	2792.23	2708.06	2638.42	2645.27	2297.73	2512.77	2430.36	2552.99	2102.02	2385.02	2315.66	1987.93	1947.4	2021.02	1491.2	1517.79	1284.96	657.263	781.97	907.73	476.04	283.904	558.985	205.491	254.304	231.881	-43.4495	49.2376	28.0718
5329.51	2697.2	2739.76	2776.44	2582.77	2639.67	2428.85	2580.1	2503.38	2499.23	2108.49	2322.54	2308.37	2058.81	1888.33	1973.26	1441.25	1467.26	1288.19	645.966	771.282	900.352	541.963	222.338	547.008	166.496	241.821	170.247	16.6242	-4.70016	93.3446
5358.17	2764.98	2792.19	2743.6	2696.89	2648.52	2426.19	2546.21	2529.68	2550.37	2163.12	2443.41	2315.51	2082.96	1999.04	2037.39	1503.18	1380.2	1336.07	609.157	752.237	910.558	561.165	265.666	526.141	209.722	220.449	213.506	61.3473	-95.1607	111.897
5386.82	2754.46	2767.32	2728.62	2696.57	2592.2	2329.54	2530.18	2488.18	2524.2	2160.81	2440.68	2257.49	2039.31	1995.3	2023.22	1486.81	1496.76	1331.14	634.846	726.208	904.14	512.567	231.698	497.845	200.776	191.65	179.469	-28.9146	18.0095	62.6511
5415.47	2833.72	2725.24	2723.43	2695.41	2650.23	2348.17	2523.94	2494.44	2480.82	2086.13	2437.03	2313.81	2043.42	1990.71	2098.81	1560.2	1537.19	1259.13	637.519	828.068	939.276	511.731	180.518	605.603	210.47	298.905	128.22	-61.8101	55.0477	61.1684
5444.13	2757.65	2757.49	2827.65	2624.81	2702.61	2454.73	2627.11	2462.79	2511.78	2108.67	2358.39	2364.48	2009.61	1916.69	2019.08	1478.27	1512.73	1277.26	680.199	786.352	861.659	472.987	203.671	560.622	238.738	253.423	151.305	17.427	27.2039	21.779
5472.78	2810.42	2815.12	2735.93	2701.57	2664.64	2385.57	2534.34	2492.18	2568.1	2126.75	2438.89	2324.79	2036.84	1990.01	2068.17	1525.17	1445.57	1291.24	665.011	741.412	978.685	495.285	252.199	512.212	153.064	204.512	199.764	-5.54117	-43.3372	43.4332
5501.43	2785.47	2802.71	2789.72	2727.64	2712.41	2479.57	2587.07	2522.85	2554.39	2165.99	2464.65	2370.85	2065.36	2012.65	2039.54	1494.34	1516.46	1324.84	721.219	787.941	899.583	518.864	230.689	561.11	204.873	252.912	178.186	18.5105	24.1742	66.369
5530.09	2845.94	2829.74	2760.39	2761.49	2722.41	2381.85	2556.68	2510.24	2580.11	2123.42	2498.81	2379.14	2050.59	2043.06	2096.34	1548.94	1528.56	1282.6	598.65	809.95	947.21	499.165	248.618	583.925	288.543	275.228	196.047	51.1388	32.9013	46.0281
5558.74	2840.68	2836.2	2752.21	2790.54	2657.62	2354.59	2547.44	2576.03	2585.27	2124.07	2527.77	2312.63	2114.21	2068.66	2087.39	1537.79	1451.08	1280.43	630.222	719.266	910.132	557.866	245.981	486.855	273.045	177.66	193.342	52.8664	-47.9406	104.088
5587.39	2778.5	2891.99	2762.57	2703.22	2666.21	2430.09	2556.74	2484.8	2639.75	2202.58	2431.06	2319.49	2020.81	1977.89	2021.52	1469.72	1445.91	1350.43	598.844	784.31	950.13	459.544	292.669	555.454	234.034	245.763	239.962	53.6801	-56.4762	5.12606
5616.05	2884.87	2875.61	2787.38	2740.85	2713.53	2487.54	2580.49	2592.79	2622.05	2173.56	2469.29	2365.09	2126.64	2012.07	2124.19	1570.2	1463.24	1320.74	617.443	752.643	837.849	560.453	267.183	521.169	220.65	210.983	214.408	-33.1785	-42.4994	105.397
5644.7	2839.33	2823.24	2778.03	2735.87	2744.92	2532.32	2570.07	2609.54	2568.37	2170.96	2461.49	2394.75	2141.21	2003.63	2074.95	1518.76	1443.4	1315.55	637.752	773.289	1010.86	570.112	205.715	542.539	264.171	231.859	152.872	-49.6926	-65.6854	114.419
5673.35	2792.87	2951.7	2802.1	2767.59	2752.12	2449.65	2593.08	2522.16	2695.51	2198.52	2493.34	2400.22	2051.66	2031.9	2024.79	1466.39	1482.2	1338.32	657.825	803.404	912.907	475.653	325.077	573.983	187.969	262.809	272.167	38.3587	-30.2416	19.324
5702.01	2969.17	2875.22	2894.85	2755.78	2743.97	2507.94	2684.76	2551.13	2617.71	2195.57	2478.16	2390.34	2078.46	2016.62	2197.38	1636.79	1527.66	1332.81	660.702	783.648	927.98	497.545	239.49	552.374	230.771	240.709	186.513	39.2377	11.8856	40.5807
5730.66	2833.49	2872.77	2836.98	2748.92	2695.12	2491.35	2625.82	2611.18	2613.94	2159.38	2468.33	2339.76	2136.33	2006.3	2057.99	1495.2	1552.23	1296.48	646.647	729.969	949.99	550.51	227.938	494.678	195.224	182.521	174.893	3.81444	33.1143	92.9115
5759.31	2986.41	2928.71	2829.62	2835.25	2739.24	2463.37	2617.39	2584.09	2668.56	2170	2559.14	2382.14	2107.07	2089.16	2207.19	1642.2	1548.99	1303.55	652.075	775.591	935.422	516.341	274.778	542.621	308.634	229.974	221.666	2.40646	26.5421	58.1101
5787.97	2973.78	2874.6	2898.12	2817.3	2855.48	2526.44	2684.81	2637.1	2613.12	2118.47	2537.32	2496.65	2157.89	2067.73	2190.83	1623.64	1535.19	1252.99	612.254	790.724	909.012	562.271	211.564	558.131	230.372	244.995	158.385	13.3657	9.41404	103.408
5816.62	2948.07	2930.5	2818.85	2768.94	2754.23	2474.61	2604.47	2624.9	2667.7	2184.7	2482.65	2393.65	2143.52	2015.89	2161.4	1592.01	1533.02	1311.61	672.668	821.925	928.299	543	258.362	590.737	213.469	277.113	205.116	-29.0675	3.91761	83.507
5845.27	2954.61	2983.52	2934.78	2859	2830.06	2515.41	2719.33	2655.78	2719.38	2160.4	2577.47	2467.74	2172.2	2102.47	2164.21	1592.61	1561.48	1286.3	683.601	824.415	918.44	566.797	302.275	592.799	269.743	278.687	248.956	-11.1457	29.0581	106.674
5873.93	3009.46	2865.75	2881	2740.03	2797.17	2492.34	2664.47	2614.44	2600.28	2141.36	2446.55	2433.1	2128.68	1980.01	2215.33	1641.53	1486.85	1265.87	664.591	774.25	907.607	518.386	175.403	538.847	251.011	224.249	122.007	-21.9085	-48.8863	57.6345
5902.58	2944.83	2918.72	2933.01	2825.64	2807.39	2560.09	2715.4	2634.12	2651.92	2237.02	2536.56	2441.58	2146.17	2062.13	2146.95	1570.96	1609.57	1351.77	689.508	787.558	941.539	530.994	219.267	552.42	260.21	237.336	165.795	-1.78261	70.5196	69.6152
5931.23	3031.09	2971.63	2840.41	2852.52	2801.9	2547.8	2621.72	2584.29	2703.49	2258	2563.15	2434.34	2094.15	2085.52	2229.47	1651.28	1545.19	1368.44	703.726	754.593	945.877	474.089	263.07	516.768	260.541	201.2	209.522	59.0902	2.83419	12.0848
5959.89	2952.6	3017.18	2824.2	2840.97	2797.34	2548.65	2604.43	2656.46	2747.7	2140.58	2548.23	2428.02	2164.13	2070.48	2147.23	1566.84	1494.55	1256.79	648.207	819.218	982.81	539.195	299.513	584.936	221.302	268.884	245.889	24.592	-51.101	76.5657
5988.54	2999.84	2996.11	2894.1	2865.24	2725.41	2504.9	2673.24	2667.68	2725.29	2206.06	2571.98	2354.35	2173.16	2091.25	2190.72	1608.12	1589.82	1314.71	664.872	767.068	834.172	543.349	269.337	528.877	270.853	212.342	215.638	3.90437	40.8683	80.0953
6017.19	2947.61	3007.42	2928.75	2829.84	2856.36	2555.8	2706.81	2605.93	2735.27	2182.2	2531.3	2483.54	2109.2	2052.35	2134.72	1549.93	1470.56	1289.81	663.461	807.651	971.588	474.526	271.548	571.47	266.015	254.454	217.774	18.9806	-81.6798	10.649
6045.85	2993.1	3017.3	2890.32	2924.67	2821.9	2535.99	2667.28	2671.45	2743.8	2217.44	2631.26	2447.32	2172.53	2143.67	2176.45	1589.45	1509.22	1319.69	648.314	838.202	999.133	532.987	272.317	603.392	253.233	285.895	218.468	-24.1618	-46.3031	68.488
6074.5	2973.96	2998.92	2886.9	2880.24	2888.1	2577.37	2662.77	2676.04	2724.07	2249.59	2580.81	2511.76	2174.92	2095.72	2153.55	1564.35	1591.74	1346.72	637.195	786.08	844.638	530.509	244.832	547.366	238.674	229.389	190.909	-15.2156	32.9334	65.3895
6103.15	3006.68	3000.02	3032.16	2899.17	2875.87	2517.85	2806.95	2686.18	2723.82	2236.4	2598.79	2497.76	2182.85	2111.15	2182.5	1591.1	1598.3	1331.7	619.49	750.579	939.658	533.585	236.824	509.023	246.682	190.567	182.827	-20.7896	36.214	67.8454
6131.81	3053.2	2969.02	2926.97	2835.23	2815.6	2619.42	2700.66	2670.12	2691.47	2264.29	2527.27	2435.73	2164.6	2043.69	2225.24	1631.64	1551.45	1354.78	651.5	786.684	903.389	510.471	196.722	546.857	230.636	227.923	142.65	53.0116	-13.9117	44.1124
6160.46	3020.6	3108.96	2951.93	2909.26	2866.61	2586.97	2724.53	2662.03	2830.06	2224.26	2604.75	2484.97	2154.3	2114.19	2188.86	1593.05	1545.46	1314.87	674.051	752.717	945.488	495.319	327.554	510.147	290.979	190.736	273.409	-2.8634	-23.1694	28.3423
6189.11	3035.47	3043.39	2947.43	3007.46	2844.95	2612.68	2718.93	2754.08	2763.14	2333.38	2708.33	2461.54	2244.14	2208.87	2199.94	1601.94	1583.32	1413.25	694.318	805.037	907.483	580.313	252.877	565.233	283.95	245.346	198.658	28.6345	11.4268	112.72
6217.77	3007.45	3106.94	2984.47	2879.58	2851.4	2566.16	2754.88	2742.06	2825.33	2332.02	2567.74	2466.22	2229.91	2077.46	2168.14	1567.93	1586.11	1409.21	656.644	875.932	999.877	561.231	307.32	640.081	253.037	319.719	253.028	-2.63101	10.9508	93.0219
6246.42	3017.97	3089.74	2985.31	2938.57	2920.04	2663.38	2754.62	2732.25	2806.77	2183.08	2628.97	2533.09	2217.88	2132.92	2174.86	1572.45	1585.69	1268.34	712.469	756.883	964.214	544.367	281.014	512.862	288.915	192.025	226.65	20.7501	7.27858	75.5437
6275.07	3035.51	3087.65	3023.92	2911.04	2898.13	2631.75	2792.13	2691.91	2803.32	2272.53	2596.76	2509.4	2175.33	2101.85	2188.6	1583.99	1512.37	1348.48	659.779	796.899	1006.87	496.972	269.812	554.863	252.536	233.552	215.374	79.1282	-69.2952	27.535
6303.72	3100.1	3121.18	2992.56	2892.68	2858.89	2665.61	2759.66	2762.32	2835.48	2314.2	2574.45	2468.38	2243.52	2079.96	2249.39	1642.58	1595.08	1384.32	661.636	817.98	946.357	560.33	294.23	576.72	278.473	254.937	239.72	6.17048	10.1653	90.28
6332.38	3086.14	3103.1	2981.46	2960.01	2945.11	2592.12	2747.47	2742.82	2816.04	2224.08	2644.67	2552.82	2221.81	2143.74	2231.63	1622.61	1631.25	1297.99	684.097	840.157	962.01	533.784	267.044	599.744	245.98	277.49	212.462	-2.98161	43.087	63.122
6361.03	3079.94	3105.14	3028.75	3046.08	2976.9	2634.46	2793.65	2783.89	2816.71	2280.88	2735.13	2582.83	2260.66	2226.26	2221.62	1610.4	1640.37	1347.86	688.966	765.541	924.238	567.803	259.977	519.799	186.108	197.073	205.323	32.6561	48.9748	96.53
6389.68	3064.23	3085.15	3083.71	3043.21	2949.03	2628.1	2847.5	2728.56	2795.35	2294.57	2729.54	2553.18	2203.1	2219.85	2202.09	1588.67	1581.85	1357.77	654.595	777.743	910.34	505.421	230.875	532.214	256.871	209.018	176.15	14.1257	-12.7828	33.5383
6418.34	3130.72	3153.88	3094.46	2993.04	3016.97	2708.06	2857.14	2786.17	2862.71	2259.25	2672.86	2619.33	2258.49	2166.13	2264.76	1649.14	1543.08	1322.24	661.768	774.177	921.947	555.986	290.496	527.856	237.465	204.191	235.7	3.39132	-54.7813	83.4947
6446.99	3096.57	3093.1	3040.92	3021.4	3015.72	2618.09	2802.49	2729.07	2800.56	2291.7	2700.98	2616.28	2199.16	2190.92	2226.79	1608.97	1613.9	1349.53	654.274	818.827	928.014	491.838	220.608	574.791	230.009	250.658	165.741	3.95934	12.8106	18.7384
6475.64	3153.19	3158.96	3104.23	2947.71	2970.79	2675.03	2864.69	2805.27	2865.04	2353.31	2618.9	2569.57	2273.14	2113.68	2279.58	1659.55	1602.02	1403.86	709.413	842.462	921.785	560.999	277.355	599.372	244.921	274.771	222.416	-22.1087	-2.29076	87.2924
6504.3	3094.04	3179	3080.42	2966.91	2986.88	2678.77	2839.76	2823.35	2883.7	2412.46	2637.13	2583.86	2288.99	2129.31	2216.59	1594.36	1598.02	1455.91	650.111	804.514	977.65	572.032	288.285	558.44	261.935	233.373	233.276	42.5366	-9.51014	97.7202
6532.95	3129.6	3120.72	3099.01	3031.86	2972.37	2707.26	2857.24	2825.59	2824.04	2385.82	2704.76	2567.55	2289	2190.7	2248.32	1623.89	1576.98	1428.41	701.255	779.957	994.778	567.233	220.896	531.754	236.644	206.221	165.817	38.3858	-33.7661	92.3156
6561.6	3118.71	3164.49	3097.19	3060.83	3052.98	2713.5	2854.3	2756.02	2866.43	2343.99	2733.54	2646.37	2217.19	2216.1	2233.59	1606.95	1567.38	1386.85	667.679	788.27	919.041	490.623	255.554	540.039	240.719	214.04	200.405	15.0533	-46.5673	15.1013
6590.26	3180.09	3232.11	3033.73	3053.55	3040.09	2752.25	2789.73	2790.57	2932.67	2340.85	2723.16	2631.67	2249.51	2205.24	2291.13	1662.29	1608.94	1381.14	667.306	829.27	915.334	518.14	314.064	583.097	211.901	256.635	258.845	12.5314	-8.21444	42.0156
6618.91	3174.69	3148.39	3117.88	3023.53	3053.03	2731.33	2872.76	2902.14	2847.57	2390.51	2688.22	2642.82	2358.84	2171.65	2281.87	1650.83	1622.52	1424.39	707.849	767.898	1022.38	622.669	221.236	517.25	302.346	190.324	165.948	-75.8682	2.16379	145.942
6647.56	3135.51	3197.4	3038.8	2991.63	3052.81	2723.39	2792.56	2803.82	2895.19	2380.89	2651.25	2640.78	2258.29	2136.17	2238.84	1605.6	1606.12	1412.69	714.767	839.92	1053.8	517.32	261.138	593.312	265.643	265.925	205.78	46.4644	-17.4375	39.9913
6676.22	3167.65	3251.49	3135.39	3143.8	2995.03	2697.39	2888.02	2886.58	2947.89	2371.1	2813.07	2581.2	2338.8	2284.75	2267.13	1631.69	1628.79	1400.82	666.603	771.772	1033.34	593.043	306.117	520.258	238.46	192.409	250.69	-12.3213	2.03992	115.114
6704.87	3260.54	3181.85	3184.77	3087.64	3029.87	2716.79	2936.27	2787.16	2876.86	2374.32	2749.9	2614.23	2237.14	2225.01	2356.15	1718.5	1682.29	1401.02	707.529	818.956	950.165	486.587	227.365	569.9	252.953	241.589	171.87	-27.2255	52.3597	8.05915
6733.52	3185.59	3227.9	3152.19	3065.68	3056.04	2727.1	2902.57	2879.94	2921.52	2403.16	2723.64	2638.59	2327.68	2199.46	2277.34	1637.49	1629.43	1424.97	721.512	740.023	994.989	572.342	264.301	485.374	283.666	156.603	208.737	-20.344	-3.6886	93.2149
6762.18	3187.5	3203.67	3193.06	3053.53	3049.17	2756.48	2942.31	2785.84	2895.89	2350.35	2707.99	2629.9	2231.34	2183.71	2275.38	1633.33	1620.22	1373.21	648.177	780.267	974.257	471.215	230.961	527.634	322.071	198.404	175.329	6.36798	-16.0801	-8.50929
6790.83	3307.77	3263.13	3114.88	3106.15	3029.8	2685.52	2863	2840.44	2953.95	2428.5	2762.28	2608.72	2283.68	2232.74	2391.77	1747.52	1649.95	1442.88	681.006	850.468	984.349	518.782	281.309	601.764	289.4	272.076	225.608	96.6185	10.4805	38.4609
6819.48	3305.07	3210.65	3205.9	3074.57	3089.93	2808.29	2952.89	2872.81	2900.07	2436.22	2725.64	2667.04	2313.81	2197.55	2385.2	1738.74	1608.3	1447.24	681.375	887.499	992.365	544.13	219.712	640.608	278.085	310.462	163.944	33.0065	-34.3429	63.2131
6848.14	3283.94	3298.73	3154.38	3166.86	3082.09	2777	2900.24	2860.54	2986.75	2334.96	2822.77	2657.38	2299.28	2286.24	2360.18	1711.52	1599.27	1350.58	667.54	822.829	1048.23	524.832	298.682	571.261	336.314	240.658	242.846	-32.8527	-46.5443	43.3199
6876.79	3267.38	3276.76	3172.58	3083.55	3078.56	2762.2	2917.3	2924.8	2963.38	2480.24	2730.25	2652.02	2361.28	2199.32	2339.73	1688.87	1673.22	1482.47	680.626	823.742	980.601	582.066	267.599	571.683	222.91	240.624	211.696	56.1257	24.2425	99.9593
6905.44	3279.75	3259.96	3162.33	3149.81	3065.75	2794.9	2905.92	2777.31	2945.17	2412.05	2799.27	2637.39	2211.54	2261.98	2348.22	1695.15	1612.51	1416.46	714.904	805.064	985.037	427.558	241.684	551.265	235.748	219.751	185.713	15.1029	-39.6316	-55.1418
6934.1	3260.8	3191.85	3205.65	3197.42	3147.98	2784.34	2948.1	2937.47	2875.65	2414.35	2848.14	2717.79	2369.44	2305.97	2325.37	1670.1	1688.2	1415.81	691.129	826.966	1072.04	580.694	164.46	574.018	311.621	242.049	108.423	-23.363	32.9039	97.402
6962.75	3269.03	3255.56	3248.84	3180.68	3121.23	2779.02	2990.15	2891.47	2937.95	2359.83	2827.51	2689.21	2321.19	2285.62	2329.7	1672.23	1627.74	1362.46	709.777	861.795	1018.34	527.683	219.054	610.524	246.707	278.101	162.951	-13.4087	-30.7	43.7995
6991.4	3205.69	3250.88	3264.43	3188.5	3068.92	2798.87	3004.6	2864.96	2931.86	2456.49	2833.39	2635.08	2292.42	2289.81	2262.46	1602.79	1667.33	1449.29	714.589	828.059	985.269	494.154	205.257	574.09	224.746	241.214	149.086	-27.085	5.73878	9.67931
7020.06	3357.47	3293.78	3285.62	3211.82	3088.8	2859.4	3024.65	2948.56	2973.34	2406.34	2856.02	2653.12	2373.75	2309.51	2410.33	1748.46	1588.07	1400	712.256	855.553	953.813	570.733	239.044	602.795	242.573	269.467	182.807	-19.1613	-76.6633	85.6688
7048.71	3263.64	3282.39	3262.93	3169.88	3134.23	2910.36	3000.82	2918.11	2960.54	2448.3	2808.17	2696.72	2341.04	2263.95	2312.58	1648.51	1665.6	1436.11	731.749	832.697	954.077	533.273	218.539	577.936	253.525	244.157	162.236	-8.40087	-2.28046	47.619
7077.36	3325.28	3317.39	3235.29	3222.54	3081.94	2833.38	2972.03	2938.79	2994.12	2458.05	2862.47	2642.6	2359.45	2312.98	2370.31	1704.04	1725.21	1442.36	696.169	818.142	967.433	546.935	244.428	561.91	265.642	227.68	188.06	-12.9805	54.1949	60.6929
7106.02	3370.85	3325.53	3254.71	3184.34	3205.02	2866.29	2990.31	3037.97	3000.85	2457.77	2818.65	2763.83	2456.37	2271.14	2411.96	1743.48	1685.13	1439.3	698.854	829.913	933.123	639.107	243.456	573.891	276.351	239.211	187.021	-86.1096	10.9851	152.278
7134.67	3328.98	3357.34	3250.12	3224.61	3139.15	2813.88	2984.57	2907.67	3031.23	2438.56	2859.58	2696.12	2323.8	2307.78	2366.16	1695.48	1688.02	1418.7	705.091	877.333	975.576	501.8	266.144	623.797	231.119	288.668	209.644	-31.4007	10.7502	14.3842
7163.32	3410.67	3314.99	3289.38	3188.9	3212.5	2865.34	3022.68	3047.32	2987.46	2485.21	2818.44	2767.63	2461.17	2268.43	2443.93	1771.05	1659.96	1459.16	660.168	844.19	900.207	634.437	214.683	587.999	204.283	252.422	158.118	-26.5863	-20.4396	146.435
7191.98	3376.34	3439.33	3323.42	3226.46	3193.74	2843.92	3055.56	2970.19	3110.37	2465.72	2856.43	2747.03	2381.77	2302.35	2405.66	1730.58	1676.78	1438.3	738.29	848.132	967.397	550.301	329.904	591.654	274.229	255.628	273.274	-40.0705	-6.73404	61.7147
7220.63	3343.12	3353.98	3418.77	3207.38	3211.9	2873.99	3149.76	2946.25	3023.59	2474.79	2833.25	2763.35	2355.56	2279.62	2368.51	1691.22	1598.41	1443.92	776.305	873.741	1057.12	519.356	235.439	618.36	325.088	281.887	178.745	38.4385	-88.2202	30.1855
7249.28	3468.62	3472.21	3365.74	3330.32	3205.52	2872.63	3095.58	3041.48	3140.39	2450.15	2963.43	2755.11	2448.51	2398.91	2490.07	1810.58	1637	1418.28	724.72	854.027	1040.64	607.585	344.551	596.851	285.864	259.933	287.792	-69.7225	-52.7463	117.831
7277.94	3316.87	3423.89	3367.63	3237.2	3214.05	2856.37	3096.31	2952.82	3090.64	2526.46	2860.29	2761.79	2357.58	2302.14	2334.38	1652.69	1616.65	1486.24	687.461	816.377	989.409	511.926	287.115	556.262	232.228	218.898	230.292	59.1654	-76.2038	21.5892
7306.59	3396.27	3395.27	3326.38	3272.31	3219.56	2880.15	3053.9	3080.95	3060.59	2538.35	2895.61	2765.45	2483.42	2333.59	2409.83	1725.94	1699.99	1494.46	726.189	853.86	1004.47	633.047	249.377	595.602	210.143	257.793	192.49	-49.6442	4.03394	142.129
7335.24	3463.03	3408.13	3351.56	3315.45	3249.13	2947.97	3077.93	3029.21	3072.01	2476.2	2939.62	2793.16	2429.4	2373.07	2472.63	1786.54	1699.23	1434.05	739.748	876.453	997.459	574.312	253.121	619.104	313.279	280.85	196.17	63.2333	0.173448	82.8133
7363.9	3427.25	3392.73	3288.64	3264.77	3195.58	2897.43	3013.84	3000.51	3055.17	2414.89	2882.29	2737.76	2398.29	2318.73	2432.9	1744.6	1709.83	1374.42	714.075	828.366	991.061	538.619	228.602	567.414	334.274	228.717	171.588	-27.7637	7.67299	46.54
7392.55	3462.12	3409.72	3275.13	3274.44	3234.64	2961.15	2999.18	3027.44	3070.73	2548.64	2890.14	2774.96	2422.76	2324.74	2463.81	1773.32	1740.85	1495.62	712.694	902.585	1020.8	558.55	236.481	645.839	254.651	306.699	179.403	-0.729387	35.6026	65.8912
7421.2	3434.1	3449.8	3356.42	3308.83	3294.68	2907.56	3079.3	3049.84	3109.37	2545.82	2924.69	2833.14	2442.72	2355.46	2431.83	1739.13	1666.02	1490.21	715.546	844.642	1054.45	573.957	267.443	583.666	356.973	244.084	210.302	9.13312	-42.3133	80.72
7449.86	3477.52	3349.61	3438.08	3372.67	3219.17	2994.07	3159.79	3067.24	3007.73	2570.71	2991.04	2755.77	2457.67	2415.63	2471.28	1776.38	1660.85	1510.5	719.921	862.784	971.894	584.365	158.136	602.435	176.507	262.412	100.932	31.3975	-50.5684	90.5501
7478.51	3490.36	3516.97	3434.27	3303.29	3220.67	3002.24	3154.82	3004	3173.65	2504.57	2913.51	2755.4	2391.98	2342.58	2480.15	1783.05	1736.37	1446.39	705.481	962.016	1061.55	514.134	316.381	707.472	259.1	367.008	259.114	20.2259	21.8701	19.7423
7507.16	3476.7	3498.15	3341.78	3305.44	3205.87	2945.59	3061.16	3036.51	3153.38	2590.22	2913.22	2738.73	2422.05	2341.05	2462.51	1763.21	1709.16	1523	649.016	826.683	1057.46	539.651	288.436	563.024	260.734	222.12	231.105	0.661321	-8.42003	44.6827
7535.82	3480	3490.44	3427.48	3344.63	3363.3	2974.57	3145.69	3020.36	3144.21	2492.33	2952.94	2894.29	2403.45	2376.56	2461.83	1760.33	1747.82	1429.45	688.375	851.385	985.226	516.51	271.606	588.838	272.293	247.495	214.213	48.9258	27.1595	20.9663
7564.47	3459.05	3506.39	3380.4	3321.69	3223.88	2987.34	3097.44	3067.82	3158.72	2477.78	2925.55	2753	2448.47	2349.93	2436.9	1733.2	1679.74	1413.17	688.41	813.387	1092.52	556.983	278.443	547.951	368.028	206.169	220.988	-13.7678	-43.986	60.8646
7593.12	3469.85	3519.02	3401.18	3323.98	3393.46	3016.67	3117.05	3067.38	3169.9	2527.89	2925.41	2920.71	2445.6	2348.54	2443.71	1737.81	1679.9	1456.84	774.645	907.982	1086.56	549.554	281.955	648.118	244.933	305.899	224.438	-41.3712	-46.895	52.8622
7621.78	3539.31	3539.57	3407.95	3301.37	3320.06	2955.72	3122.65	2990.48	3188.99	2579.19	2898.37	2845.44	2366.27	2322.23	2509.18	1801.08	1696.94	1501.61	716.496	776.234	1053.71	465.677	293.389	507.494	302.042	164.837	235.81	9.64196	-32.9179	-31.589
7650.43	3525.22	3464.26	3433.68	3404.2	3401.02	2989.05	3147.2	3083.72	3112.23	2581.64	3006.82	2924.52	2457.07	2421.37	2491.09	1780.78	1755.59	1501.08	748.271	884.433	1017.24	551.928	208.96	622.132	305.622	279.038	151.319	-65.1184	22.6729	54.0901
7679.08	3585.78	3470.84	3393.13	3355.32	3393.93	2959.9	3105.47	3093.61	3117.34	2604.17	2951.4	2915.55	2464.53	2368.8	2547.66	1835.01	1749.27	1519.18	742.491	814.665	1025.39	554.842	206.413	547.442	328.851	203.913	148.711	24.9087	13.2947	56.4318
7707.74	3530.3	3522.75	3454.43	3255.88	3343.17	3034.97	3165.59	3151.26	3167.79	2668.61	2841.38	2862.91	2519.75	2265.66	2488.18	1773.2	1673.49	1576.13	785.392	840.138	1038.52	605.511	249.207	574.072	283.58	230.107	191.443	28.2398	-65.5325	106.53
7736.39	3487.42	3597.24	3543.09	3385.87	3330.19	2962.98	3253.07	3083.53	3240.82	2586.29	2979.15	2848.05	2449.6	2391.95	2441.28	1723.97	1746.47	1497.01	721.874	876.715	1046.59	530.801	314.579	612.514	231.885	268.115	256.755	59.5297	4.39369	31.2499
7765.04	3500.87	3562.99	3495.16	3433.25	3344.62	3043.85	3203.96	3115.11	3205.11	2605.43	3027.69	2860.6	2478.76	2435.62	2450.73	1731.09	1727.4	1511.97	704.676	861.77	1003.6	555.41	271.209	596.145	301.131	251.312	213.324	23.8833	-17.7149	55.2893
7793.7	3457.02	3565.43	3522.72	3429.55	3355.46	3037.77	3230.34	3127.94	3206.08	2560.63	3021.07	2869.54	2489.16	2428.22	2402.86	1680.9	1794.76	1467.64	765.54	835.995	1032.75	561.26	264.528	568.253	210.78	222.987	206.581	-11.316	46.6003	60.5706
7822.35	3559.25	3622.25	3466.12	3330.67	3330.95	3037.92	3172.55	3168.16	3261.43	2567.48	2911.54	2843.15	2526.97	2325.63	2501.07	1776.79	1693.88	1471.2	699.547	895.492	1040.47	594.513	312.229	631.075	307.101	285.376	254.222	-45.9374	-57.3168	93.2547
7851	3618.41	3576	3504.07	3399.1	3412.31	3055.23	3209.32	3090.84	3213.71	2612.87	2982.68	2922.61	2447.23	2390.34	2556.21	1829.61	1707.86	1510.49	726.669	812.492	982.331	510.219	256.859	542.305	258.95	196.173	198.791	57.3937	-46.3747	8.39381
7879.66	3548.98	3575.78	3432.21	3399.37	3427.8	3016	3136.27	3223.84	3212.02	2573.35	2980.21	2936.22	2577.81	2386.89	2482.75	1753.85	1732.39	1471.05	726.078	805.103	1066.48	636.244	247.521	533.97	339.566	187.407	189.393	25.6281	-24.8739	133.852
7908.31	3570.5	3631.77	3589.54	3480.69	3360.06	3087.21	3292.42	3168.77	3266.53	2602.95	3065.27	2866.58	2520.34	2464.5	2500.24	1769.03	1765.66	1495.71	722.382	857.331	1059.92	574.213	294.388	589.056	295.543	242.063	236.2	19.9495	5.37212	71.2548
7936.96	3626.25	3667.56	3542.71	3435.88	3351.39	3045.1	3244.39	3170.76	3300.84	2616.46	3014.11	2856.01	2519.92	2415.96	2551.96	1818.44	1832.02	1505.44	700.9	867.686	1066.63	569.236	321.054	599.597	311.981	252.173	262.806	11.4457	68.709	65.7126
7965.62	3613.09	3612.56	3539.8	3464.26	3440.99	3196.49	3240.29	3234.84	3244.37	2546.19	3042	2943.71	2581.59	2440.61	2534.77	1798.95	1781.45	1437.5	647.201	835.532	1056.42	626.346	256.935	564.914	304.17	217.061	198.628	-93.1448	15.1229	122.257
7994.27	3624.37	3678.83	3530.1	3400.21	3435.69	3043.03	3229.39	3185.34	3309.16	2686.71	2970.06	2936.51	2529.68	2372.83	2542.01	1803.89	1735.51	1564.98	703.359	870.548	1012.8	569.884	314.082	601.689	260.117	253.407	255.715	-26.4109	-33.8332	65.2311
8022.92	3637.18	3690.45	3581.09	3509.59	3417.31	3051.47	3279.19	3269.64	3319.29	2620.64	3085.44	2916.23	2611.58	2478.48	2550.77	1810.36	1776.87	1500.93	732.664	930.387	987.71	647.216	316.581	664.869	278.506	316.159	258.155	50.0776	4.50869	142.001
8051.58	3651.74	3702.05	3566.94	3493.31	3472.97	3095.2	3263.84	3139.67	3329.42	2595.44	3065.09	2969.98	2479.21	2458.46	2561.28	1818.58	1778.51	1474.78	703.925	876.04	1108.63	510.293	319.066	606.574	251.168	257.436	260.58	39.5869	3.14224	4.51445
8080.23	3613.5	3606.94	3577.88	3398.01	3451.33	3093.68	3273.59	3185.29	3232.82	2703.24	2959.42	2946.45	2522.43	2359.43	2518.99	1774.01	1797.75	1571.93	761.47	886.887	1011.96	548.951	214.834	617.617	263.923	268.07	156.289	23.0173	19.3715	42.6102
8108.88	3694.66	3670.65	3566.8	3521.74	3438.2	3131.6	3261.3	3217.24	3295.04	2606.33	3090.29	2931.41	2551.98	2479.42	2596.09	1848.83	1753	1479.29	726.121	829.939	1018.79	573.94	269.419	556.532	281.582	206.58	210.815	-27.0713	-28.3812	67.0379
8137.54	3675.66	3647.97	3585.93	3508.79	3505.9	3076.35	3279.23	3313.18	3270.87	2646.37	3073.54	2997.13	2645.53	2462.72	2573.04	1823.49	1808.66	1513.62	726.103	861.309	1030.53	662.928	237.613	589.403	271.29	239.046	178.95	80.0096	24.3743	155.466
8166.19	3658.99	3632.45	3561.05	3540.83	3465.83	3213.54	3253.15	3235.99	3253.86	2695.79	3105.39	2955.06	2565.95	2491.02	2552.3	1800.48	1790.02	1556.64	736.421	806.487	995.015	578.782	212.971	530.579	309.163	179.817	154.25	-25.8573	2.83355	70.7597
8194.84	3802.29	3704.17	3620.23	3505.72	3391.16	3120.86	3311.13	3223.46	3324.08	2659.86	3064.72	2878.38	2551.03	2452.16	2691.53	1937.45	1826.05	1520.54	742.329	866.649	1034.75	559.299	275.569	594.08	247.69	242.913	216.789	-120.627	35.9758	50.7169
8223.5	3746.66	3754.83	3641.24	3516.36	3393.31	3114.13	3330.94	3264.68	3373.2	2588.08	3073.46	2878.53	2589.87	2459.05	2631.83	1875.48	1767.48	1451.21	719.897	791.687	1048.33	593.568	317.108	513.831	303.199	162.259	258.27	42.1189	-25.4895	84.428
8252.15	3677.68	3777.15	3635.27	3596.7	3532.98	3163.71	3323.76	3211.87	3393.97	2679.51	3157.48	3016.2	2534.67	2535.63	2558.77	1800.16	1826.83	1533.18	746.133	875.62	1026.71	533.806	330.306	602.619	289.787	250.642	271.414	8.34055	30.968	24.1073
8280.8	3757.16	3797.11	3647.51	3581.37	3494.49	3183.4	3334.79	3264.73	3412.38	2677.94	3138.17	2975.71	2585.14	2516.54	2634.17	1873.3	1779.18	1528.92	744.634	882.222	1042.93	579.715	341.139	609.141	213.053	256.758	282.194	0.089405	-19.5825	69.459
8309.46	3728.49	3726.03	3608.38	3489.47	3493.95	3213.26	3294.45	3219.28	3339.74	2608.22	3036.17	2973.18	2537.31	2420.88	2601.43	1838.3	1781.21	1461.5	753.808	927.654	1039.4	527.316	260.927	656.97	302.519	304.182	201.928	34.0875	-20.4445	16.5035
8338.11	3725.65	3766.72	3749.49	3629.19	3503.78	3184.83	3434.34	3273.12	3378.89	2728.24	3184.32	2981.01	2588.77	2556.84	2594.5	1829.12	1792.44	1569.98	780.494	931.528	1086.31	574.214	292.496	660.591	267.384	307.396	233.443	0.155105	-12.1105	62.8449
8366.76	3748.49	3759.86	3709.38	3630.61	3511.17	3208.53	3393.03	3277.34	3370.47	2722.4	3183.1	2986.42	2590.62	2554.49	2613.25	1845.62	1844.08	1561.77	781.353	942.61	962.681	571.494	276.506	671.877	275.641	318.276	217.399	27.8191	36.635	59.5696
8395.42	3835.21	3824.66	3667.14	3641.47	3573.8	3248.11	3349.57	3316.65	3433.72	2742.71	3192.08	3047.09	2627.56	2561.58	2695.88	1926	1784.74	1577.81	752.7	911.289	1057.13	603.86	332.18	638.055	226.154	284.049	273.02	32.5502	-25.5961	91.3811
8424.07	3764.75	3713.7	3706	3648.55	3590.26	3244.02	3387.22	3301.16	3321.21	2696.15	3196.99	3061.58	2609.7	2564.9	2621.32	1849.21	1827.08	1531.86	815.989	967.026	1083.78	581.431	212.096	696.848	302.806	342.435	152.882	-82.4682	13.8539	68.3978
8452.72	3803.56	3775.39	3733.89	3667.17	3544.49	3258.34	3413.89	3293.43	3381.35	2731.47	3214.38	3013.85	2599.59	2579.77	2656.03	1881.68	1804.09	1561.8	805.283	893.68	1008.34	566.755	264.66	618.319	286.199	263.499	205.392	-4.1539	-12.0352	53.1677
8481.38	3848.61	3850.42	3774.81	3664.02	3550.34	3182	3453.61	3276.83	3454.83	2705.45	3208.26	3017.73	2580.62	2572.86	2696.98	1920.39	1792.89	1534.9	751.274	919.983	1055.03	543.219	330.564	645.799	235.293	290.572	271.242	19.5317	-26.1251	29.0792
8510.03	3851	3816.11	3662.57	3600.11	3567.99	3232.79	3340.16	3303.71	3418.97	2749.1	3136.52	3033.42	2605.14	2505.19	2695.25	1916.44	1808.04	1572.57	727.942	859.011	1077.38	563.163	287.127	580.433	305.657	224.8	227.752	32.2328	-13.8709	48.4709
8538.68	3826.32	3813.48	3724.68	3630.13	3598.62	3301.13	3401.06	3273.61	3414.79	2734.12	3166.23	3062.08	2572.68	2531.45	2666.47	1885.43	1835.73	1555.89	782.852	901.765	1084.63	526.133	275.37	625.414	282.181	269.374	215.941	69.0574	10.9218	10.8887
8567.34	3837.49	3810.26	3795.2	3550.63	3597.44	3237.15	3470.38	3307.33	3410.01	2761.32	3077.65	3058.93	2604.04	2448.19	2673.52	1890.26	1854.94	1578.32	737.449	873.737	1105.07	552.917	263.02	595.095	205.442	238.648	203.537	7.04429	27.2456	37.1222
8595.99	3817.98	3912.89	3729.57	3689.06	3623.12	3269.8	3403.53	3335.67	3511.09	2740.32	3224.43	3082.64	2630.02	2582.84	2649.89	1864.41	1804.7	1556.06	812.536	891.888	1010.49	574.325	356.52	613.903	208.546	257.049	296.984	-86.696	-25.8927	57.9795
8624.64	3865.06	3880.48	3796.74	3699.19	3579.07	3228.33	3469.48	3350.31	3477.13	2736.25	3232.66	3036.63	2642.3	2589.2	2692.85	1905.15	1753.76	1549.49	752.308	941.599	1056.19	582.035	314.986	666.285	325.011	309.024	255.396	29.4897	-79.7224	65.1417
8653.3	3868.96	3826	3780.57	3705.97	3632.91	3299.81	3452.09	3317.24	3421.1	2778.21	3237.25	3088.5	2606.88	2592.2	2692.62	1902.72	1902.17	1585.55	768.024	931.985	1101.47	542.025	251.378	655.555	312.363	297.883	191.734	46.3378	65.7959	24.5955
8681.95	3837.62	3889.17	3707.02	3721.67	3653.8	3263.26	3377.32	3388.84	3482.72	2866.54	3251.49	3107.43	2676.12	2604.12	2657.16	1865.04	1859.19	1664.59	772.431	925.804	1102.09	606.682	305.426	648.477	287.102	290.396	245.728	18.9558	19.9137	88.7153
8710.6	3811.57	3887.96	3718.36	3580.3	3677.06	3325.26	3387.44	3461.73	3479.96	2821.23	3096.09	3128.72	2746.66	2458.96	2626.97	1832.65	1762.3	1619.74	746.503	881.952	1036.66	672.63	295.085	601.325	320.968	242.833	235.334	-2.2359	-79.8692	154.127
8739.26	3894.29	3899.48	3891.94	3700.91	3704.11	3350.34	3559.8	3397.73	3489.92	2840.03	3223.63	3153.81	2680.32	2575.73	2705.56	1909.04	1862.14	1634.32	796.81	963.957	1007.36	601.701	297.474	688.062	307.47	329.16	237.669	-34.2848	17.0797	82.6615
8767.91	3845.31	3833.42	3770.32	3784.42	3617.98	3328.75	3436.95	3407.42	3422.32	2733.21	3311.11	3065.72	2687.66	2655.38	2652.43	1853.72	1879.96	1532.45	733.548	915.255	1022.74	604.457	222.295	635.749	250.9	276.437	162.436	3.08176	32.0064	84.8801
8796.56	3876.9	3932.43	3718.27	3750.96	3662.28	3346.22	3383.68	3377.98	3519.77	2799.04	3272.24	3108.05	2655.88	2618.05	2679.88	1878.97	1762.6	1590.64	735.662	941.849	1055.7	568.089	312.174	663.539	307.67	303.816	252.262	33.7182	-88.2459	47.9762
8825.21	3909.64	3864.31	3708.83	3736.54	3684.05	3317.53	3373.02	3384.68	3450.1	2815.88	3253.95	3127.85	2660.23	2599.76	2708.47	1905.37	1930.51	1603.42	768.558	879.515	1092.37	567.854	234.929	596.725	308.363	236.592	174.963	21.8743	76.7641	47.2044
8853.87	3966.54	3941.23	3822.93	3733.48	3665.7	3317.07	3485.87	3371.24	3525.47	2845.75	3247.93	3107.54	2644.45	2592.84	2761.22	1955.93	1971.46	1628.28	803.141	867.387	1015.99	547.492	302.724	583.32	201.317	222.777	242.704	36.9932	114.826	26.3049
8882.52	3954.23	3902.51	3841.43	3756.47	3701.75	3325.02	3503.1	3437.6	3485.19	2777.84	3270.04	3141.63	2708.47	2611.96	2744.76	1937.29	1812.17	1562.5	742.123	897.577	1035.98	606.928	254.869	614.935	295.37	253.982	194.795	-47.0864	-47.3641	85.2044
8911.17	3838.17	3936.99	3877.83	3800.64	3720.87	3319.89	3538.24	3506.65	3518.13	2788.47	3315.03	3158.78	2775.19	2652.27	2624.54	1814.89	1839.22	1569.52	746.305	862.547	1067	669.054	280.228	577.167	271.008	215.804	220.101	18.2118	-23.2076	146.793
8939.83	3885.76	3889.73	3911.14	3762.12	3708.97	3358.17	3570.28	3417.05	3469.31	2825.5	3270.7	3144.91	2683.26	2609.87	2667.97	1856.15	1900.66	1601.03	767.66	853.887	1080.17	572.537	223.841	567.452	316.789	205.679	163.66	32.7064	35.3382	49.7394
8968.48	3864.27	3934.97	3881.56	3774.81	3663.14	3324.94	3539.43	3417.36	3513	2846.96	3281.7	3097.12	2681.24	2618.71	2642.32	1828.32	1866.64	1618.11	792.015	859.647	1110.5	565.933	259.954	573.078	240.488	210.894	199.719	18.8918	-1.57464	42.5991
8997.13	3921.86	4024.81	3891.8	3795.39	3725.87	3329.64	3548.4	3509.48	3601.29	2797.49	3301.2	3157.88	2771.02	2635.42	2695.74	1879.57	1840.03	1569.43	812.19	919.025	1151.3	651.132	340.666	635.745	256.84	273.151	280.377	5.11679	-31.0789	127.261
9025.79	3912.38	3999.14	3817.06	3701.87	3728.87	3351.7	3472.4	3432.25	3574.07	2870.37	3197.48	3158.92	2691.49	2538.03	2682.09	1863.75	1797.03	1634.18	784.729	850.876	1132.71	567.012	305.874	562.743	264.073	199.739	245.532	26.1141	-76.9672	42.6044
9054.44	3970.85	3929.27	3846.95	3738.79	3714.75	3312.46	3501.01	3451.95	3502.64	2894.22	3234.63	3142.83	2708.9	2571.08	2736.38	1915.88	1896.73	1653.48	789.818	889.273	1138.36	579.838	226.868	603.09	244.776	239.675	166.472	118.168	19.8367	54.8932
9083.09	3948.56	4066.38	3942.39	3841.5	3699.58	3338.09	3595.19	3562.49	3638.2	2872.72	3342.83	3125.69	2817.15	2669.92	2709.91	1887.25	1949.48	1630.73	758.256	978.702	1068.23	683.498	354.853	697.725	283.243	333.9	294.403	-36.5143	69.6979	158.017
9111.75	4054.79	4027.49	3932.02	3756.02	3789.99	3356.34	3583.55	3480.06	3597.77	2867.93	3247.8	3214.14	2732.43	2580.58	2811.96	1987.15	1837.62	1623.49	759.102	912.309	1121.31	594.187	306.843	626.592	286.245	262.357	246.339	72.3135	-45.0576	68.1689
9140.4	3920.05	4041.14	3919.66	3933.32	3788.69	3322.37	3569.93	3477.46	3609.86	2811.56	3436.56	3210.88	2727.53	2754.01	2673.03	1846.07	1910.83	1568.43	722.191	916.644	1119.23	584.709	311.36	630.702	324.123	266.057	250.802	44.989	25.2538	58.1538
9169.05	3985.25	4007.41	3965.78	3837.75	3779.92	3361.63	3614.78	3476.96	3574.58	2841.65	3330.63	3200.14	2724.75	2654.58	2734.05	1904.94	1880.42	1593.53	718.59	961.993	1037.65	577.34	268.5	678.443	282.6	313.387	207.889	-5.16853	-8.04534	50.2475
9197.71	4020.13	4047.1	3870.84	3872.15	3847.65	3492.45	3518.57	3562.42	3612.72	2855.09	3365.06	3265.91	2807.92	2685.11	2764.73	1933.48	1876.01	1603.19	812.667	926.595	1014.84	655.922	299.07	640.284	253.359	274.818	238.405	-13.2308	-15.3538	128.293
9226.36	4028.77	3992.71	3908.61	3847.57	3849.34	3359.34	3555.07	3503.2	3556.78	2910.33	3335.79	3265.63	2746.4	2656.66	2769.18	1935.78	1915.02	1651.6	803.195	868.694	1091.03	589.817	235.555	578.185	293.948	212.309	174.836	19.7547	20.7675	61.6515
9255.01	3969.23	4055.5	3922.88	3875.55	3775.61	3489.91	3568.07	3490.79	3618.01	2880.37	3363.3	3189.93	2731.7	2680.79	2705.43	1869.9	1923.25	1621.04	755.424	882.333	1027.56	570.528	289.213	592.193	301.322	225.907	228.44	-25.3483	26.102	41.8255
9283.67	4031.41	4039.41	3994.76	3826.73	3805.22	3387.82	3638.68	3577.45	3600.38	2889.05	3307.85	3217.57	2816.07	2628.09	2763.42	1925.74	1884.84	1626.3	800.798	904.333	1149.78	650.309	263.998	615.095	253.015	248.399	203.172	-54.1009	-15.2062	121.069
9312.32	4038.06	4035.74	3907.72	3878.69	3847.71	3361.57	3550.37	3491.38	3595.15	2941.55	3361.25	3258.1	2727.71	2676.19	2765.86	1926.06	1868.47	1672.18	777.137	902.814	1080.67	557.369	251.196	612.977	256.651	245.871	190.316	-49.4613	-34.4672	27.5929
9340.97	4056.57	4024.03	3992.94	3901.96	3909.2	3425.46	3634.33	3526.17	3581.89	2862.08	3383.66	3317.63	2760.2	2695.59	2780.16	1938.23	1907.97	1595.73	767.84	971.765	1143.67	585.273	230.362	685.828	307.11	318.311	169.428	-9.0346	2.14098	54.9602
9369.63	4125.01	4104.23	3996.71	3917.05	3776.09	3508	3636.83	3582.72	3660.54	2906.7	3397.24	3182.55	2814.47	2706.81	2844.39	2000.34	1952.75	1634.31	744.295	885.741	1078.71	634.95	301.437	593.81	289.107	225.883	240.45	15.9225	44.0252	104.1
9398.28	4093.78	4094.85	4006.62	3901.13	3825.11	3475.51	3645.47	3525.6	3649.61	2960.13	3377.33	3229.6	2755.06	2687.03	2808.94	1962.76	1914.39	1681.07	794.577	975.977	1143.24	570.953	282.933	689.305	317.744	320.967	221.892	32.7894	2.77574	39.5659
9426.93	4113.41	4128.03	3933.75	3905.75	3803.94	3369.63	3571.33	3568.13	3681.24	2922.52	3379.59	3206.47	2795.29	2687.78	2824.35	1976.05	1877.92	1643.43	761.092	938.113	1045.58	606.598	306.981	648.522	268.947	279.774	245.887	12.5364	-36.5957	74.6746
9455.59	4085.07	4121.58	4017.28	3894.22	3872.37	3467.41	3653.6	3592	3673.24	2917.35	3364.42	3272.93	2816.88	2672.38	2791.79	1941.38	1829.47	1635.86	792.721	873.364	1158.54	623.6	291.407	579.138	284.72	209.98	230.259	-63.3065	-87.9326	91.1393
9484.24	4125.06	4183.58	4007.65	3877.05	3851.11	3483.46	3642.7	3575.53	3733.68	2876.06	3343.17	3249.71	2798.11	2651.35	2827.56	1975.04	1993.9	1594.81	775.713	926.964	1215.71	600.243	344.277	635.658	357.295	266.09	283.075	34.2498	73.6055	67.2451
9512.89	4131	4075.25	4108.01	3929.87	3917.04	3541.72	3741.79	3597.15	3623.8	2934.42	3397.49	3313.67	2817.44	2700.3	2829.26	1974.63	1977.11	1646.15	742.033	890.029	1179.33	614.991	226.822	595.863	259.481	225.885	165.566	28.6855	53.9154	81.4566
9541.55	4039.42	4148.33	3985.41	3931.93	3945.12	3508.85	3617.92	3593.83	3695.33	2885.27	3396.99	3339.79	2811.82	2698.5	2733.45	1876.72	1976.49	1597.82	850.717	875.379	1112.46	604.788	290.773	579.776	309.267	209.387	229.463	-1.56199	50.4047	70.7163
9570.2	4126.03	4167.76	4071.15	3943.22	3878.99	3502.48	3702.4	3548.08	3713.21	2939.72	3406.47	3271.7	2763.79	2705.92	2815.83	1956.99	1920.47	1645.54	801.991	958.669	1211.29	552.167	301.081	667.88	257.879	297.081	239.718	-34.1821	-8.50823	17.5592
9598.85	4169.9	4050.2	4009.81	3979.78	3827.4	3522.99	3639.78	3608.53	3594.09	2966.74	3443.24	3218.14	2821.94	2738.62	2855.45	1994.52	1887.93	1667.85	754.219	930.112	1097.79	605.733	174.388	636.998	260.598	265.789	112.971	48.845	-43.9439	70.5883
9627.51	4159.99	4116.57	4142.79	3959.37	3944.91	3511.76	3771.5	3610.87	3658.92	2890.39	3418.47	3333.68	2821.99	2714.34	2841.3	1978.28	1964.87	1594.33	762.555	942.428	1117.56	601.195	231.635	649.599	316.172	277.98	170.164	-28.0984	30.101	65.5129
9656.16	4195.7	4176.45	4098.64	4024.58	3959.12	3561.35	3726.08	3634.14	3717.25	2972.62	3486.18	3345.93	2842.97	2775.69	2872.76	2007.65	1980.58	1667.82	790.025	948.524	1053.78	617.59	282.392	655.582	280.705	283.553	220.867	-13.1058	42.9144	81.3714
9684.81	4192.91	4158.05	4110.87	3963.13	3928.19	3582.97	3737.04	3663.63	3697.29	3041.19	3417.09	3313.03	2870.17	2710.37	2865.72	1998.52	1903.76	1728.66	772.337	869.843	1104.55	640.202	254.858	571.377	301.023	198.937	193.279	-70.6772	-36.7994	103.446
9713.47	4241.27	4123.55	4163.73	4029.08	3898.42	3522.22	3788.63	3588.58	3661.24	2969.68	3485.6	3281.29	2792.82	2772.45	2909.84	2040.55	1971.03	1659.62	769.394	952.632	1112.32	558.27	211.23	658.948	263.694	286.099	149.598	-30.5788	27.5766	20.9772
9742.12	4224.78	4180.61	4112.89	4087.95	3912.54	3497.77	3736.53	3577.32	3716.75	3023.96	3546.46	3293.45	2779.27	2827.45	2889.08	2017.71	1926.36	1707.2	783.225	945.417	1092.89	540.133	259.171	650.77	223.294	277.51	197.485	41.9132	-19.9885	2.30327
9770.77	4183.7	4205.29	4136.41	4062.68	3903.71	3546.11	3758.78	3659.57	3739.88	2966.58	3516.45	3282.66	2859.24	2798.32	2843.75	1970.3	1945.15	1651.27	797.733	898.792	1128.34	615.51	274.718	600.668	317.516	226.998	212.979	23.2933	-4.08647	77.1434
9799.43	4268.1	4214.1	4087.57	3960.33	3972.86	3557.84	3708.67	3659.91	3747.14	2932.28	3403.2	3349.84	2857.28	2692.11	2923.88	2048.36	1920.45	1616.73	825.733	928.199	1103.68	608.97	274.407	631.45	306.952	257.369	212.613	11.2628	-31.6783	70.067
9828.08	4323.3	4238.9	4142.72	3938.14	3973.74	3574.57	3762.56	3688.83	3770.38	3068.84	3376.51	3348.76	2883.92	2666.05	2974.82	2097.22	1873.43	1740.6	795.989	1034.65	1132.15	631.015	290.074	744.193	319.085	369.702	228.227	83.9143	-81.5992	91.5748
9856.73	4199.05	4238.42	4184.22	4084.53	4035.26	3534.47	3802.79	3609.95	3768.36	2972.17	3531.89	3408.31	2802.74	2808.57	2846.3	1966.63	1984.26	1648.24	777.254	939.655	1088.78	545.249	280.472	642.633	347.144	267.732	218.571	20.6722	26.3402	5.27262
9885.39	4302.01	4233.53	4144.49	4032.11	3970.5	3599.64	3761.79	3755.82	3761.91	2962.18	3472.55	3341.59	2946.31	2752.28	2944.99	2063.26	2019.21	1636.24	822.212	928.431	1147.99	684.241	266.454	630.19	294.796	254.879	204.499	6.4744	58.3944	143.727
9914.04	4356.55	4244.09	4143.1	4078.03	3959.07	3655.47	3759.13	3711.32	3770.92	3028.26	3519.43	3328.19	2899.52	2794.34	2995.25	2111.46	1918.19	1694.76	819.356	987.241	1143.17	632.862	267.886	692.252	265.071	316.531	205.877	-9.20626	-45.5121	91.8113
9942.69	4288.94	4297.37	4235.61	4088.03	4014.74	3589.4	3850.38	3692.68	3822.65	2994.47	3527.51	3381.89	2878.6	2800.47	2923.35	2037.51	2028.79	1660.7	779.511	966.339	1148.18	607.349	312.037	669.514	254.865	293.382	249.975	-34.837	62.1862	65.7619
9971.35	4215.48	4321.53	4212.46	4098.49	4024.83	3619.95	3825.96	3630.26	3845.26	2951.79	3536.09	3390.02	2813.89	2807.07	2845.62	1957.72	1955.06	1618.39	763.224	954.377	1100.54	538.055	327.074	656.286	264.492	279.745	264.958	18.0391	-14.4322	-4.06898
10000	4304.49	4312.8	4182.45	4053.01	4066.93	3631.25	3794.68	3811.82	3834.98	3092.34	3484.25	3430.15	2993.16	2757.72	2930.35	2040.39	1999.09	1745.95	783.231	937.069	1163.49	712.735	309.215	637.372	307.671	260.42	247.045	-42.6001	26.7035	170.074

## Sheet: Kinetic data analysis
Outlier?	N	N	N	N	N	N	N	N	N	N	N	N	N	N	N	N	N	N	N	N	N	N	Y	N	N	N	N	N	N	Y
Fit from?	1200			1200			1200			1200			1200			1200			1200			1000			700			700
Fit until?	9000			9000			9000			9000			9000			9000			9000			9000			9000			9000
Time [s]	Fibrinogen concentration [µM]
	0	0	0	0.1	0.1	0.1	0.3	0.3	0.3	0.5	0.5	0.5	1	1	1	2	2	2	4	4	4	10	10	10	20	20	20	40	40	40
372.493	931.631	933.862	889.978	928.885	875.93	799.586	868.476	878.826	907.922	828.755	947.212	836.792	819.378	838.835	842.279	746.162	689.456	648.863	378.107	457.228	534.499	373.794	232.374	358.761	194.717	168.996	195.12	27.93	-7.57702	68.5368
401.146	919.828	953.101	927.449	900.862	934.128	757.861	903.887	913.499	924.664	768.026	911.722	891.32	848.687	802.621	822.224	718.375	760.587	582.957	390.638	490.497	574.054	378.782	217.035	389.896	208.365	197.889	179.654	66.1055	45.1042	71.37
429.799	1017.86	986.949	965.2	931.045	992.694	826.427	939.617	909.838	956.063	879.517	939.22	946.3	839.82	824.843	912.218	800.996	697.971	677.154	329.834	478.24	576.171	347.666	218.918	373.21	196.571	179.359	181.419	60.3332	-33.9387	38.4318
458.453	989.048	982.109	1110.35	991.467	936.164	849.537	1082.79	919.295	948.828	872.257	999.514	886.279	844.239	877.551	875.592	757.358	762.417	661.707	371.288	485.744	546.443	331.715	184.463	378.056	256.023	182.65	146.849	-13.9226	15.8088	20.896
487.106	984.313	1053.02	961.642	1018.38	989.803	960.572	932.162	957.238	1017.41	855.56	1023.76	936.529	877.321	897.005	863.29	738.402	792.091	637.952	451.634	467.264	546.226	346.12	227.869	355.682	171.86	158.931	190.143	-36.9338	32.2637	33.8838
515.759	1080.09	1035.19	1090.74	1135.3	1067.72	931.215	1059.39	1003.79	997.303	861.681	1145.38	1011.16	919.189	1006.74	951.758	820.563	789.729	635.782	457.599	460.683	538.552	370.83	184.425	346.317	82.6791	148.37	146.59	-33.0415	17.9506	57.2956
544.413	1030.19	1130.83	1047.27	1065.26	1031.38	1022.82	1014.11	1018.65	1090.74	910.658	1065.24	971.643	929.549	929.777	894.789	757.623	788.995	673.759	351.757	496.903	647.911	365.388	256.157	382.77	232.077	183.737	218.213	-41.7268	6.34989	50.6413
573.066	1109.71	1153.47	1091.26	1089.55	1064.36	912.985	1056.34	1033.91	1111.24	886.164	1087.12	1001.56	940.479	947.401	967.505	824.689	764.265	644.017	441.188	494.6	640.46	361.72	256.409	378.472	179.465	178.434	218.358	-51.3057	-28.3177	45.824
601.719	1121.02	1151.1	1107.56	1113.84	1112.52	1052.31	1070.94	1023.6	1106.8	947.613	1109.15	1046.75	926.009	965.282	972.259	824.096	761.081	694.327	410.8	431.33	591.949	333.721	233.027	309.505	219.745	108.522	194.869	79.8536	-40.6442	16.7221
630.372	1134.26	1145.01	1069.96	1087	1118.43	961.046	1031.69	1038.68	1098.7	935.255	1076.13	1049.81	937.105	932.292	979.178	825.952	813.705	676.562	411.528	490.731	578.04	332.238	207.148	371.193	216.974	169.307	168.883	-5.56081	3.51842	14.1677
659.026	1180.69	1140.8	1118.5	1152.83	1201.64	1014.47	1078.64	1083.01	1092.56	948.434	1143.32	1130.27	977.604	992.203	1019.53	861.509	853.481	682.801	430.922	450.668	583.818	361	184.266	327.194	149.321	124.437	145.895	-12.3963	35.4169	41.8819
687.679	1175.6	1176.75	1201.88	1138.7	1082.89	1008.03	1160.48	1088.05	1126.63	1033.84	1124.3	1008.86	978.968	972.384	1008.59	846.016	878.802	756.309	400.383	463.665	640.589	351.37	202.527	339.743	158.174	136.137	164.048	27.8427	53.3615	31.2205
716.332	1202.26	1202.83	1138.74	1216.97	1143.55	1028.34	1095.85	1176.96	1150.89	1044.32	1205.21	1066.95	1064.35	1045.19	1029.61	862.717	800.123	760.635	408.584	507.541	553.045	426.412	211.807	385.223	233.169	180.788	173.222	-6.12406	-32.2641	105.246
744.986	1208.5	1131.33	1237.42	1234.58	1267	1087.48	1193.09	1157.41	1077.63	1000.9	1220.73	1187.92	1041.41	1057.54	1030.4	859.406	833.829	715.248	427.663	486.078	579.344	393.711	124.3	361.258	185.439	156.008	85.6103	-20.6915	-5.13734	71.54
773.639	1191.77	1192.83	1193.21	1134.54	1211.06	1074.09	1147.48	1146.95	1137.43	1007.62	1109.31	1129.6	1027.69	952.426	1008.43	833.515	930.707	716.596	386.151	477.904	620.059	370.739	170.525	351.483	187.203	145.429	131.73	-24.3152	85.4779	47.5715
802.292	1267.62	1241.54	1184.73	1287.55	1162.53	1085.95	1137.65	1123	1184.49	1065.75	1271.31	1078.76	1000.59	1100.56	1079.22	900.575	842.019	765.818	440.432	474.574	540.071	334.839	204.587	346.905	167.702	140.056	165.688	-13.0283	-9.20166	10.6837
830.946	1215.48	1223.64	1227.65	1185.3	1294.75	1075.39	1179.25	1108.53	1164.99	1009.36	1157.72	1208.74	983.087	993.589	1022.19	839.968	856.921	709.075	406.465	434.416	602.264	308.938	172.623	303.182	136.717	95.5435	133.62	44.326	-0.05721	-16.2004
859.599	1270.2	1196.99	1217.83	1249.11	1204.39	1049.93	1168.16	1165.29	1136.79	1069.04	1223.58	1116.22	1036.92	1052.84	1072.18	886.533	882.533	760.118	408.752	510.07	591.314	354.721	132.429	382.692	210.418	174.27	93.3211	0.449547	19.998	28.604
888.252	1282.89	1292.57	1320.81	1212.68	1233.64	1088.56	1269.91	1207.36	1230.86	1099.67	1181.28	1143.37	1076.16	1012.01	1080.28	891.349	874.14	784.398	398.948	563.651	561.244	386.213	214.928	438.742	146.06	229.54	175.717	-31.9227	6.22098	59.1225
916.905	1283.19	1273.34	1279.62	1287.58	1217.13	1100.29	1227.52	1240.42	1210.16	1018.59	1259.3	1124.83	1106.49	1082.64	1076.14	884.035	857.503	705.262	425.681	476.547	651.4	409.073	183.032	345.148	244.077	135.169	143.718	20.2228	-15.6512	81.0117
945.559	1282.67	1248.22	1316.01	1343.66	1236.08	1175.84	1262.74	1223.55	1183.61	1070.49	1317.08	1141.79	1086.96	1134.58	1071.3	876.142	891.289	749.553	427.469	503.113	702.629	382.32	145.623	372.494	234.938	161.743	106.206	8.91321	13.0291	53.2916
974.212	1293.59	1361.23	1263.12	1322.52	1289.83	1200.55	1208.71	1234.47	1295.23	1141.59	1291.54	1193.62	1095.3	1109.42	1078.02	879.905	880.931	811.769	427.678	504.505	612.236	383.639	246.677	373.072	197.688	161.553	207.158	4.22869	-2.32417	53.6479
1002.87	1255.13	1338.19	1345.2	1349.26	1265.5	1141.75	1289.69	1215.83	1270.83	1125.51	1317.77	1167.42	1074.15	1132.24	1035.47	834.493	883.902	793.271	448.547	535.729	587.913	355.658	211.986	405.396	207.664	193.112	172.366	-21.0919	-4.25254	24.7076
1031.52	1254	1339.76	1335.66	1259.39	1267.09	1141.89	1279.06	1193.69	1271.07	1060.73	1218.13	1167.17	1049.57	1038.55	1030.36	826.599	962.448	729.732	430.472	490.277	622.058	324.405	202.171	356.16	227.697	143.113	162.45	0.879142	69.4782	-7.50105
1060.17	1304.31	1302.73	1345.67	1297.24	1303.31	1153.9	1288.01	1247.9	1232.73	1078.09	1256.49	1201.6	1101.4	1072.67	1076.77	870.304	942.549	742.43	402.841	609.219	613.99	369.716	153.993	481.817	185.226	268.01	114.17	6.72381	44.8371	36.8584
1088.83	1331.48	1342.4	1338.12	1402.08	1323.1	1158.81	1279.42	1301.96	1271.13	1138.44	1367.25	1219.64	1153.12	1173.87	1100.13	891.015	832.59	795.055	429.491	587.487	645.52	415.044	182.74	457.827	204.482	243.265	142.816	17.029	-69.8011	81.2377
1117.48	1323.62	1362.23	1318.37	1374.26	1349.54	1168.72	1258.65	1304.91	1289.72	1088.7	1334.8	1244.37	1153.8	1142.49	1088.54	876.839	914.896	745.705	483.491	537.459	567.302	409.441	191.846	403.74	213.93	188.424	151.822	32.3841	7.88071	74.6882
1146.13	1341.73	1376.32	1311.95	1301.43	1309.98	1151.19	1251.23	1306.92	1302.58	1085.81	1253.77	1203.12	1153.57	1066.17	1103	888.767	875.724	739.847	460.034	518.744	623.68	403.026	195.383	382.969	236.442	166.903	155.258	44.1611	-35.8677	67.3309
1174.79	1371.51	1330.4	1342.94	1343.34	1346.28	1225.17	1281.24	1279.32	1255.45	1108.41	1296.7	1237.77	1123.78	1104.64	1129.18	912.464	964.322	757.685	404.436	506.255	533.254	367.144	139.065	368.826	226.062	152.011	98.8406	-16.4523	48.1971	30.51
1203.44	1418.56	1413.91	1324.47	1456.83	1389.1	1184.61	1261.8	1278.17	1337.78	1167.81	1416.99	1278.96	1120.48	1214.75	1172.69	953.541	889.764	809.695	426.266	571.16	642.074	357.823	212.319	437.021	174.318	219.46	171.995	75.7081	-30.8567	20.2527
1232.09	1455.82	1405.67	1389.73	1323.9	1393.92	1205.54	1326.11	1318.34	1328.37	1223.62	1271.17	1282.19	1158.53	1078.5	1206.48	984.918	956.503	858.419	526.247	543.989	623.385	389.926	193.954	407.266	165.454	188.961	153.531	9.95539	31.4197	51.4224
1260.74	1420.89	1477.38	1426.39	1410.81	1333.09	1258.41	1361.83	1284.17	1398.93	1143.65	1362.81	1219.78	1122.26	1162.13	1168.11	944.185	954.565	781.304	436.278	617.64	528.704	347.77	255.652	484.772	221.531	265.726	215.13	15.8918	25.0491	8.33667
1289.4	1407.5	1443.46	1458.35	1310.06	1388.58	1253.78	1392.86	1289.71	1363.87	1146.28	1251.81	1273.71	1125.74	1058.15	1151.33	925.065	934.783	780.811	436.433	555.4	652.913	345.417	211.814	417.717	200.159	197.932	171.193	22.6359	0.861438	5.05581
1318.05	1472.11	1423.07	1468.89	1401.56	1372.32	1370.27	1402.48	1367.56	1342.35	1196.44	1348.46	1255.91	1201.55	1146.46	1212.6	984.017	948.206	824.406	433.965	547.717	698.526	415.445	181.601	408.704	150.593	188.183	140.882	-50.694	9.90127	74.1594
1346.7	1507.29	1569.68	1468.69	1411.85	1455	1234.14	1401.37	1422.95	1487.86	1157	1357.44	1337.07	1254.92	1153.59	1244.47	1013.6	976.893	784.977	419.621	568.669	612.415	463.078	318.476	430.157	171.757	208.901	277.66	-10.7587	34.2273	120.871
1375.36	1444.24	1404.7	1464.38	1365.86	1402.11	1263.05	1396.16	1328.6	1321.77	1186.78	1305.65	1282.67	1158.58	1104.48	1178.14	945.006	996.526	809.738	415.435	581.89	676.986	361.035	143.823	443.388	252.857	221.4	102.908	0.183146	49.5189	17.9081
1404.01	1458.17	1433.48	1361.64	1384.57	1380.16	1259.29	1292.53	1351.5	1349.46	1296.11	1323.75	1259.23	1179.5	1120.08	1188.82	953.433	887.592	908.273	445.024	532.627	710.655	376.288	163.003	390.148	139.842	167.431	121.991	-35.024	-63.7396	32.2451
1432.66	1490.76	1413.62	1461.68	1395.28	1381.07	1303.89	1391.69	1418.06	1328.52	1235.39	1333.23	1258.65	1244.09	1127.72	1218.19	980.571	1045.72	849.175	464.983	504.228	659.34	435.243	133.608	359.106	236.806	135.663	92.4988	-39.1403	90.0797	90.2875
1461.32	1437.24	1446.55	1394.34	1491.59	1564.88	1295.19	1323.47	1364.62	1360.37	1233.17	1435.18	1440.99	1188.71	1220.98	1161.47	921.635	969.074	844.335	464.591	568.03	643.905	374.245	157.041	426.154	277.028	201.986	115.836	-21.1984	9.14152	28.3788
1489.97	1524.06	1526.55	1512.19	1469.09	1464.98	1339.72	1440.45	1369.61	1439.3	1212.56	1408.82	1339.63	1191.76	1195.45	1245.11	1003.07	975.871	822.464	472.143	534.238	643.911	371.71	227.606	389.38	189.077	164.49	186.304	-37.9933	11.6599	24.9372
1518.62	1558.18	1519.22	1463.29	1468.59	1444.67	1349.6	1390.69	1397.68	1430.9	1259.74	1406.24	1317.86	1217.91	1191.93	1276.07	1031.83	1003.94	863.447	458.679	603.059	609.067	392.293	210.869	461.77	191.697	236.16	169.47	57.8635	35.4632	44.6158
1547.28	1566.84	1538.08	1471.35	1511.41	1465.36	1300.84	1397.88	1431.66	1448.71	1199.23	1450.44	1337.11	1249.97	1231.75	1281.59	1035.17	979.366	804.614	506.893	561.539	632.491	418.814	220.369	416.779	268.949	190.451	178.874	24.1835	6.63664	70.2348
1575.93	1522.92	1583.28	1539.81	1416.86	1455.85	1323.09	1465.48	1397.48	1492.86	1247.69	1346.3	1326.15	1213.89	1134.21	1234.54	985.943	953.539	846.808	468.23	619.327	654.562	377.201	256.241	477.436	188.664	250.393	214.651	35.2212	-23.4322	27.7233
1604.58	1530.22	1567.82	1509.15	1538.77	1466.79	1366.98	1433.97	1391.06	1476.35	1284.07	1475.95	1335.66	1205.57	1253.15	1238.72	987.959	958.293	877.813	461.202	509.581	687.757	363.364	231.489	359.868	204.974	132.112	189.804	6.82732	-22.9082	12.9896
1633.24	1517.28	1582.9	1520.82	1474.68	1494.94	1465.18	1444.78	1412.77	1490.38	1311.98	1404.72	1362.39	1225.38	1186.09	1222.67	969.748	1025.26	900.978	496.255	557.137	685.935	377.685	237.296	409.644	193.497	181.178	195.516	0.034241	39.8386	26.4176
1661.89	1584.02	1603.17	1559.95	1535.55	1444.12	1360.07	1483.06	1391.26	1509.61	1270.66	1468.45	1310.14	1201.99	1244	1286.32	1031.24	975.63	859.965	495.556	508.551	671.42	348.806	248.322	357.145	228.969	127.97	206.447	-34.221	-14.0013	-3.35256
1690.54	1560.92	1585.39	1533.17	1598.19	1558.2	1360.78	1455.43	1438.56	1490.79	1335.25	1534.11	1422.8	1247.41	1303.7	1260.12	1002.89	958.347	917.147	481.101	557.672	741.195	388.753	221.317	408.591	250.069	178.71	179.348	-44.0868	-35.4846	35.7072
1719.2	1656.16	1559.53	1539.45	1562.07	1499.58	1365.11	1460.87	1541.8	1463.89	1273.53	1493.1	1362.77	1348.77	1264.63	1352.28	1092.91	1053.78	857.24	464.413	617.823	632.37	484.656	186.246	471.772	205.236	241.187	144.183	-14.1056	55.7612	130.725
1747.85	1506.63	1584.29	1557.8	1524.21	1569.33	1366.44	1478.37	1486.52	1487.61	1239.95	1450.22	1431.1	1291.62	1223.83	1199.67	938.156	1038.25	823.414	512.864	622.307	654.724	422.051	201.817	475.736	216.167	244.449	159.661	-35.6875	36.0425	67.2377
1776.5	1557.78	1554.26	1570	1520.46	1549.57	1369.42	1489.73	1399.25	1456.55	1287.17	1444.18	1409.92	1202.48	1217.15	1247.75	984.095	995.115	864.506	457.407	598.021	605.166	327.468	162.622	449.095	154.124	217.109	120.372	22.4827	-11.263	-28.2252
1805.16	1650.43	1525.37	1564.34	1555.91	1562.9	1377.39	1483.23	1449.71	1426.63	1299.6	1480.48	1421.83	1251.07	1249.67	1337.33	1071.54	1035.22	873.354	540.073	593.322	649.367	370.621	124.571	443.294	261.135	210.611	82.2276	10.0413	24.675	14.0507
1833.81	1638.56	1601.16	1562.35	1572.22	1539.56	1427.51	1480.4	1523.13	1501.38	1331.49	1496.11	1397.08	1322.62	1263.06	1322.39	1054.46	994.238	900.235	472.201	627.396	698.632	436.742	191.216	478.743	210.092	245.365	148.78	30.2668	-20.4595	79.2975
1862.46	1678.5	1634.86	1620.16	1570.61	1589.61	1464.55	1537.36	1527.19	1534.05	1329.73	1492.39	1445.72	1324.82	1258.52	1359.26	1089.2	948.007	895.929	488.89	584.874	681.332	433.526	215.776	432.708	201.56	198.637	173.248	-40.702	-70.8381	75.209
1891.12	1607.73	1598.03	1630.84	1586.45	1559.4	1445.53	1547.2	1443.23	1496.19	1290.29	1507.51	1414.11	1238.99	1271.43	1285.42	1013.23	975.802	856.689	462.348	570.872	705.81	342.287	169.826	417.017	185.338	182.255	127.206	-30.1228	-47.1823	-16.8987
1919.77	1680.55	1612.98	1617.06	1619.24	1601.59	1447.63	1532.58	1504.28	1510.1	1370.61	1540.94	1454.88	1298.17	1301.3	1355.18	1080.86	995.942	928.486	487.725	577.033	635.063	396.065	175.655	422.776	216.794	187.325	132.943	81.2576	-31.1739	36.0123
1948.42	1612.19	1629.39	1619.47	1642.46	1626.19	1383.67	1534.14	1528.24	1525.48	1400.93	1564.03	1478.07	1320.27	1321.6	1283.75	1007.3	1039.38	953.919	461.11	607.103	694.763	412.76	182.957	453.973	246.722	217.835	140.153	-70.4983	8.14582	51.8436
1977.08	1717.79	1679.12	1617.93	1563.59	1592.18	1523.89	1531.76	1610.34	1574.17	1296.89	1476.87	1442.66	1400.5	1239.8	1386.29	1107.71	1052.23	854.796	440.602	627.606	689.296	487.606	223.585	474.994	160.513	238.173	180.689	4.1559	16.8773	125.828
2005.73	1662.61	1705.49	1644.54	1595.08	1617.52	1419.02	1557.53	1450.8	1599.51	1401	1508.89	1466.59	1239.09	1268.36	1328.03	1047.32	1063.05	948.639	528.168	608.587	666.793	320.806	240.86	453.972	171.85	216.468	197.874	69.1622	23.5914	-41.8313
2034.38	1716.57	1729.58	1723.47	1560.87	1608.27	1546.72	1635.62	1524.85	1622.57	1367.52	1469.96	1455.92	1311.28	1231.23	1378.92	1096.09	1051.65	914.93	480.882	544.874	732.47	387.61	255.867	385.407	229.498	147.223	212.789	67.6329	8.08466	24.1162
2063.04	1706.63	1730.87	1734.79	1633.7	1670.43	1435	1646.09	1627.99	1622.82	1412.82	1546.62	1516.66	1412.55	1301.12	1365.91	1080.95	1032.25	954.261	495.773	610.609	651.672	483.505	248.067	454.553	279.056	215.69	204.899	-55.9732	-15.4078	119.157
2091.69	1697.19	1806.29	1628.72	1624.55	1600.12	1478.47	1539.18	1654.04	1697.21	1445.45	1534.75	1444.95	1436.72	1289.04	1353.39	1066.3	1096.48	981.844	518.12	586.145	685.584	502.311	314.409	427.746	222.686	188.207	271.151	-27.7004	44.7389	137.112
2120.34	1758.67	1649.3	1625.37	1666.05	1704.28	1508.87	1534.98	1590.93	1539.18	1390.12	1577.58	1547.69	1371.75	1327.61	1411.79	1122.57	1030.3	927.869	489.483	613.767	745.139	431.966	148.338	456.35	210.065	216.137	104.99	44.4699	-25.5129	65.9185
2149	1767.64	1707.38	1767.09	1667	1654.17	1529.09	1675.85	1602.25	1596.21	1380.37	1576.61	1496.15	1381.19	1325.63	1417.68	1126.33	1014.81	916.164	512.932	608.515	700.317	436.051	197.342	449.983	242.663	209.098	153.905	-52.2934	-45.0767	69.1565
2177.65	1727.99	1776.99	1651.36	1711.26	1607.07	1530.27	1559.28	1653.12	1664.78	1313.81	1622.42	1447.63	1430.2	1366.95	1374.95	1081.47	1096.48	851.786	466.968	566.97	724.49	479.697	257.878	405.01	125.396	163.455	214.351	-3.94645	32.5306	111.959
2206.3	1712.08	1746.31	1663.64	1662.7	1634.92	1519.9	1570.71	1615.33	1633.06	1434.31	1567.97	1474.07	1390.52	1315.44	1355.96	1060.35	1061.99	960.829	553.26	584.013	718.94	434.671	218.134	422.366	229.857	180.143	174.518	82.0741	-6.01822	66.0909
2234.96	1738.84	1798.22	1749.28	1749.18	1685.95	1476.53	1655.5	1599.96	1683.93	1414.66	1659.37	1523.68	1373.28	1398.98	1379.62	1081.89	1036.39	939.935	468.973	595.767	642.634	412.078	260.979	434.097	170.098	191.208	217.274	-121.354	-35.6659	42.6592
2263.61	1812.39	1847.07	1774.22	1698.11	1645.58	1534.93	1679.58	1708.12	1731.73	1369.71	1602.2	1481.88	1479.56	1344.95	1450.07	1150.2	1031.09	895.586	497.398	657.797	656.833	513.014	300.758	499.315	182.063	255.762	256.964	3.20713	-45.0064	142.758
2292.26	1782.98	1732.94	1738.58	1742.04	1748.04	1561.62	1643.09	1631.53	1616.55	1414.55	1647.65	1582.91	1401.09	1385.94	1417.56	1115.56	1073.13	934.486	552.586	561.477	684.009	429.207	177.57	396.079	208.069	151.863	133.688	3.65569	-6.99767	58.1164
2320.92	1812.13	1784.77	1806.8	1761.96	1674.47	1547.16	1710.45	1687.8	1667.33	1463.55	1667.15	1507.9	1455.47	1402.9	1443.6	1139.48	1117.95	977.233	528.928	578.419	669.285	478.256	220.337	413.334	215.247	168.458	176.367	-6.05946	33.7932	106.333
2349.57	1760.41	1779.69	1733.8	1784.25	1780.81	1607.69	1636.59	1706.48	1661.2	1394.79	1689.2	1612.82	1472.26	1422.22	1388.77	1082.51	1084.91	910.812	499.218	656.875	730.328	489.713	206.195	496.032	199.377	250.498	162.137	35.9665	-3.26813	116.961
2378.22	1760.86	1868.1	1779.89	1808.47	1782.13	1557.47	1681.83	1704.19	1748.55	1353.38	1713.34	1612.71	1468.08	1443.48	1386.12	1077.72	1025.64	869.741	496.248	665.486	758.319	480.208	285.54	504.43	212.153	258.239	241.395	-11.1972	-66.5508	106.629
2406.88	1827.83	1792.39	1727.07	1726.93	1787.08	1599.33	1628.14	1630.5	1671.79	1486.65	1623.26	1616.22	1392.51	1358.97	1449.96	1139.44	1057.12	990.614	501.792	625.996	674.566	399.311	200.773	461.658	291.178	214.813	156.54	-72.4309	-39.0767	24.9069
2435.53	1856.92	1899.01	1825.4	1743.09	1729.04	1600.7	1725.61	1659.42	1777.35	1446.22	1638.69	1556.74	1419.53	1372.16	1475.93	1163.27	1133.9	950.456	555.691	641.534	720.958	421.011	298.336	477.427	159.182	229.929	254.016	127.984	33.7077	45.7839
2464.18	1940.72	1778.64	1787.49	1729.37	1694.75	1586.53	1686.83	1701.41	1655.92	1518.55	1621.84	1521	1459.63	1355.45	1556.6	1241.8	1177.07	1014.83	524.238	684.606	678.333	455.797	168.907	522.49	303.227	274.342	124.501	55.7593	72.8875	79.7494
2492.84	1833.54	1799.01	1770.44	1764.28	1832.26	1600.14	1668.92	1627.15	1675.23	1423.27	1657.52	1657.07	1383.47	1387.39	1446.29	1129.35	1172.84	923.813	501.207	615.768	694.086	374.325	180.225	448.503	235.569	199.706	135.732	-27.4192	64.6725	-2.54115
2521.49	1784.06	1894.87	1776.31	1753.75	1788.84	1550.83	1673.93	1724.7	1770.02	1580.66	1644.11	1612.2	1479.12	1373.87	1393.67	1074.6	1059.05	1067.05	540.516	620.249	771.509	464.662	267.021	452.514	231.406	203.071	222.442	-6.68806	-53.0966	86.9806
2550.14	1929.68	1878.81	1813.58	1761.39	1820.69	1648.86	1710.33	1673.67	1752.89	1437.59	1650.32	1642.61	1426.18	1378.52	1536.15	1214.94	1077.48	931.725	533.275	621.006	728.905	406.423	241.904	452.567	184.801	202.479	197.238	28.7281	-38.6315	27.9274
2578.8	1881.43	1869.62	1799.75	1794.48	1811.64	1615.72	1695.63	1680.02	1742.63	1397.86	1684.02	1632.1	1430.63	1408.61	1484.75	1161.4	1135.57	892.202	560.361	666.639	755.904	405.569	223.657	500.362	240.211	249.631	178.905	-0.053774	15.489	26.2627
2607.45	1910.4	1911.38	1914.66	1838.13	1813.95	1604.48	1809.66	1698.71	1783.33	1499.73	1729.12	1632.95	1447.41	1449.27	1510.56	1185.07	1079.35	983.953	531.072	599.44	756.871	417.053	256.364	428.124	167.714	176.752	211.527	-29.7989	-44.6801	36.9373
2636.1	1897.51	1870.89	1814.63	1799.23	1821.52	1681.79	1708.75	1765.98	1741.76	1534.83	1685.06	1639.07	1512.77	1407.36	1494.51	1166.88	1182.54	1013.81	459.292	677.647	742.371	477.121	206.816	510.577	166.635	258.565	161.893	46.9662	54.5606	96.1977
2664.76	1940.45	1917.58	1891.44	1784.1	1833.08	1625.4	1784.69	1778.22	1787.38	1552.66	1666.67	1649.17	1523.09	1389.23	1534.28	1204.51	1155.21	1027.65	469.369	647.06	752.819	482.153	244.449	477.292	204.179	224.642	199.441	-24.9633	23.2813	100.426
2693.41	1909.98	1890.33	1931.51	1903.74	1792.63	1629.01	1823.89	1788.06	1759.04	1458.69	1793.83	1607.26	1531.01	1505.85	1500.64	1168.72	1148.14	937.843	492.111	668.319	716.203	484.793	208.137	499.164	308.395	245.879	163.044	-17.0384	12.2781	102.263
2722.06	1901.65	1900.5	1899.95	1874.65	1854.87	1652.25	1791.44	1691.39	1768.14	1566.24	1760.35	1668.04	1432.42	1473.74	1489.14	1155.08	1128.41	1034.85	569.096	648.85	713.269	380.922	209.256	477.71	246.707	223.792	164.079	31.3956	-11.385	-2.40918
2750.72	1961.93	1956.49	1876	1933.52	1821.45	1698.73	1766.62	1731.93	1823.04	1530.86	1821.86	1633.14	1471.05	1529.58	1546.23	1210.03	1167.64	999.357	549.054	651.121	764.469	414.267	256.181	479.386	246.364	224.835	210.92	12.744	23.9259	30.1379
2779.37	1898.85	1919.65	1869.7	1860.36	1880.76	1715.69	1759.43	1818.33	1785.11	1445.06	1740.79	1690.99	1555.52	1453.4	1479.97	1141.62	1162.12	917.119	547.586	626.96	741.72	493.468	210.283	452.944	153.09	197.763	164.937	28.2172	14.4899	108.543
2808.02	1932.88	1968.51	1890.46	1888.26	1915.12	1657.35	1779.31	1831.56	1832.89	1529.73	1768.85	1723.87	1566.82	1478.27	1510.81	1170.31	1178.74	992.919	548.402	568.696	721.776	499.499	250.084	390.225	247.416	134.415	204.654	-24.9748	27.2027	113.78
2836.68	1910.8	1946.58	1926.7	1875.93	1901.43	1658.95	1814.66	1773.2	1809.87	1540.23	1753.46	1708.71	1506.52	1462.9	1485.53	1142.89	1167.74	999.957	545.905	668.39	753.746	433.934	219.098	495.548	210.502	239.112	173.584	-53.1574	12.2999	47.4224
2865.33	1994.87	1920.76	1951.97	1930.1	1866.85	1641.86	1839.04	1747.44	1782.96	1503.61	1809.88	1672.64	1478.83	1514.03	1566.39	1221.6	1192.25	963.31	532.066	626.755	730.69	400.979	184.218	450.522	221.251	193.461	138.621	71.3654	32.9085	13.6785
2893.98	1933.89	2061.78	1909.86	1950.18	1825.77	1654.86	1796.04	1813.35	1922.88	1558.71	1829.49	1630.08	1542.81	1531.06	1502.2	1155.26	1134.91	1011.69	498.119	624.141	718.628	459.699	316.178	447.009	189.581	189.325	270.497	-26.2068	-28.3227	71.6109
2922.64	2039.92	1886.81	1907.32	1926.58	1846.13	1692.66	1792.6	1812.91	1746.81	1592.15	1801.92	1648.96	1540.43	1504.41	1605.02	1255.93	1097.8	1039.99	565.914	610.461	788.105	452.067	132.145	431.726	266.162	173.421	86.3817	-82.2794	-69.3098	63.1929
2951.29	2008.63	1967.7	1956.02	1937.33	1893.12	1763.91	1840.41	1784.69	1826.61	1565.88	1811.44	1694.46	1510.27	1512.11	1570.51	1219.27	1199.9	1012.93	512.964	639.338	718.786	416.651	203.979	461.719	287.896	202.794	158.132	0.630632	28.9077	26.9928
2979.94	1930.83	2021.72	1976.24	1857.64	1913.53	1697.14	1859.74	1896.86	1879.53	1512.68	1723.28	1713.39	1620.49	1429.36	1489.48	1136.09	1190.19	960.905	574.724	663.978	793.793	521.63	248.939	487.206	261.215	227.663	203.01	-27.8185	15.3274	131.19
3008.6	1905.81	2002.98	1995.42	1992.2	1927.02	1757.22	1878.02	1747.41	1859.68	1561.69	1866.51	1725.39	1469.09	1560.85	1461.23	1105.68	1215.23	1003.64	605.199	657.731	753.342	364.985	221.135	479.835	169.603	219.676	175.124	-48.6341	36.5136	-26.234
3037.25	1966.25	1998.57	1943.28	1944.15	1962.73	1668.32	1824.98	1838.71	1854.16	1629.65	1812.51	1759.6	1558.45	1509.73	1518.44	1160.74	1157.98	1063.94	503.981	650.605	800.447	449.097	207.665	471.532	243.51	210.758	161.571	10.9963	-24.5947	57.1009
3065.9	2057.92	1979.18	2017.44	1959.92	1894.87	1733.52	1898.23	1834.32	1833.66	1522.41	1827.44	1690.24	1552.1	1522.42	1606.86	1247.01	1243.62	961.81	566.269	596.072	764.891	437.513	179.211	412.796	221.786	151.41	133.035	13.4053	57.1908	44.7419
3094.56	2048.98	1952.26	1973.72	2021.51	1984.41	1813.03	1853.6	1868.16	1805.63	1565.3	1891.85	1778.28	1583.98	1580.94	1594.67	1232.66	1205.64	998.865	583.97	696.876	732.578	464.163	143.226	519.315	310.026	257.318	96.9679	68.9039	15.3645	70.618
3123.21	2052.62	2151.82	1990.93	1920.18	2050.99	1746.57	1869.91	1857.8	2004.08	1607.11	1780.31	1843.36	1571.67	1476.53	1595.05	1230.9	1192.82	1034.91	597.372	633.955	763.77	446.618	333.727	451.66	165.9	189.053	287.387	14.5259	-1.28625	52.3021
3151.86	2100.28	2022.35	2069.36	1973.39	1942.03	1727.64	1947.44	1842.15	1873.49	1572.49	1835.65	1732.88	1554.05	1526.64	1639.46	1273.15	1155.11	1000.1	505.763	639.978	729.616	423.781	195.189	457.352	185.46	194.137	148.768	49.8609	-42.8269	28.6954
3180.52	1985.43	2056.13	1983.36	1947.15	1999.9	1713.91	1860.53	1868.18	1906.15	1680.8	1805.2	1789.25	1578.12	1497.31	1521.35	1152.87	1249.7	1097.8	532.093	661.697	751.988	442.621	219.908	479.742	262.443	215.922	173.406	-28.1075	47.9393	46.7674
3209.17	2077.94	2061.39	2126.68	2005.64	1978.38	1744.64	2002.93	1899.83	1910.29	1623.55	1866.24	1766.22	1607.81	1552.7	1610.58	1239.95	1173.99	1042.01	553.354	586.218	768.575	467.092	216.101	398.732	275.546	134.307	169.519	32.4085	-31.598	70.4733
3237.82	2061.53	2048.66	2017.65	2085.85	1965.56	1798.5	1892.99	1877.81	1896.44	1596.31	1950.74	1751.89	1583.81	1629.81	1590.9	1218.11	1205.78	1014.04	533.497	662.233	694.336	437.883	194.312	478.888	302.816	213.86	147.648	0.479096	-3.61125	40.5007
3266.48	2087.82	2063.56	2117.12	1968.96	2052.52	1795.33	1991.54	1909.79	1910.21	1656.05	1822.37	1837.33	1613.83	1509.81	1613.9	1238.96	1246.43	1066.72	540.718	701.572	757.216	462.685	200.137	520.028	259.662	254.399	153.393	2.51799	33.2244	64.5413
3295.13	2106.98	2153.75	2036.72	2100.42	1982.13	1835.87	1910.22	1901.56	1999.27	1623.25	1962.21	1765.42	1603.62	1638.16	1629.78	1252.68	1180.32	1033.58	538.394	595.157	800.281	447.269	281.263	406.114	249.159	139.885	234.439	79.75	-36.6831	48.3652
3323.78	2118.9	2110.78	2097.24	2073.97	2062.11	1893.9	1969.82	1917	1955.18	1697.29	1931.51	1843.88	1617.09	1608.59	1638.41	1259.14	1168.06	1099.51	567.099	687.05	812.041	455.534	229.23	503.166	226.344	236.339	182.325	-21.2241	-52.731	55.8722
3352.44	2031.17	2133.83	2041.33	2075.08	2048.27	1818.07	1913	1874.79	1977.1	1615.65	1930.57	1828.51	1572.89	1606.58	1547.38	1165.95	1267.48	1021.11	491.208	662.33	813.287	406.142	243.214	476.164	264.761	208.741	196.229	-47.3949	42.8956	5.72489
3381.09	2171.62	2165.87	2156.65	2029.39	2078.13	1903.76	2027.39	1963.67	2008	1664.96	1879.08	1856.84	1659.79	1557.76	1684.52	1300.93	1205.95	1064.1	516.369	675.66	798.595	487.841	266.181	489.641	174.711	221.624	219.116	-44.2008	-22.4058	86.6697
3409.74	2123.04	1999.07	2118.16	2082.99	1957.51	1850.6	1987.97	1950.53	1840.05	1685.34	1934.82	1734.69	1644.66	1608.23	1632.64	1246.88	1213.49	1080.27	552.562	706.311	777.569	467.517	90.3089	521.547	267.996	252.936	43.1648	13.3222	-18.6475	65.5929
3438.4	2212.37	2196.67	2060.44	2096.27	2046.38	1890.64	1929.33	1972.33	2036.52	1686.68	1947.01	1822.03	1664.48	1618.38	1718.65	1330.73	1304.2	1078.79	582.092	684.746	772.718	482.148	278.842	497.905	206.109	228.703	231.618	-0.605665	68.3016	79.4734
3467.05	2154.17	2214.01	2221.34	2076.88	2053.59	1860.74	2089.3	1925.79	2052.72	1722.65	1923.91	1827.7	1615.95	1595.85	1657.14	1267.05	1175.33	1109.42	509.85	619.875	847.321	428.431	287.118	428.196	317.108	158.403	239.816	14.5608	-64.3361	25.0081
3495.7	2192.52	2128.39	2112.66	2067.51	2031.53	1863.41	1979.69	2001.24	1965.95	1737.15	1911.63	1804.1	1689.4	1583.33	1692.15	1299.9	1244.17	1120.13	570.537	683.723	762.946	496.699	192.421	495.422	172.325	225.041	145.039	9.5663	0.749775	92.5293
3524.36	2205.56	2149.82	2162.98	2074.62	2057.23	1892.12	2029.07	1994.71	1986.24	1691.2	1917.15	1828.26	1680.87	1587.3	1701.87	1307.45	1236.47	1074.81	569.436	702.867	815.279	482.994	204.789	515.093	234.554	244.125	157.329	57.9644	-10.7052	78.0797
3553.01	2231.43	2182.59	2059.78	2082.72	2066.66	1935.1	1924.94	1954.21	2017.85	1703.55	1923.72	1836.15	1638.38	1592.24	1724.41	1327.82	1257.67	1083.53	580.284	703.804	860.252	435.329	228.483	515.396	156.002	243.843	180.944	20.5484	6.75101	29.6723
3581.66	2227.91	2191.26	2162.62	2113.9	2050.34	1928.87	2026.84	1942.13	2025.37	1678.15	1955.24	1818.27	1624.29	1620.27	1717.54	1318.78	1263.21	1057.25	581.614	683.172	773.673	416.071	228.079	492.756	247.619	220.619	180.461	11.4305	8.55788	9.6723
3610.32	2187.98	2192.42	2192.12	2185.14	2095.27	1858.43	2055.41	2002.91	2025.38	1687.79	2030	1861.66	1683.07	1688.35	1674.27	1273.34	1210.75	1063.46	551.98	658.448	824.06	469.682	220.168	465.763	254.951	193.043	172.472	-10.3273	-47.629	62.5438
3638.97	2197.27	2190.62	2225.47	2062.31	2095.49	1908.27	2087.81	2017.88	2022.42	1718.09	1895.16	1860.32	1696.03	1562.34	1680.2	1277.11	1257.57	1088.82	552.302	610.784	803.642	477.478	209.294	414.368	215.129	141.068	161.52	67.9641	-4.54073	69.6031
3667.62	2220.33	2269.82	2197.59	2175.4	2098.33	1816.55	2059	1980.06	2100.46	1731.91	2015.12	1861.62	1656.21	1672.26	1699.91	1294.65	1278.03	1098.9	583.799	658.931	793.892	432.492	279.419	464.901	207.798	191.021	231.567	-9.94137	12.2059	23.8804
3696.28	2263.82	2297.56	2203.11	2183.35	2158.95	1905.04	2063.57	2048.27	2127.04	1667.35	2021.52	1920.67	1722.4	1677.04	1740.03	1332.6	1296.3	1036.32	553.632	642.457	759.957	493.533	298.085	446.69	140.178	172.232	250.156	8.84596	26.7543	84.188
3724.93	2241.46	2192.62	2081.08	2142.18	2123.76	1836.79	1940.59	1957.56	2020.94	1818.74	1974.86	1883.92	1629.68	1632.69	1714.3	1304.7	1266.37	1173.94	645.665	747.777	814.555	395.661	184.077	558.048	237.196	283.014	136.07	-1.98969	-6.88328	-14.4164
3753.58	2248.16	2199.9	2163.86	2210.99	2195.54	1948.91	2022.42	2024.81	2027.05	1771.53	2046.99	1954.14	1694.91	1698.31	1717.63	1305.85	1283.27	1127.44	583.176	680.375	716.714	455.74	182.282	485.662	278.926	210.053	134.197	91.94	6.31794	44.9311
3782.23	2180.55	2320.45	2213.79	2168.88	2203.29	1939.17	2071.41	1999.68	2146.43	1712.4	1999.31	1960.32	1667.77	1653.01	1646.65	1232.7	1282.92	1069.88	549.618	657.925	844.701	423.448	293.752	461.097	306.232	184.915	245.591	-9.82517	2.27537	11.9109
3810.89	2279.28	2286.05	2199.71	2123.03	2158.58	1981.58	2056.38	2116.29	2110.86	1713.37	1947.59	1914.04	1782.35	1603.96	1741.99	1325.87	1325.63	1068.05	602.362	723.112	757.801	532.892	250.283	529.766	235.227	253.011	202.045	-7.93279	41.296	120.628
3839.54	2205.01	2251.48	2248.3	2141.77	2190.28	1994.44	2104.01	2121.29	2075.12	1751	1965.63	1944.18	1785.33	1619.51	1664.33	1246.03	1356.21	1100.19	595.794	696.747	749.745	530.728	206.635	501.039	221.405	223.714	158.319	-91.0055	68.1872	117.738
3868.19	2288.95	2355.58	2228.33	2255.49	2281.31	1928.29	2083.08	2043.58	2178.04	1787.87	2086.24	2033.63	1705.59	1730.02	1744.88	1324.41	1265.92	1131.63	545.046	664.962	817.192	445.86	301.654	466.548	290.056	188.655	253.262	-18.3628	-25.7775	32.1457
3896.85	2244.22	2323.37	2197.14	2206.57	2253.46	1981.87	2050.94	2023.97	2144.65	1742.19	2031.19	2004.21	1683.95	1677.89	1696.75	1274.1	1283.49	1086.55	555.617	722.491	861.484	419.088	260.365	527.075	251.011	248.613	211.896	-20.7806	-11.8855	4.65139
3925.5	2302.58	2316.01	2280.05	2218.3	2159.07	1968.7	2132.89	2090.17	2136.11	1786.84	2041.65	1908.24	1748.12	1686.42	1751.7	1326.87	1273.41	1125.2	622.975	683.293	901.993	478.13	243.93	484.701	232.539	205.673	195.385	-35.2246	-25.6248	62.9732
3954.15	2233.04	2274.61	2366.39	2290.74	2264.55	1940.07	2218.27	2097.83	2093.52	1823.82	2117.67	2012.14	1753.75	1755.64	1678.75	1251.75	1296	1156.74	605.797	779.162	827.898	478.633	193.447	586.017	282.921	306.425	144.826	12.5653	-6.70022	62.7571
3982.81	2305.48	2387.43	2244.48	2247.14	2326.12	1970.61	2095.4	2076.39	2205.16	1724.22	2068.36	2072.13	1730.26	1708.82	1747.77	1318.6	1298.43	1061.66	579.92	703.364	786.923	450.027	297.19	504.711	160.628	224.555	248.493	49.213	-7.92615	33.4343
4011.46	2391.82	2325.62	2305.97	2231.06	2226.93	1999.31	2155.92	2083.95	2142.17	1847.19	2048.77	1971.35	1735.78	1689.52	1830.69	1399.34	1271.35	1172.92	575.96	721.001	834.856	450.431	226.309	522.804	170.79	242.086	177.536	14.9281	-38.6496	33.1227
4040.11	2321.97	2343.79	2298.74	2244.6	2237.21	2005.4	2147.72	2075.59	2159.15	1845.64	2061.16	1980.03	1725.38	1699.82	1757.42	1323.89	1263.89	1168.74	596.098	699.108	779.035	434.918	235.399	498.846	266.532	217.568	186.55	-82.7535	-49.7569	16.8964
4068.77	2427.45	2334.74	2267.19	2270.39	2243.85	2036.07	2115.21	2051.53	2148.9	1759.78	2086.78	1985.09	1699.28	1722.38	1859.46	1423.75	1367.78	1086.4	642.916	722.787	802.062	403.701	217.263	523.37	233.647	241.532	168.339	20.5216	50.4947	-15.0331
4097.42	2365.23	2346.24	2273.96	2236.22	2222.75	1985.4	2121.01	2122.43	2159.21	1771.98	2047.64	1962.39	1768.13	1684.97	1793.81	1355.93	1314.74	1094.96	594.457	733.503	828.819	467.448	219.681	534.106	229.246	251.71	170.682	-121.687	-6.17485	48.0027
4126.07	2389.25	2352.9	2331.74	2328.36	2261.92	2024.87	2177.82	2104.09	2164.67	1885.67	2144.91	1999.96	1747.74	1773.87	1814.38	1374.32	1291.18	1197.62	627.19	735.564	766.536	441.96	217.261	535.634	260.679	252.683	168.187	71.2064	-33.3604	21.8057
4154.73	2434.04	2431.07	2322.62	2319.51	2294.94	2049.73	2167.73	2121.49	2241.64	1751.55	2133.12	2031.38	1763.09	1761.78	1855.73	1413.48	1366.3	1070.53	675.148	692.772	806.383	452.211	286.349	489.45	168.68	205.943	237.2	25.744	38.143	31.3493
4183.38	2404.43	2407.21	2352.06	2365.94	2296.11	2056.07	2196.19	2141.11	2216.58	1814.45	2181.02	2030.95	1780.65	1804.96	1822.67	1378.24	1287.59	1126.1	599.065	757.23	837.954	464.677	253.407	557.361	211.294	273.3	204.183	7.32246	-44.1842	43.1094
4212.03	2371.15	2358.69	2378.98	2264.25	2233.08	2017.27	2222.13	2184.45	2166.86	1793.97	2068.93	1966.32	1821.94	1700	1785.93	1339.32	1314.14	1104.36	587.787	756.234	806.934	500.871	195.803	555.642	254.028	271.029	146.505	-35.508	-21.2471	78.5993
4240.69	2371.86	2436.05	2323.35	2352.98	2288.39	2095	2165.53	2178.41	2243.01	1873.12	2162.51	2020.02	1813.84	1785.48	1783.18	1334.39	1340.04	1174.99	662.824	752.6	840.171	487.684	264.079	551.119	281.107	265.955	214.706	-100.738	1.0561	64.7095
4269.34	2419.47	2432.68	2368.78	2283.86	2332.24	2101.84	2209.97	2168.52	2238.44	1807.31	2085.6	2062.25	1801.89	1713.09	1827.32	1376.34	1283.01	1111.23	590.238	711.061	853.986	470.652	251.63	506.272	223.297	220.559	202.183	-16.2713	-59.5795	46.9756
4297.99	2346.39	2429.58	2352.64	2381.99	2303.66	2062.38	2192.85	2169.78	2234.13	1872.73	2189.33	2032.07	1801.08	1807.96	1750.77	1297.61	1224.21	1169.12	600.795	728.625	817.673	464.765	239.449	524.303	226.267	238.041	189.928	9.12665	-121.972	40.3895
4326.65	2460.43	2381.91	2370.55	2401.17	2344.76	2071.73	2209.78	2194.56	2185.24	1821.1	2207.78	2071.55	1823.8	1823.86	1861.33	1405.99	1315.41	1118.51	573.089	715.468	850.549	482.402	182.69	509.653	235.243	222.843	133.095	32.0359	-34.354	57.3283
4355.3	2401.93	2454.73	2418.84	2283.87	2388.93	2102.75	2257.08	2176.11	2256.85	1922.41	2078.83	2114.1	1803.28	1703.29	1799.35	1341.83	1358.56	1209.68	611.332	721.29	794.579	456.807	246.428	515.195	243.543	227.84	196.759	16.0359	5.21595	31.0359
4383.95	2458.08	2437.06	2438.17	2452.62	2397.26	2121.76	2275.42	2239.32	2237.97	1901.19	2258.8	2120.81	1864.41	1868.75	1852.01	1392.31	1346.97	1187.25	600.663	714.423	788.061	512.872	219.676	507.238	250.434	219.339	169.933	-20.5439	-9.94906	86.4062
4412.61	2450.52	2506.07	2412.85	2428.44	2454.74	2109.46	2249.11	2223.45	2305.75	1882.55	2230.42	2176.67	1846.47	1841.29	1840.96	1379.07	1410.02	1167.22	604.989	750.881	910.072	489.863	279.597	545.375	200.625	256.932	229.78	15.1399	49.5233	62.7039
4441.26	2498.67	2500.41	2431.33	2390.28	2365.09	2112.79	2266.6	2222.9	2298.87	1833.23	2186.92	2085.39	1843.84	1799.84	1885.61	1421.53	1368.3	1118.74	613.429	754.638	835.428	482.172	264.847	548.724	214.083	259.739	214.957	52.7928	4.24567	54.32
4469.91	2514.19	2402.05	2489.15	2357.35	2364.71	2216.31	2323.43	2189.1	2199.29	1844.05	2149.08	2083.38	1807.97	1763.62	1897.63	1431.37	1448	1126.02	596.351	755.422	834.387	441.239	157.404	548.912	210.843	259.386	107.441	56.619	80.388	12.6971
4498.57	2464.3	2515.86	2460.53	2444.62	2380.75	2183.28	2293.82	2223.74	2311.87	1968.67	2241.05	2097.8	1840.52	1847.59	1844.23	1375.78	1428.43	1238.79	617.56	669.585	804.533	468.739	262.126	456.951	280.754	166.886	212.09	-14.7236	57.2622	39.5074
4527.22	2528.4	2573.41	2413.5	2453.04	2389.52	2122.99	2245.78	2255.73	2368.19	1901.96	2247.85	2104.94	1870.43	1852.71	1904.82	1434.18	1434.13	1174.19	606.019	778.062	811.418	493.594	310.593	571.707	269.572	281.105	260.484	83.5902	59.415	63.6751
4555.87	2464.15	2500.32	2399.69	2385.12	2354.07	2214.06	2230.97	2296.49	2293.87	1936.7	2172.21	2067.85	1909.1	1781.48	1837.05	1364.23	1355.41	1203.63	627.498	795.106	807.93	527.221	228.408	589.198	274.377	298.058	178.226	-15.4895	-22.8559	96.6158
4584.53	2532.24	2507.87	2452.59	2280.41	2413.37	2159.98	2282.88	2223.84	2300.18	1930.08	2056.82	2125.51	1834.37	1673.46	1901.62	1426.61	1342.56	1194.74	625.955	775.695	904.532	447.442	226.871	567.907	274.856	276.232	176.616	31.5036	-39.2428	16.1519
4613.18	2540.29	2619.36	2549.25	2468.75	2383.31	2176.26	2378.53	2296.83	2410.44	2020.22	2257.94	2093.81	1905.27	1858.49	1906.14	1428.94	1418.19	1275.55	595.892	728.346	794.971	513.301	329.277	516.896	172.924	224.687	278.951	-16.0645	32.862	81.327
4641.83	2582.69	2575.79	2529.88	2465.12	2438.71	2165.81	2358.16	2269.98	2365.63	1929.57	2251.71	2147.57	1876.32	1851.53	1945	1465.61	1343.41	1188.75	604.073	754.493	842.064	479.315	276.615	544.074	257.383	251.331	226.216	60.7768	-45.4526	46.6593
4670.49	2472.91	2555.31	2516.65	2407.5	2431.97	2266.39	2343.93	2348.87	2343.91	1938.09	2187.18	2139.19	1953.12	1790.59	1831.69	1350.11	1427.03	1193.89	581.412	750.955	853.85	551.081	247.044	539.673	250.378	246.398	196.573	8.23469	34.6467	117.744
4699.14	2570.73	2522.56	2560.83	2437.98	2422.77	2192.59	2387.1	2318.63	2309.92	1912.12	2217.79	2128.33	1920.78	1817.75	1925.97	1442.2	1375.25	1167.05	635.859	743.33	894.196	513.712	205.203	530.926	199.812	237.121	154.659	-37.4777	-20.652	79.696
4727.79	2554.5	2584.06	2507.81	2531.64	2455.92	2227.61	2333.07	2304.7	2370.17	1948.62	2316.63	2159.84	1904.75	1908.08	1906.19	1420.23	1479.68	1198.13	603.761	717.996	865.565	492.648	257.614	503.341	236.833	209.006	206.999	54.0684	80.2712	57.9546
4756.45	2626.29	2501.17	2479.69	2482.25	2444.53	2248.88	2303.94	2358.65	2286.04	1970.04	2260.97	2146.79	1956.6	1855.35	1974.42	1486.28	1436.2	1215.22	656.475	698.155	851.7	539.478	165.635	481.601	236.415	186.737	114.948	41.2192	33.2868	104.108
4785.1	2621.42	2589.31	2492.33	2474.95	2421.54	2258.66	2315.57	2370.02	2372.93	1982.45	2250.77	2122.14	1965.87	1844.71	1966	1475.66	1444.14	1223.96	637.311	741.097	823.228	543.724	244.685	526.651	203.632	231.261	193.927	32.6694	37.7248	107.679
4813.75	2558.47	2585.43	2514.86	2475.06	2515.69	2182.96	2337.08	2305.05	2367.8	1990.31	2248.57	2214.64	1898.78	1841.49	1899.49	1406.96	1432.5	1228.49	581.509	723.562	848.346	471.626	231.715	507.367	204.578	211.451	180.886	-1.51302	22.5853	34.9075
4842.41	2652.62	2572.26	2535.73	2459.45	2506.23	2182.66	2356.94	2348.05	2353.38	1938.69	2229.39	2203.52	1939.68	1822.53	1990.07	1495.35	1443.93	1177.86	676.145	729.935	901.051	507.512	209.457	513.517	299.767	217.076	158.556	-17.5728	30.5236	70.1211
4871.06	2616.65	2619.67	2616.68	2534.44	2518.76	2254.05	2436.86	2416.17	2399.53	1972.79	2308.05	2214.39	2005.68	1894.17	1950.53	1453.62	1474.1	1206.71	622.18	731.481	896.446	568.502	247.769	514.535	253.523	217.57	196.797	44.3361	57.2099	130.441
4899.71	2631.62	2590.38	2552.73	2478.48	2492.96	2223.3	2371.9	2357.37	2368.99	2039.42	2245.27	2186.92	1944.77	1834.85	1961.92	1462.81	1430.91	1265.72	629.988	734.709	881.422	502.585	209.391	517.343	172.208	219.856	158.348	-17.9347	10.5402	63.8535
4928.37	2581.1	2591.24	2506.85	2435.57	2498.27	2273.45	2324.99	2372.44	2368.58	1999.75	2196.6	2190.57	1957.73	1788.58	1907.82	1406.53	1437.68	1226.18	593.96	787.733	939.388	510.542	201.153	573.126	204.333	275.118	150.039	38.5555	13.843	71.1425
4957.02	2738.88	2633.92	2588.4	2488.06	2467.99	2255.93	2405.52	2398.52	2410	2041.59	2250.95	2158.62	1981.68	1837.71	2062.01	1558.52	1424.75	1262.19	610.738	795.671	784.764	529.498	234.743	580.948	238.453	282.419	183.558	20.7858	-2.56173	89.4312
4985.67	2646.64	2687.87	2653.38	2548.7	2603.98	2297.03	2469.47	2323.86	2462.69	2005.65	2314.11	2292.93	1904.91	1894.98	1966.18	1460.5	1374.15	1226.1	593.465	776.981	894.672	447.732	279.599	560.442	189.036	261.395	228.344	-1.16579	-56.6267	6.99962
5014.33	2694.89	2656.71	2668.21	2532.17	2557.76	2201.74	2483.28	2446.33	2430.26	1978.55	2293.9	2245.04	2025.25	1875.08	2010.83	1502.96	1423.92	1198.21	619.603	716.72	945.622	563.082	239.343	495.714	283.307	196.149	188.017	25.7907	-10.3199	121.686
5042.98	2672.13	2675.7	2665.1	2587.99	2575.04	2229.11	2479.13	2466.75	2447.98	2045.21	2351.84	2260.64	2043.55	1927.52	1984.47	1474.4	1492.19	1257.25	652.762	759.387	801.201	576.389	249.237	540.484	197.593	240.402	197.841	32.6236	54.5029	134.33
5071.63	2667.26	2723.19	2624.51	2609.41	2548.63	2301.87	2437.52	2418.73	2494.2	2001.98	2372.63	2232.55	1993.4	1945.57	1976	1463.74	1512.04	1214.4	610.767	813.684	861.067	521.257	287.636	597.628	287.977	297.031	236.17	-7.07932	70.9034	78.5365
5100.29	2634.06	2655.32	2654.87	2590.64	2590.54	2310.35	2466.84	2403.39	2425.05	1984.33	2350	2272.78	1975.93	1923.42	1939.18	1424.73	1418.71	1195.27	610.896	750.192	874.534	498.808	210.669	529.466	249.566	228.355	159.133	23.4197	-25.873	55.4268
5128.94	2647.51	2664.83	2636.35	2641.64	2593.95	2294.06	2447.3	2411.71	2433.29	2122.48	2402.72	2274.5	1982.12	1971.02	1949.02	1432.37	1480.31	1320.57	593.918	695.698	817.434	500.016	211.085	470.878	148.021	169.253	159.48	48.1394	32.2907	55.9758
5157.59	2674.43	2767.52	2701.89	2574.8	2557.24	2319.85	2511.8	2466.52	2534.7	2084.91	2328.17	2236.11	2034.8	1900.79	1972.32	1453.48	1493.67	1282.97	645.88	726.986	873.95	547.721	304.679	503.548	279.203	201.411	253.003	-4.17458	42.2168	103.023
5186.25	2659.51	2704.93	2721.69	2559.34	2593.27	2345.15	2530.56	2414.47	2470.83	2106.73	2309.11	2270.45	1980.61	1881.94	1953.78	1432.74	1438.62	1300.43	660.305	764.367	832.203	488.56	232.987	542.701	198.896	240.053	181.241	68.5768	-16.2611	43.2059
5214.9	2651.14	2705.74	2700.39	2607.86	2554.97	2405.18	2508.22	2474	2470.36	2082.72	2359.15	2230.45	2038.01	1927.07	1941.77	1418.54	1439.41	1275.4	560.204	737.86	908.258	540.993	224.705	513.89	299.202	210.732	172.89	-27.7708	-18.9001	94.9835
5243.55	2763.03	2702.97	2620.26	2581.41	2603.23	2350.51	2427.05	2399.86	2466.3	2087.68	2328.2	2277.02	1961.72	1897.21	2050.03	1524.6	1408.37	1277.22	589.5	768.491	885.6	459.745	212.837	545.865	177.792	242.198	160.953	29.4213	-53.3603	13.0815
5272.21	2708.61	2733.29	2728.67	2606.49	2550.14	2318.88	2534.42	2439.94	2495.34	2043.33	2352.92	2222.24	1999.66	1918.89	1991.97	1464.34	1409.33	1233.33	668.124	729.091	856.13	492.725	234.057	503.34	169.799	199.165	182.104	14.1351	-55.816	45.4084
5300.86	2741.3	2792.23	2708.06	2638.42	2645.27	2297.73	2512.77	2430.36	2552.99	2102.02	2385.02	2315.66	1987.93	1947.4	2021.02	1491.2	1517.79	1284.96	657.263	781.97	907.73	476.04	283.904	558.985	205.491	254.304	231.881	-43.4495	49.2376	28.0718
5329.51	2697.2	2739.76	2776.44	2582.77	2639.67	2428.85	2580.1	2503.38	2499.23	2108.49	2322.54	2308.37	2058.81	1888.33	1973.26	1441.25	1467.26	1288.19	645.966	771.282	900.352	541.963	222.338	547.008	166.496	241.821	170.247	16.6242	-4.70016	93.3446
5358.17	2764.98	2792.19	2743.6	2696.89	2648.52	2426.19	2546.21	2529.68	2550.37	2163.12	2443.41	2315.51	2082.96	1999.04	2037.39	1503.18	1380.2	1336.07	609.157	752.237	910.558	561.165	265.666	526.141	209.722	220.449	213.506	61.3473	-95.1607	111.897
5386.82	2754.46	2767.32	2728.62	2696.57	2592.2	2329.54	2530.18	2488.18	2524.2	2160.81	2440.68	2257.49	2039.31	1995.3	2023.22	1486.81	1496.76	1331.14	634.846	726.208	904.14	512.567	231.698	497.845	200.776	191.65	179.469	-28.9146	18.0095	62.6511
5415.47	2833.72	2725.24	2723.43	2695.41	2650.23	2348.17	2523.94	2494.44	2480.82	2086.13	2437.03	2313.81	2043.42	1990.71	2098.81	1560.2	1537.19	1259.13	637.519	828.068	939.276	511.731	180.518	605.603	210.47	298.905	128.22	-61.8101	55.0477	61.1684
5444.13	2757.65	2757.49	2827.65	2624.81	2702.61	2454.73	2627.11	2462.79	2511.78	2108.67	2358.39	2364.48	2009.61	1916.69	2019.08	1478.27	1512.73	1277.26	680.199	786.352	861.659	472.987	203.671	560.622	238.738	253.423	151.305	17.427	27.2039	21.779
5472.78	2810.42	2815.12	2735.93	2701.57	2664.64	2385.57	2534.34	2492.18	2568.1	2126.75	2438.89	2324.79	2036.84	1990.01	2068.17	1525.17	1445.57	1291.24	665.011	741.412	978.685	495.285	252.199	512.212	153.064	204.512	199.764	-5.54117	-43.3372	43.4332
5501.43	2785.47	2802.71	2789.72	2727.64	2712.41	2479.57	2587.07	2522.85	2554.39	2165.99	2464.65	2370.85	2065.36	2012.65	2039.54	1494.34	1516.46	1324.84	721.219	787.941	899.583	518.864	230.689	561.11	204.873	252.912	178.186	18.5105	24.1742	66.369
5530.09	2845.94	2829.74	2760.39	2761.49	2722.41	2381.85	2556.68	2510.24	2580.11	2123.42	2498.81	2379.14	2050.59	2043.06	2096.34	1548.94	1528.56	1282.6	598.65	809.95	947.21	499.165	248.618	583.925	288.543	275.228	196.047	51.1388	32.9013	46.0281
5558.74	2840.68	2836.2	2752.21	2790.54	2657.62	2354.59	2547.44	2576.03	2585.27	2124.07	2527.77	2312.63	2114.21	2068.66	2087.39	1537.79	1451.08	1280.43	630.222	719.266	910.132	557.866	245.981	486.855	273.045	177.66	193.342	52.8664	-47.9406	104.088
5587.39	2778.5	2891.99	2762.57	2703.22	2666.21	2430.09	2556.74	2484.8	2639.75	2202.58	2431.06	2319.49	2020.81	1977.89	2021.52	1469.72	1445.91	1350.43	598.844	784.31	950.13	459.544	292.669	555.454	234.034	245.763	239.962	53.6801	-56.4762	5.12606
5616.05	2884.87	2875.61	2787.38	2740.85	2713.53	2487.54	2580.49	2592.79	2622.05	2173.56	2469.29	2365.09	2126.64	2012.07	2124.19	1570.2	1463.24	1320.74	617.443	752.643	837.849	560.453	267.183	521.169	220.65	210.983	214.408	-33.1785	-42.4994	105.397
5644.7	2839.33	2823.24	2778.03	2735.87	2744.92	2532.32	2570.07	2609.54	2568.37	2170.96	2461.49	2394.75	2141.21	2003.63	2074.95	1518.76	1443.4	1315.55	637.752	773.289	1010.86	570.112	205.715	542.539	264.171	231.859	152.872	-49.6926	-65.6854	114.419
5673.35	2792.87	2951.7	2802.1	2767.59	2752.12	2449.65	2593.08	2522.16	2695.51	2198.52	2493.34	2400.22	2051.66	2031.9	2024.79	1466.39	1482.2	1338.32	657.825	803.404	912.907	475.653	325.077	573.983	187.969	262.809	272.167	38.3587	-30.2416	19.324
5702.01	2969.17	2875.22	2894.85	2755.78	2743.97	2507.94	2684.76	2551.13	2617.71	2195.57	2478.16	2390.34	2078.46	2016.62	2197.38	1636.79	1527.66	1332.81	660.702	783.648	927.98	497.545	239.49	552.374	230.771	240.709	186.513	39.2377	11.8856	40.5807
5730.66	2833.49	2872.77	2836.98	2748.92	2695.12	2491.35	2625.82	2611.18	2613.94	2159.38	2468.33	2339.76	2136.33	2006.3	2057.99	1495.2	1552.23	1296.48	646.647	729.969	949.99	550.51	227.938	494.678	195.224	182.521	174.893	3.81444	33.1143	92.9115
5759.31	2986.41	2928.71	2829.62	2835.25	2739.24	2463.37	2617.39	2584.09	2668.56	2170	2559.14	2382.14	2107.07	2089.16	2207.19	1642.2	1548.99	1303.55	652.075	775.591	935.422	516.341	274.778	542.621	308.634	229.974	221.666	2.40646	26.5421	58.1101
5787.97	2973.78	2874.6	2898.12	2817.3	2855.48	2526.44	2684.81	2637.1	2613.12	2118.47	2537.32	2496.65	2157.89	2067.73	2190.83	1623.64	1535.19	1252.99	612.254	790.724	909.012	562.271	211.564	558.131	230.372	244.995	158.385	13.3657	9.41404	103.408
5816.62	2948.07	2930.5	2818.85	2768.94	2754.23	2474.61	2604.47	2624.9	2667.7	2184.7	2482.65	2393.65	2143.52	2015.89	2161.4	1592.01	1533.02	1311.61	672.668	821.925	928.299	543	258.362	590.737	213.469	277.113	205.116	-29.0675	3.91761	83.507
5845.27	2954.61	2983.52	2934.78	2859	2830.06	2515.41	2719.33	2655.78	2719.38	2160.4	2577.47	2467.74	2172.2	2102.47	2164.21	1592.61	1561.48	1286.3	683.601	824.415	918.44	566.797	302.275	592.799	269.743	278.687	248.956	-11.1457	29.0581	106.674
5873.93	3009.46	2865.75	2881	2740.03	2797.17	2492.34	2664.47	2614.44	2600.28	2141.36	2446.55	2433.1	2128.68	1980.01	2215.33	1641.53	1486.85	1265.87	664.591	774.25	907.607	518.386	175.403	538.847	251.011	224.249	122.007	-21.9085	-48.8863	57.6345
5902.58	2944.83	2918.72	2933.01	2825.64	2807.39	2560.09	2715.4	2634.12	2651.92	2237.02	2536.56	2441.58	2146.17	2062.13	2146.95	1570.96	1609.57	1351.77	689.508	787.558	941.539	530.994	219.267	552.42	260.21	237.336	165.795	-1.78261	70.5196	69.6152
5931.23	3031.09	2971.63	2840.41	2852.52	2801.9	2547.8	2621.72	2584.29	2703.49	2258	2563.15	2434.34	2094.15	2085.52	2229.47	1651.28	1545.19	1368.44	703.726	754.593	945.877	474.089	263.07	516.768	260.541	201.2	209.522	59.0902	2.83419	12.0848
5959.89	2952.6	3017.18	2824.2	2840.97	2797.34	2548.65	2604.43	2656.46	2747.7	2140.58	2548.23	2428.02	2164.13	2070.48	2147.23	1566.84	1494.55	1256.79	648.207	819.218	982.81	539.195	299.513	584.936	221.302	268.884	245.889	24.592	-51.101	76.5657
5988.54	2999.84	2996.11	2894.1	2865.24	2725.41	2504.9	2673.24	2667.68	2725.29	2206.06	2571.98	2354.35	2173.16	2091.25	2190.72	1608.12	1589.82	1314.71	664.872	767.068	834.172	543.349	269.337	528.877	270.853	212.342	215.638	3.90437	40.8683	80.0953
6017.19	2947.61	3007.42	2928.75	2829.84	2856.36	2555.8	2706.81	2605.93	2735.27	2182.2	2531.3	2483.54	2109.2	2052.35	2134.72	1549.93	1470.56	1289.81	663.461	807.651	971.588	474.526	271.548	571.47	266.015	254.454	217.774	18.9806	-81.6798	10.649
6045.85	2993.1	3017.3	2890.32	2924.67	2821.9	2535.99	2667.28	2671.45	2743.8	2217.44	2631.26	2447.32	2172.53	2143.67	2176.45	1589.45	1509.22	1319.69	648.314	838.202	999.133	532.987	272.317	603.392	253.233	285.895	218.468	-24.1618	-46.3031	68.488
6074.5	2973.96	2998.92	2886.9	2880.24	2888.1	2577.37	2662.77	2676.04	2724.07	2249.59	2580.81	2511.76	2174.92	2095.72	2153.55	1564.35	1591.74	1346.72	637.195	786.08	844.638	530.509	244.832	547.366	238.674	229.389	190.909	-15.2156	32.9334	65.3895
6103.15	3006.68	3000.02	3032.16	2899.17	2875.87	2517.85	2806.95	2686.18	2723.82	2236.4	2598.79	2497.76	2182.85	2111.15	2182.5	1591.1	1598.3	1331.7	619.49	750.579	939.658	533.585	236.824	509.023	246.682	190.567	182.827	-20.7896	36.214	67.8454
6131.81	3053.2	2969.02	2926.97	2835.23	2815.6	2619.42	2700.66	2670.12	2691.47	2264.29	2527.27	2435.73	2164.6	2043.69	2225.24	1631.64	1551.45	1354.78	651.5	786.684	903.389	510.471	196.722	546.857	230.636	227.923	142.65	53.0116	-13.9117	44.1124
6160.46	3020.6	3108.96	2951.93	2909.26	2866.61	2586.97	2724.53	2662.03	2830.06	2224.26	2604.75	2484.97	2154.3	2114.19	2188.86	1593.05	1545.46	1314.87	674.051	752.717	945.488	495.319	327.554	510.147	290.979	190.736	273.409	-2.8634	-23.1694	28.3423
6189.11	3035.47	3043.39	2947.43	3007.46	2844.95	2612.68	2718.93	2754.08	2763.14	2333.38	2708.33	2461.54	2244.14	2208.87	2199.94	1601.94	1583.32	1413.25	694.318	805.037	907.483	580.313	252.877	565.233	283.95	245.346	198.658	28.6345	11.4268	112.72
6217.77	3007.45	3106.94	2984.47	2879.58	2851.4	2566.16	2754.88	2742.06	2825.33	2332.02	2567.74	2466.22	2229.91	2077.46	2168.14	1567.93	1586.11	1409.21	656.644	875.932	999.877	561.231	307.32	640.081	253.037	319.719	253.028	-2.63101	10.9508	93.0219
6246.42	3017.97	3089.74	2985.31	2938.57	2920.04	2663.38	2754.62	2732.25	2806.77	2183.08	2628.97	2533.09	2217.88	2132.92	2174.86	1572.45	1585.69	1268.34	712.469	756.883	964.214	544.367	281.014	512.862	288.915	192.025	226.65	20.7501	7.27858	75.5437
6275.07	3035.51	3087.65	3023.92	2911.04	2898.13	2631.75	2792.13	2691.91	2803.32	2272.53	2596.76	2509.4	2175.33	2101.85	2188.6	1583.99	1512.37	1348.48	659.779	796.899	1006.87	496.972	269.812	554.863	252.536	233.552	215.374	79.1282	-69.2952	27.535
6303.72	3100.1	3121.18	2992.56	2892.68	2858.89	2665.61	2759.66	2762.32	2835.48	2314.2	2574.45	2468.38	2243.52	2079.96	2249.39	1642.58	1595.08	1384.32	661.636	817.98	946.357	560.33	294.23	576.72	278.473	254.937	239.72	6.17048	10.1653	90.28
6332.38	3086.14	3103.1	2981.46	2960.01	2945.11	2592.12	2747.47	2742.82	2816.04	2224.08	2644.67	2552.82	2221.81	2143.74	2231.63	1622.61	1631.25	1297.99	684.097	840.157	962.01	533.784	267.044	599.744	245.98	277.49	212.462	-2.98161	43.087	63.122
6361.03	3079.94	3105.14	3028.75	3046.08	2976.9	2634.46	2793.65	2783.89	2816.71	2280.88	2735.13	2582.83	2260.66	2226.26	2221.62	1610.4	1640.37	1347.86	688.966	765.541	924.238	567.803	259.977	519.799	186.108	197.073	205.323	32.6561	48.9748	96.53
6389.68	3064.23	3085.15	3083.71	3043.21	2949.03	2628.1	2847.5	2728.56	2795.35	2294.57	2729.54	2553.18	2203.1	2219.85	2202.09	1588.67	1581.85	1357.77	654.595	777.743	910.34	505.421	230.875	532.214	256.871	209.018	176.15	14.1257	-12.7828	33.5383
6418.34	3130.72	3153.88	3094.46	2993.04	3016.97	2708.06	2857.14	2786.17	2862.71	2259.25	2672.86	2619.33	2258.49	2166.13	2264.76	1649.14	1543.08	1322.24	661.768	774.177	921.947	555.986	290.496	527.856	237.465	204.191	235.7	3.39132	-54.7813	83.4947
6446.99	3096.57	3093.1	3040.92	3021.4	3015.72	2618.09	2802.49	2729.07	2800.56	2291.7	2700.98	2616.28	2199.16	2190.92	2226.79	1608.97	1613.9	1349.53	654.274	818.827	928.014	491.838	220.608	574.791	230.009	250.658	165.741	3.95934	12.8106	18.7384
6475.64	3153.19	3158.96	3104.23	2947.71	2970.79	2675.03	2864.69	2805.27	2865.04	2353.31	2618.9	2569.57	2273.14	2113.68	2279.58	1659.55	1602.02	1403.86	709.413	842.462	921.785	560.999	277.355	599.372	244.921	274.771	222.416	-22.1087	-2.29076	87.2924
6504.3	3094.04	3179	3080.42	2966.91	2986.88	2678.77	2839.76	2823.35	2883.7	2412.46	2637.13	2583.86	2288.99	2129.31	2216.59	1594.36	1598.02	1455.91	650.111	804.514	977.65	572.032	288.285	558.44	261.935	233.373	233.276	42.5366	-9.51014	97.7202
6532.95	3129.6	3120.72	3099.01	3031.86	2972.37	2707.26	2857.24	2825.59	2824.04	2385.82	2704.76	2567.55	2289	2190.7	2248.32	1623.89	1576.98	1428.41	701.255	779.957	994.778	567.233	220.896	531.754	236.644	206.221	165.817	38.3858	-33.7661	92.3156
6561.6	3118.71	3164.49	3097.19	3060.83	3052.98	2713.5	2854.3	2756.02	2866.43	2343.99	2733.54	2646.37	2217.19	2216.1	2233.59	1606.95	1567.38	1386.85	667.679	788.27	919.041	490.623	255.554	540.039	240.719	214.04	200.405	15.0533	-46.5673	15.1013
6590.26	3180.09	3232.11	3033.73	3053.55	3040.09	2752.25	2789.73	2790.57	2932.67	2340.85	2723.16	2631.67	2249.51	2205.24	2291.13	1662.29	1608.94	1381.14	667.306	829.27	915.334	518.14	314.064	583.097	211.901	256.635	258.845	12.5314	-8.21444	42.0156
6618.91	3174.69	3148.39	3117.88	3023.53	3053.03	2731.33	2872.76	2902.14	2847.57	2390.51	2688.22	2642.82	2358.84	2171.65	2281.87	1650.83	1622.52	1424.39	707.849	767.898	1022.38	622.669	221.236	517.25	302.346	190.324	165.948	-75.8682	2.16379	145.942
6647.56	3135.51	3197.4	3038.8	2991.63	3052.81	2723.39	2792.56	2803.82	2895.19	2380.89	2651.25	2640.78	2258.29	2136.17	2238.84	1605.6	1606.12	1412.69	714.767	839.92	1053.8	517.32	261.138	593.312	265.643	265.925	205.78	46.4644	-17.4375	39.9913
6676.22	3167.65	3251.49	3135.39	3143.8	2995.03	2697.39	2888.02	2886.58	2947.89	2371.1	2813.07	2581.2	2338.8	2284.75	2267.13	1631.69	1628.79	1400.82	666.603	771.772	1033.34	593.043	306.117	520.258	238.46	192.409	250.69	-12.3213	2.03992	115.114
6704.87	3260.54	3181.85	3184.77	3087.64	3029.87	2716.79	2936.27	2787.16	2876.86	2374.32	2749.9	2614.23	2237.14	2225.01	2356.15	1718.5	1682.29	1401.02	707.529	818.956	950.165	486.587	227.365	569.9	252.953	241.589	171.87	-27.2255	52.3597	8.05915
6733.52	3185.59	3227.9	3152.19	3065.68	3056.04	2727.1	2902.57	2879.94	2921.52	2403.16	2723.64	2638.59	2327.68	2199.46	2277.34	1637.49	1629.43	1424.97	721.512	740.023	994.989	572.342	264.301	485.374	283.666	156.603	208.737	-20.344	-3.6886	93.2149
6762.18	3187.5	3203.67	3193.06	3053.53	3049.17	2756.48	2942.31	2785.84	2895.89	2350.35	2707.99	2629.9	2231.34	2183.71	2275.38	1633.33	1620.22	1373.21	648.177	780.267	974.257	471.215	230.961	527.634	322.071	198.404	175.329	6.36798	-16.0801	-8.50929
6790.83	3307.77	3263.13	3114.88	3106.15	3029.8	2685.52	2863	2840.44	2953.95	2428.5	2762.28	2608.72	2283.68	2232.74	2391.77	1747.52	1649.95	1442.88	681.006	850.468	984.349	518.782	281.309	601.764	289.4	272.076	225.608	96.6185	10.4805	38.4609
6819.48	3305.07	3210.65	3205.9	3074.57	3089.93	2808.29	2952.89	2872.81	2900.07	2436.22	2725.64	2667.04	2313.81	2197.55	2385.2	1738.74	1608.3	1447.24	681.375	887.499	992.365	544.13	219.712	640.608	278.085	310.462	163.944	33.0065	-34.3429	63.2131
6848.14	3283.94	3298.73	3154.38	3166.86	3082.09	2777	2900.24	2860.54	2986.75	2334.96	2822.77	2657.38	2299.28	2286.24	2360.18	1711.52	1599.27	1350.58	667.54	822.829	1048.23	524.832	298.682	571.261	336.314	240.658	242.846	-32.8527	-46.5443	43.3199
6876.79	3267.38	3276.76	3172.58	3083.55	3078.56	2762.2	2917.3	2924.8	2963.38	2480.24	2730.25	2652.02	2361.28	2199.32	2339.73	1688.87	1673.22	1482.47	680.626	823.742	980.601	582.066	267.599	571.683	222.91	240.624	211.696	56.1257	24.2425	99.9593
6905.44	3279.75	3259.96	3162.33	3149.81	3065.75	2794.9	2905.92	2777.31	2945.17	2412.05	2799.27	2637.39	2211.54	2261.98	2348.22	1695.15	1612.51	1416.46	714.904	805.064	985.037	427.558	241.684	551.265	235.748	219.751	185.713	15.1029	-39.6316	-55.1418
6934.1	3260.8	3191.85	3205.65	3197.42	3147.98	2784.34	2948.1	2937.47	2875.65	2414.35	2848.14	2717.79	2369.44	2305.97	2325.37	1670.1	1688.2	1415.81	691.129	826.966	1072.04	580.694	164.46	574.018	311.621	242.049	108.423	-23.363	32.9039	97.402
6962.75	3269.03	3255.56	3248.84	3180.68	3121.23	2779.02	2990.15	2891.47	2937.95	2359.83	2827.51	2689.21	2321.19	2285.62	2329.7	1672.23	1627.74	1362.46	709.777	861.795	1018.34	527.683	219.054	610.524	246.707	278.101	162.951	-13.4087	-30.7	43.7995
6991.4	3205.69	3250.88	3264.43	3188.5	3068.92	2798.87	3004.6	2864.96	2931.86	2456.49	2833.39	2635.08	2292.42	2289.81	2262.46	1602.79	1667.33	1449.29	714.589	828.059	985.269	494.154	205.257	574.09	224.746	241.214	149.086	-27.085	5.73878	9.67931
7020.06	3357.47	3293.78	3285.62	3211.82	3088.8	2859.4	3024.65	2948.56	2973.34	2406.34	2856.02	2653.12	2373.75	2309.51	2410.33	1748.46	1588.07	1400	712.256	855.553	953.813	570.733	239.044	602.795	242.573	269.467	182.807	-19.1613	-76.6633	85.6688
7048.71	3263.64	3282.39	3262.93	3169.88	3134.23	2910.36	3000.82	2918.11	2960.54	2448.3	2808.17	2696.72	2341.04	2263.95	2312.58	1648.51	1665.6	1436.11	731.749	832.697	954.077	533.273	218.539	577.936	253.525	244.157	162.236	-8.40087	-2.28046	47.619
7077.36	3325.28	3317.39	3235.29	3222.54	3081.94	2833.38	2972.03	2938.79	2994.12	2458.05	2862.47	2642.6	2359.45	2312.98	2370.31	1704.04	1725.21	1442.36	696.169	818.142	967.433	546.935	244.428	561.91	265.642	227.68	188.06	-12.9805	54.1949	60.6929
7106.02	3370.85	3325.53	3254.71	3184.34	3205.02	2866.29	2990.31	3037.97	3000.85	2457.77	2818.65	2763.83	2456.37	2271.14	2411.96	1743.48	1685.13	1439.3	698.854	829.913	933.123	639.107	243.456	573.891	276.351	239.211	187.021	-86.1096	10.9851	152.278
7134.67	3328.98	3357.34	3250.12	3224.61	3139.15	2813.88	2984.57	2907.67	3031.23	2438.56	2859.58	2696.12	2323.8	2307.78	2366.16	1695.48	1688.02	1418.7	705.091	877.333	975.576	501.8	266.144	623.797	231.119	288.668	209.644	-31.4007	10.7502	14.3842
7163.32	3410.67	3314.99	3289.38	3188.9	3212.5	2865.34	3022.68	3047.32	2987.46	2485.21	2818.44	2767.63	2461.17	2268.43	2443.93	1771.05	1659.96	1459.16	660.168	844.19	900.207	634.437	214.683	587.999	204.283	252.422	158.118	-26.5863	-20.4396	146.435
7191.98	3376.34	3439.33	3323.42	3226.46	3193.74	2843.92	3055.56	2970.19	3110.37	2465.72	2856.43	2747.03	2381.77	2302.35	2405.66	1730.58	1676.78	1438.3	738.29	848.132	967.397	550.301	329.904	591.654	274.229	255.628	273.274	-40.0705	-6.73404	61.7147
7220.63	3343.12	3353.98	3418.77	3207.38	3211.9	2873.99	3149.76	2946.25	3023.59	2474.79	2833.25	2763.35	2355.56	2279.62	2368.51	1691.22	1598.41	1443.92	776.305	873.741	1057.12	519.356	235.439	618.36	325.088	281.887	178.745	38.4385	-88.2202	30.1855
7249.28	3468.62	3472.21	3365.74	3330.32	3205.52	2872.63	3095.58	3041.48	3140.39	2450.15	2963.43	2755.11	2448.51	2398.91	2490.07	1810.58	1637	1418.28	724.72	854.027	1040.64	607.585	344.551	596.851	285.864	259.933	287.792	-69.7225	-52.7463	117.831
7277.94	3316.87	3423.89	3367.63	3237.2	3214.05	2856.37	3096.31	2952.82	3090.64	2526.46	2860.29	2761.79	2357.58	2302.14	2334.38	1652.69	1616.65	1486.24	687.461	816.377	989.409	511.926	287.115	556.262	232.228	218.898	230.292	59.1654	-76.2038	21.5892
7306.59	3396.27	3395.27	3326.38	3272.31	3219.56	2880.15	3053.9	3080.95	3060.59	2538.35	2895.61	2765.45	2483.42	2333.59	2409.83	1725.94	1699.99	1494.46	726.189	853.86	1004.47	633.047	249.377	595.602	210.143	257.793	192.49	-49.6442	4.03394	142.129
7335.24	3463.03	3408.13	3351.56	3315.45	3249.13	2947.97	3077.93	3029.21	3072.01	2476.2	2939.62	2793.16	2429.4	2373.07	2472.63	1786.54	1699.23	1434.05	739.748	876.453	997.459	574.312	253.121	619.104	313.279	280.85	196.17	63.2333	0.173448	82.8133
7363.9	3427.25	3392.73	3288.64	3264.77	3195.58	2897.43	3013.84	3000.51	3055.17	2414.89	2882.29	2737.76	2398.29	2318.73	2432.9	1744.6	1709.83	1374.42	714.075	828.366	991.061	538.619	228.602	567.414	334.274	228.717	171.588	-27.7637	7.67299	46.54
7392.55	3462.12	3409.72	3275.13	3274.44	3234.64	2961.15	2999.18	3027.44	3070.73	2548.64	2890.14	2774.96	2422.76	2324.74	2463.81	1773.32	1740.85	1495.62	712.694	902.585	1020.8	558.55	236.481	645.839	254.651	306.699	179.403	-0.729387	35.6026	65.8912
7421.2	3434.1	3449.8	3356.42	3308.83	3294.68	2907.56	3079.3	3049.84	3109.37	2545.82	2924.69	2833.14	2442.72	2355.46	2431.83	1739.13	1666.02	1490.21	715.546	844.642	1054.45	573.957	267.443	583.666	356.973	244.084	210.302	9.13312	-42.3133	80.72
7449.86	3477.52	3349.61	3438.08	3372.67	3219.17	2994.07	3159.79	3067.24	3007.73	2570.71	2991.04	2755.77	2457.67	2415.63	2471.28	1776.38	1660.85	1510.5	719.921	862.784	971.894	584.365	158.136	602.435	176.507	262.412	100.932	31.3975	-50.5684	90.5501
7478.51	3490.36	3516.97	3434.27	3303.29	3220.67	3002.24	3154.82	3004	3173.65	2504.57	2913.51	2755.4	2391.98	2342.58	2480.15	1783.05	1736.37	1446.39	705.481	962.016	1061.55	514.134	316.381	707.472	259.1	367.008	259.114	20.2259	21.8701	19.7423
7507.16	3476.7	3498.15	3341.78	3305.44	3205.87	2945.59	3061.16	3036.51	3153.38	2590.22	2913.22	2738.73	2422.05	2341.05	2462.51	1763.21	1709.16	1523	649.016	826.683	1057.46	539.651	288.436	563.024	260.734	222.12	231.105	0.661321	-8.42003	44.6827
7535.82	3480	3490.44	3427.48	3344.63	3363.3	2974.57	3145.69	3020.36	3144.21	2492.33	2952.94	2894.29	2403.45	2376.56	2461.83	1760.33	1747.82	1429.45	688.375	851.385	985.226	516.51	271.606	588.838	272.293	247.495	214.213	48.9258	27.1595	20.9663
7564.47	3459.05	3506.39	3380.4	3321.69	3223.88	2987.34	3097.44	3067.82	3158.72	2477.78	2925.55	2753	2448.47	2349.93	2436.9	1733.2	1679.74	1413.17	688.41	813.387	1092.52	556.983	278.443	547.951	368.028	206.169	220.988	-13.7678	-43.986	60.8646
7593.12	3469.85	3519.02	3401.18	3323.98	3393.46	3016.67	3117.05	3067.38	3169.9	2527.89	2925.41	2920.71	2445.6	2348.54	2443.71	1737.81	1679.9	1456.84	774.645	907.982	1086.56	549.554	281.955	648.118	244.933	305.899	224.438	-41.3712	-46.895	52.8622
7621.78	3539.31	3539.57	3407.95	3301.37	3320.06	2955.72	3122.65	2990.48	3188.99	2579.19	2898.37	2845.44	2366.27	2322.23	2509.18	1801.08	1696.94	1501.61	716.496	776.234	1053.71	465.677	293.389	507.494	302.042	164.837	235.81	9.64196	-32.9179	-31.589
7650.43	3525.22	3464.26	3433.68	3404.2	3401.02	2989.05	3147.2	3083.72	3112.23	2581.64	3006.82	2924.52	2457.07	2421.37	2491.09	1780.78	1755.59	1501.08	748.271	884.433	1017.24	551.928	208.96	622.132	305.622	279.038	151.319	-65.1184	22.6729	54.0901
7679.08	3585.78	3470.84	3393.13	3355.32	3393.93	2959.9	3105.47	3093.61	3117.34	2604.17	2951.4	2915.55	2464.53	2368.8	2547.66	1835.01	1749.27	1519.18	742.491	814.665	1025.39	554.842	206.413	547.442	328.851	203.913	148.711	24.9087	13.2947	56.4318
7707.74	3530.3	3522.75	3454.43	3255.88	3343.17	3034.97	3165.59	3151.26	3167.79	2668.61	2841.38	2862.91	2519.75	2265.66	2488.18	1773.2	1673.49	1576.13	785.392	840.138	1038.52	605.511	249.207	574.072	283.58	230.107	191.443	28.2398	-65.5325	106.53
7736.39	3487.42	3597.24	3543.09	3385.87	3330.19	2962.98	3253.07	3083.53	3240.82	2586.29	2979.15	2848.05	2449.6	2391.95	2441.28	1723.97	1746.47	1497.01	721.874	876.715	1046.59	530.801	314.579	612.514	231.885	268.115	256.755	59.5297	4.39369	31.2499
7765.04	3500.87	3562.99	3495.16	3433.25	3344.62	3043.85	3203.96	3115.11	3205.11	2605.43	3027.69	2860.6	2478.76	2435.62	2450.73	1731.09	1727.4	1511.97	704.676	861.77	1003.6	555.41	271.209	596.145	301.131	251.312	213.324	23.8833	-17.7149	55.2893
7793.7	3457.02	3565.43	3522.72	3429.55	3355.46	3037.77	3230.34	3127.94	3206.08	2560.63	3021.07	2869.54	2489.16	2428.22	2402.86	1680.9	1794.76	1467.64	765.54	835.995	1032.75	561.26	264.528	568.253	210.78	222.987	206.581	-11.316	46.6003	60.5706
7822.35	3559.25	3622.25	3466.12	3330.67	3330.95	3037.92	3172.55	3168.16	3261.43	2567.48	2911.54	2843.15	2526.97	2325.63	2501.07	1776.79	1693.88	1471.2	699.547	895.492	1040.47	594.513	312.229	631.075	307.101	285.376	254.222	-45.9374	-57.3168	93.2547
7851	3618.41	3576	3504.07	3399.1	3412.31	3055.23	3209.32	3090.84	3213.71	2612.87	2982.68	2922.61	2447.23	2390.34	2556.21	1829.61	1707.86	1510.49	726.669	812.492	982.331	510.219	256.859	542.305	258.95	196.173	198.791	57.3937	-46.3747	8.39381
7879.66	3548.98	3575.78	3432.21	3399.37	3427.8	3016	3136.27	3223.84	3212.02	2573.35	2980.21	2936.22	2577.81	2386.89	2482.75	1753.85	1732.39	1471.05	726.078	805.103	1066.48	636.244	247.521	533.97	339.566	187.407	189.393	25.6281	-24.8739	133.852
7908.31	3570.5	3631.77	3589.54	3480.69	3360.06	3087.21	3292.42	3168.77	3266.53	2602.95	3065.27	2866.58	2520.34	2464.5	2500.24	1769.03	1765.66	1495.71	722.382	857.331	1059.92	574.213	294.388	589.056	295.543	242.063	236.2	19.9495	5.37212	71.2548
7936.96	3626.25	3667.56	3542.71	3435.88	3351.39	3045.1	3244.39	3170.76	3300.84	2616.46	3014.11	2856.01	2519.92	2415.96	2551.96	1818.44	1832.02	1505.44	700.9	867.686	1066.63	569.236	321.054	599.597	311.981	252.173	262.806	11.4457	68.709	65.7126
7965.62	3613.09	3612.56	3539.8	3464.26	3440.99	3196.49	3240.29	3234.84	3244.37	2546.19	3042	2943.71	2581.59	2440.61	2534.77	1798.95	1781.45	1437.5	647.201	835.532	1056.42	626.346	256.935	564.914	304.17	217.061	198.628	-93.1448	15.1229	122.257
7994.27	3624.37	3678.83	3530.1	3400.21	3435.69	3043.03	3229.39	3185.34	3309.16	2686.71	2970.06	2936.51	2529.68	2372.83	2542.01	1803.89	1735.51	1564.98	703.359	870.548	1012.8	569.884	314.082	601.689	260.117	253.407	255.715	-26.4109	-33.8332	65.2311
8022.92	3637.18	3690.45	3581.09	3509.59	3417.31	3051.47	3279.19	3269.64	3319.29	2620.64	3085.44	2916.23	2611.58	2478.48	2550.77	1810.36	1776.87	1500.93	732.664	930.387	987.71	647.216	316.581	664.869	278.506	316.159	258.155	50.0776	4.50869	142.001
8051.58	3651.74	3702.05	3566.94	3493.31	3472.97	3095.2	3263.84	3139.67	3329.42	2595.44	3065.09	2969.98	2479.21	2458.46	2561.28	1818.58	1778.51	1474.78	703.925	876.04	1108.63	510.293	319.066	606.574	251.168	257.436	260.58	39.5869	3.14224	4.51445
8080.23	3613.5	3606.94	3577.88	3398.01	3451.33	3093.68	3273.59	3185.29	3232.82	2703.24	2959.42	2946.45	2522.43	2359.43	2518.99	1774.01	1797.75	1571.93	761.47	886.887	1011.96	548.951	214.834	617.617	263.923	268.07	156.289	23.0173	19.3715	42.6102
8108.88	3694.66	3670.65	3566.8	3521.74	3438.2	3131.6	3261.3	3217.24	3295.04	2606.33	3090.29	2931.41	2551.98	2479.42	2596.09	1848.83	1753	1479.29	726.121	829.939	1018.79	573.94	269.419	556.532	281.582	206.58	210.815	-27.0713	-28.3812	67.0379
8137.54	3675.66	3647.97	3585.93	3508.79	3505.9	3076.35	3279.23	3313.18	3270.87	2646.37	3073.54	2997.13	2645.53	2462.72	2573.04	1823.49	1808.66	1513.62	726.103	861.309	1030.53	662.928	237.613	589.403	271.29	239.046	178.95	80.0096	24.3743	155.466
8166.19	3658.99	3632.45	3561.05	3540.83	3465.83	3213.54	3253.15	3235.99	3253.86	2695.79	3105.39	2955.06	2565.95	2491.02	2552.3	1800.48	1790.02	1556.64	736.421	806.487	995.015	578.782	212.971	530.579	309.163	179.817	154.25	-25.8573	2.83355	70.7597
8194.84	3802.29	3704.17	3620.23	3505.72	3391.16	3120.86	3311.13	3223.46	3324.08	2659.86	3064.72	2878.38	2551.03	2452.16	2691.53	1937.45	1826.05	1520.54	742.329	866.649	1034.75	559.299	275.569	594.08	247.69	242.913	216.789	-120.627	35.9758	50.7169
8223.5	3746.66	3754.83	3641.24	3516.36	3393.31	3114.13	3330.94	3264.68	3373.2	2588.08	3073.46	2878.53	2589.87	2459.05	2631.83	1875.48	1767.48	1451.21	719.897	791.687	1048.33	593.568	317.108	513.831	303.199	162.259	258.27	42.1189	-25.4895	84.428
8252.15	3677.68	3777.15	3635.27	3596.7	3532.98	3163.71	3323.76	3211.87	3393.97	2679.51	3157.48	3016.2	2534.67	2535.63	2558.77	1800.16	1826.83	1533.18	746.133	875.62	1026.71	533.806	330.306	602.619	289.787	250.642	271.414	8.34055	30.968	24.1073
8280.8	3757.16	3797.11	3647.51	3581.37	3494.49	3183.4	3334.79	3264.73	3412.38	2677.94	3138.17	2975.71	2585.14	2516.54	2634.17	1873.3	1779.18	1528.92	744.634	882.222	1042.93	579.715	341.139	609.141	213.053	256.758	282.194	0.089405	-19.5825	69.459
8309.46	3728.49	3726.03	3608.38	3489.47	3493.95	3213.26	3294.45	3219.28	3339.74	2608.22	3036.17	2973.18	2537.31	2420.88	2601.43	1838.3	1781.21	1461.5	753.808	927.654	1039.4	527.316	260.927	656.97	302.519	304.182	201.928	34.0875	-20.4445	16.5035
8338.11	3725.65	3766.72	3749.49	3629.19	3503.78	3184.83	3434.34	3273.12	3378.89	2728.24	3184.32	2981.01	2588.77	2556.84	2594.5	1829.12	1792.44	1569.98	780.494	931.528	1086.31	574.214	292.496	660.591	267.384	307.396	233.443	0.155105	-12.1105	62.8449
8366.76	3748.49	3759.86	3709.38	3630.61	3511.17	3208.53	3393.03	3277.34	3370.47	2722.4	3183.1	2986.42	2590.62	2554.49	2613.25	1845.62	1844.08	1561.77	781.353	942.61	962.681	571.494	276.506	671.877	275.641	318.276	217.399	27.8191	36.635	59.5696
8395.42	3835.21	3824.66	3667.14	3641.47	3573.8	3248.11	3349.57	3316.65	3433.72	2742.71	3192.08	3047.09	2627.56	2561.58	2695.88	1926	1784.74	1577.81	752.7	911.289	1057.13	603.86	332.18	638.055	226.154	284.049	273.02	32.5502	-25.5961	91.3811
8424.07	3764.75	3713.7	3706	3648.55	3590.26	3244.02	3387.22	3301.16	3321.21	2696.15	3196.99	3061.58	2609.7	2564.9	2621.32	1849.21	1827.08	1531.86	815.989	967.026	1083.78	581.431	212.096	696.848	302.806	342.435	152.882	-82.4682	13.8539	68.3978
8452.72	3803.56	3775.39	3733.89	3667.17	3544.49	3258.34	3413.89	3293.43	3381.35	2731.47	3214.38	3013.85	2599.59	2579.77	2656.03	1881.68	1804.09	1561.8	805.283	893.68	1008.34	566.755	264.66	618.319	286.199	263.499	205.392	-4.1539	-12.0352	53.1677
8481.38	3848.61	3850.42	3774.81	3664.02	3550.34	3182	3453.61	3276.83	3454.83	2705.45	3208.26	3017.73	2580.62	2572.86	2696.98	1920.39	1792.89	1534.9	751.274	919.983	1055.03	543.219	330.564	645.799	235.293	290.572	271.242	19.5317	-26.1251	29.0792
8510.03	3851	3816.11	3662.57	3600.11	3567.99	3232.79	3340.16	3303.71	3418.97	2749.1	3136.52	3033.42	2605.14	2505.19	2695.25	1916.44	1808.04	1572.57	727.942	859.011	1077.38	563.163	287.127	580.433	305.657	224.8	227.752	32.2328	-13.8709	48.4709
8538.68	3826.32	3813.48	3724.68	3630.13	3598.62	3301.13	3401.06	3273.61	3414.79	2734.12	3166.23	3062.08	2572.68	2531.45	2666.47	1885.43	1835.73	1555.89	782.852	901.765	1084.63	526.133	275.37	625.414	282.181	269.374	215.941	69.0574	10.9218	10.8887
8567.34	3837.49	3810.26	3795.2	3550.63	3597.44	3237.15	3470.38	3307.33	3410.01	2761.32	3077.65	3058.93	2604.04	2448.19	2673.52	1890.26	1854.94	1578.32	737.449	873.737	1105.07	552.917	263.02	595.095	205.442	238.648	203.537	7.04429	27.2456	37.1222
8595.99	3817.98	3912.89	3729.57	3689.06	3623.12	3269.8	3403.53	3335.67	3511.09	2740.32	3224.43	3082.64	2630.02	2582.84	2649.89	1864.41	1804.7	1556.06	812.536	891.888	1010.49	574.325	356.52	613.903	208.546	257.049	296.984	-86.696	-25.8927	57.9795
8624.64	3865.06	3880.48	3796.74	3699.19	3579.07	3228.33	3469.48	3350.31	3477.13	2736.25	3232.66	3036.63	2642.3	2589.2	2692.85	1905.15	1753.76	1549.49	752.308	941.599	1056.19	582.035	314.986	666.285	325.011	309.024	255.396	29.4897	-79.7224	65.1417
8653.3	3868.96	3826	3780.57	3705.97	3632.91	3299.81	3452.09	3317.24	3421.1	2778.21	3237.25	3088.5	2606.88	2592.2	2692.62	1902.72	1902.17	1585.55	768.024	931.985	1101.47	542.025	251.378	655.555	312.363	297.883	191.734	46.3378	65.7959	24.5955
8681.95	3837.62	3889.17	3707.02	3721.67	3653.8	3263.26	3377.32	3388.84	3482.72	2866.54	3251.49	3107.43	2676.12	2604.12	2657.16	1865.04	1859.19	1664.59	772.431	925.804	1102.09	606.682	305.426	648.477	287.102	290.396	245.728	18.9558	19.9137	88.7153
8710.6	3811.57	3887.96	3718.36	3580.3	3677.06	3325.26	3387.44	3461.73	3479.96	2821.23	3096.09	3128.72	2746.66	2458.96	2626.97	1832.65	1762.3	1619.74	746.503	881.952	1036.66	672.63	295.085	601.325	320.968	242.833	235.334	-2.2359	-79.8692	154.127
8739.26	3894.29	3899.48	3891.94	3700.91	3704.11	3350.34	3559.8	3397.73	3489.92	2840.03	3223.63	3153.81	2680.32	2575.73	2705.56	1909.04	1862.14	1634.32	796.81	963.957	1007.36	601.701	297.474	688.062	307.47	329.16	237.669	-34.2848	17.0797	82.6615
8767.91	3845.31	3833.42	3770.32	3784.42	3617.98	3328.75	3436.95	3407.42	3422.32	2733.21	3311.11	3065.72	2687.66	2655.38	2652.43	1853.72	1879.96	1532.45	733.548	915.255	1022.74	604.457	222.295	635.749	250.9	276.437	162.436	3.08176	32.0064	84.8801
8796.56	3876.9	3932.43	3718.27	3750.96	3662.28	3346.22	3383.68	3377.98	3519.77	2799.04	3272.24	3108.05	2655.88	2618.05	2679.88	1878.97	1762.6	1590.64	735.662	941.849	1055.7	568.089	312.174	663.539	307.67	303.816	252.262	33.7182	-88.2459	47.9762
8825.21	3909.64	3864.31	3708.83	3736.54	3684.05	3317.53	3373.02	3384.68	3450.1	2815.88	3253.95	3127.85	2660.23	2599.76	2708.47	1905.37	1930.51	1603.42	768.558	879.515	1092.37	567.854	234.929	596.725	308.363	236.592	174.963	21.8743	76.7641	47.2044
8853.87	3966.54	3941.23	3822.93	3733.48	3665.7	3317.07	3485.87	3371.24	3525.47	2845.75	3247.93	3107.54	2644.45	2592.84	2761.22	1955.93	1971.46	1628.28	803.141	867.387	1015.99	547.492	302.724	583.32	201.317	222.777	242.704	36.9932	114.826	26.3049
8882.52	3954.23	3902.51	3841.43	3756.47	3701.75	3325.02	3503.1	3437.6	3485.19	2777.84	3270.04	3141.63	2708.47	2611.96	2744.76	1937.29	1812.17	1562.5	742.123	897.577	1035.98	606.928	254.869	614.935	295.37	253.982	194.795	-47.0864	-47.3641	85.2044
8911.17	3838.17	3936.99	3877.83	3800.64	3720.87	3319.89	3538.24	3506.65	3518.13	2788.47	3315.03	3158.78	2775.19	2652.27	2624.54	1814.89	1839.22	1569.52	746.305	862.547	1067	669.054	280.228	577.167	271.008	215.804	220.101	18.2118	-23.2076	146.793
8939.83	3885.76	3889.73	3911.14	3762.12	3708.97	3358.17	3570.28	3417.05	3469.31	2825.5	3270.7	3144.91	2683.26	2609.87	2667.97	1856.15	1900.66	1601.03	767.66	853.887	1080.17	572.537	223.841	567.452	316.789	205.679	163.66	32.7064	35.3382	49.7394
8968.48	3864.27	3934.97	3881.56	3774.81	3663.14	3324.94	3539.43	3417.36	3513	2846.96	3281.7	3097.12	2681.24	2618.71	2642.32	1828.32	1866.64	1618.11	792.015	859.647	1110.5	565.933	259.954	573.078	240.488	210.894	199.719	18.8918	-1.57464	42.5991
8997.13	3921.86	4024.81	3891.8	3795.39	3725.87	3329.64	3548.4	3509.48	3601.29	2797.49	3301.2	3157.88	2771.02	2635.42	2695.74	1879.57	1840.03	1569.43	812.19	919.025	1151.3	651.132	340.666	635.745	256.84	273.151	280.377	5.11679	-31.0789	127.261
9025.79	3912.38	3999.14	3817.06	3701.87	3728.87	3351.7	3472.4	3432.25	3574.07	2870.37	3197.48	3158.92	2691.49	2538.03	2682.09	1863.75	1797.03	1634.18	784.729	850.876	1132.71	567.012	305.874	562.743	264.073	199.739	245.532	26.1141	-76.9672	42.6044
9054.44	3970.85	3929.27	3846.95	3738.79	3714.75	3312.46	3501.01	3451.95	3502.64	2894.22	3234.63	3142.83	2708.9	2571.08	2736.38	1915.88	1896.73	1653.48	789.818	889.273	1138.36	579.838	226.868	603.09	244.776	239.675	166.472	118.168	19.8367	54.8932
9083.09	3948.56	4066.38	3942.39	3841.5	3699.58	3338.09	3595.19	3562.49	3638.2	2872.72	3342.83	3125.69	2817.15	2669.92	2709.91	1887.25	1949.48	1630.73	758.256	978.702	1068.23	683.498	354.853	697.725	283.243	333.9	294.403	-36.5143	69.6979	158.017
9111.75	4054.79	4027.49	3932.02	3756.02	3789.99	3356.34	3583.55	3480.06	3597.77	2867.93	3247.8	3214.14	2732.43	2580.58	2811.96	1987.15	1837.62	1623.49	759.102	912.309	1121.31	594.187	306.843	626.592	286.245	262.357	246.339	72.3135	-45.0576	68.1689
9140.4	3920.05	4041.14	3919.66	3933.32	3788.69	3322.37	3569.93	3477.46	3609.86	2811.56	3436.56	3210.88	2727.53	2754.01	2673.03	1846.07	1910.83	1568.43	722.191	916.644	1119.23	584.709	311.36	630.702	324.123	266.057	250.802	44.989	25.2538	58.1538
9169.05	3985.25	4007.41	3965.78	3837.75	3779.92	3361.63	3614.78	3476.96	3574.58	2841.65	3330.63	3200.14	2724.75	2654.58	2734.05	1904.94	1880.42	1593.53	718.59	961.993	1037.65	577.34	268.5	678.443	282.6	313.387	207.889	-5.16853	-8.04534	50.2475
9197.71	4020.13	4047.1	3870.84	3872.15	3847.65	3492.45	3518.57	3562.42	3612.72	2855.09	3365.06	3265.91	2807.92	2685.11	2764.73	1933.48	1876.01	1603.19	812.667	926.595	1014.84	655.922	299.07	640.284	253.359	274.818	238.405	-13.2308	-15.3538	128.293
9226.36	4028.77	3992.71	3908.61	3847.57	3849.34	3359.34	3555.07	3503.2	3556.78	2910.33	3335.79	3265.63	2746.4	2656.66	2769.18	1935.78	1915.02	1651.6	803.195	868.694	1091.03	589.817	235.555	578.185	293.948	212.309	174.836	19.7547	20.7675	61.6515
9255.01	3969.23	4055.5	3922.88	3875.55	3775.61	3489.91	3568.07	3490.79	3618.01	2880.37	3363.3	3189.93	2731.7	2680.79	2705.43	1869.9	1923.25	1621.04	755.424	882.333	1027.56	570.528	289.213	592.193	301.322	225.907	228.44	-25.3483	26.102	41.8255
9283.67	4031.41	4039.41	3994.76	3826.73	3805.22	3387.82	3638.68	3577.45	3600.38	2889.05	3307.85	3217.57	2816.07	2628.09	2763.42	1925.74	1884.84	1626.3	800.798	904.333	1149.78	650.309	263.998	615.095	253.015	248.399	203.172	-54.1009	-15.2062	121.069
9312.32	4038.06	4035.74	3907.72	3878.69	3847.71	3361.57	3550.37	3491.38	3595.15	2941.55	3361.25	3258.1	2727.71	2676.19	2765.86	1926.06	1868.47	1672.18	777.137	902.814	1080.67	557.369	251.196	612.977	256.651	245.871	190.316	-49.4613	-34.4672	27.5929
9340.97	4056.57	4024.03	3992.94	3901.96	3909.2	3425.46	3634.33	3526.17	3581.89	2862.08	3383.66	3317.63	2760.2	2695.59	2780.16	1938.23	1907.97	1595.73	767.84	971.765	1143.67	585.273	230.362	685.828	307.11	318.311	169.428	-9.0346	2.14098	54.9602
9369.63	4125.01	4104.23	3996.71	3917.05	3776.09	3508	3636.83	3582.72	3660.54	2906.7	3397.24	3182.55	2814.47	2706.81	2844.39	2000.34	1952.75	1634.31	744.295	885.741	1078.71	634.95	301.437	593.81	289.107	225.883	240.45	15.9225	44.0252	104.1
9398.28	4093.78	4094.85	4006.62	3901.13	3825.11	3475.51	3645.47	3525.6	3649.61	2960.13	3377.33	3229.6	2755.06	2687.03	2808.94	1962.76	1914.39	1681.07	794.577	975.977	1143.24	570.953	282.933	689.305	317.744	320.967	221.892	32.7894	2.77574	39.5659
9426.93	4113.41	4128.03	3933.75	3905.75	3803.94	3369.63	3571.33	3568.13	3681.24	2922.52	3379.59	3206.47	2795.29	2687.78	2824.35	1976.05	1877.92	1643.43	761.092	938.113	1045.58	606.598	306.981	648.522	268.947	279.774	245.887	12.5364	-36.5957	74.6746
9455.59	4085.07	4121.58	4017.28	3894.22	3872.37	3467.41	3653.6	3592	3673.24	2917.35	3364.42	3272.93	2816.88	2672.38	2791.79	1941.38	1829.47	1635.86	792.721	873.364	1158.54	623.6	291.407	579.138	284.72	209.98	230.259	-63.3065	-87.9326	91.1393
9484.24	4125.06	4183.58	4007.65	3877.05	3851.11	3483.46	3642.7	3575.53	3733.68	2876.06	3343.17	3249.71	2798.11	2651.35	2827.56	1975.04	1993.9	1594.81	775.713	926.964	1215.71	600.243	344.277	635.658	357.295	266.09	283.075	34.2498	73.6055	67.2451
9512.89	4131	4075.25	4108.01	3929.87	3917.04	3541.72	3741.79	3597.15	3623.8	2934.42	3397.49	3313.67	2817.44	2700.3	2829.26	1974.63	1977.11	1646.15	742.033	890.029	1179.33	614.991	226.822	595.863	259.481	225.885	165.566	28.6855	53.9154	81.4566
9541.55	4039.42	4148.33	3985.41	3931.93	3945.12	3508.85	3617.92	3593.83	3695.33	2885.27	3396.99	3339.79	2811.82	2698.5	2733.45	1876.72	1976.49	1597.82	850.717	875.379	1112.46	604.788	290.773	579.776	309.267	209.387	229.463	-1.56199	50.4047	70.7163
9570.2	4126.03	4167.76	4071.15	3943.22	3878.99	3502.48	3702.4	3548.08	3713.21	2939.72	3406.47	3271.7	2763.79	2705.92	2815.83	1956.99	1920.47	1645.54	801.991	958.669	1211.29	552.167	301.081	667.88	257.879	297.081	239.718	-34.1821	-8.50823	17.5592
9598.85	4169.9	4050.2	4009.81	3979.78	3827.4	3522.99	3639.78	3608.53	3594.09	2966.74	3443.24	3218.14	2821.94	2738.62	2855.45	1994.52	1887.93	1667.85	754.219	930.112	1097.79	605.733	174.388	636.998	260.598	265.789	112.971	48.845	-43.9439	70.5883
9627.51	4159.99	4116.57	4142.79	3959.37	3944.91	3511.76	3771.5	3610.87	3658.92	2890.39	3418.47	3333.68	2821.99	2714.34	2841.3	1978.28	1964.87	1594.33	762.555	942.428	1117.56	601.195	231.635	649.599	316.172	277.98	170.164	-28.0984	30.101	65.5129
9656.16	4195.7	4176.45	4098.64	4024.58	3959.12	3561.35	3726.08	3634.14	3717.25	2972.62	3486.18	3345.93	2842.97	2775.69	2872.76	2007.65	1980.58	1667.82	790.025	948.524	1053.78	617.59	282.392	655.582	280.705	283.553	220.867	-13.1058	42.9144	81.3714
9684.81	4192.91	4158.05	4110.87	3963.13	3928.19	3582.97	3737.04	3663.63	3697.29	3041.19	3417.09	3313.03	2870.17	2710.37	2865.72	1998.52	1903.76	1728.66	772.337	869.843	1104.55	640.202	254.858	571.377	301.023	198.937	193.279	-70.6772	-36.7994	103.446
9713.47	4241.27	4123.55	4163.73	4029.08	3898.42	3522.22	3788.63	3588.58	3661.24	2969.68	3485.6	3281.29	2792.82	2772.45	2909.84	2040.55	1971.03	1659.62	769.394	952.632	1112.32	558.27	211.23	658.948	263.694	286.099	149.598	-30.5788	27.5766	20.9772
9742.12	4224.78	4180.61	4112.89	4087.95	3912.54	3497.77	3736.53	3577.32	3716.75	3023.96	3546.46	3293.45	2779.27	2827.45	2889.08	2017.71	1926.36	1707.2	783.225	945.417	1092.89	540.133	259.171	650.77	223.294	277.51	197.485	41.9132	-19.9885	2.30327
9770.77	4183.7	4205.29	4136.41	4062.68	3903.71	3546.11	3758.78	3659.57	3739.88	2966.58	3516.45	3282.66	2859.24	2798.32	2843.75	1970.3	1945.15	1651.27	797.733	898.792	1128.34	615.51	274.718	600.668	317.516	226.998	212.979	23.2933	-4.08647	77.1434
9799.43	4268.1	4214.1	4087.57	3960.33	3972.86	3557.84	3708.67	3659.91	3747.14	2932.28	3403.2	3349.84	2857.28	2692.11	2923.88	2048.36	1920.45	1616.73	825.733	928.199	1103.68	608.97	274.407	631.45	306.952	257.369	212.613	11.2628	-31.6783	70.067
9828.08	4323.3	4238.9	4142.72	3938.14	3973.74	3574.57	3762.56	3688.83	3770.38	3068.84	3376.51	3348.76	2883.92	2666.05	2974.82	2097.22	1873.43	1740.6	795.989	1034.65	1132.15	631.015	290.074	744.193	319.085	369.702	228.227	83.9143	-81.5992	91.5748
9856.73	4199.05	4238.42	4184.22	4084.53	4035.26	3534.47	3802.79	3609.95	3768.36	2972.17	3531.89	3408.31	2802.74	2808.57	2846.3	1966.63	1984.26	1648.24	777.254	939.655	1088.78	545.249	280.472	642.633	347.144	267.732	218.571	20.6722	26.3402	5.27262
9885.39	4302.01	4233.53	4144.49	4032.11	3970.5	3599.64	3761.79	3755.82	3761.91	2962.18	3472.55	3341.59	2946.31	2752.28	2944.99	2063.26	2019.21	1636.24	822.212	928.431	1147.99	684.241	266.454	630.19	294.796	254.879	204.499	6.4744	58.3944	143.727
9914.04	4356.55	4244.09	4143.1	4078.03	3959.07	3655.47	3759.13	3711.32	3770.92	3028.26	3519.43	3328.19	2899.52	2794.34	2995.25	2111.46	1918.19	1694.76	819.356	987.241	1143.17	632.862	267.886	692.252	265.071	316.531	205.877	-9.20626	-45.5121	91.8113
9942.69	4288.94	4297.37	4235.61	4088.03	4014.74	3589.4	3850.38	3692.68	3822.65	2994.47	3527.51	3381.89	2878.6	2800.47	2923.35	2037.51	2028.79	1660.7	779.511	966.339	1148.18	607.349	312.037	669.514	254.865	293.382	249.975	-34.837	62.1862	65.7619
9971.35	4215.48	4321.53	4212.46	4098.49	4024.83	3619.95	3825.96	3630.26	3845.26	2951.79	3536.09	3390.02	2813.89	2807.07	2845.62	1957.72	1955.06	1618.39	763.224	954.377	1100.54	538.055	327.074	656.286	264.492	279.745	264.958	18.0391	-14.4322	-4.06898
10000	4304.49	4312.8	4182.45	4053.01	4066.93	3631.25	3794.68	3811.82	3834.98	3092.34	3484.25	3430.15	2993.16	2757.72	2930.35	2040.39	1999.09	1745.95	783.231	937.069	1163.49	712.735	309.215	637.372	307.671	260.42	247.045	-42.6001	26.7035	170.074
#N/A
#N/A
#N/A
#N/A
#N/A
#N/A
#N/A
#N/A
#N/A
#N/A
#N/A
#N/A
#N/A
#N/A
#N/A
#N/A
#N/A
#N/A
#N/A
#N/A
#N/A
#N/A
#N/A
#N/A
#N/A
#N/A
#N/A
#N/A
#N/A
#N/A
#N/A
#N/A
#N/A
#N/A
#N/A
#N/A
#N/A
#N/A
#N/A
#N/A
#N/A
#N/A
#N/A
#N/A
#N/A
#N/A
#N/A
#N/A
#N/A
#N/A
#N/A
#N/A
#N/A
#N/A
#N/A
#N/A
#N/A
#N/A
#N/A
#N/A
#N/A
#N/A
#N/A
#N/A
#N/A
#N/A
#N/A
#N/A
#N/A
#N/A
#N/A
#N/A
#N/A
#N/A
#N/A
#N/A
#N/A
#N/A
#N/A
#N/A
#N/A
#N/A
#N/A
#N/A
#N/A
#N/A
#N/A
#N/A
#N/A
#N/A
#N/A
#N/A
#N/A
#N/A
#N/A
#N/A
#N/A
#N/A
#N/A
#N/A
#N/A
#N/A
#N/A
#N/A
#N/A
#N/A
#N/A
#N/A
#N/A
#N/A
#N/A
#N/A
#N/A
#N/A
#N/A
#N/A
#N/A
#N/A
#N/A
#N/A
#N/A
#N/A
#N/A
#N/A
#N/A
#N/A
#N/A
#N/A
#N/A
#N/A
#N/A
#N/A
#N/A
#N/A
#N/A
#N/A
#N/A
#N/A
#N/A
#N/A
#N/A
#N/A
#N/A
#N/A
#N/A
#N/A
#N/A
#N/A
#N/A
#N/A
#N/A
#N/A
#N/A
#N/A
#N/A
#N/A
#N/A
#N/A
#N/A
#N/A
#N/A
#N/A
#N/A

## Sheet: Analysis results
	Outlier?	Conc. [µM]	Rate [RFU.s-1]	SE [RFU.s-1]		Conc. [µM]	Rate [RFU.s-1]	SE [RFU.s-1]	Bound PA [%]	SE [%]
	N	0	0.325119	0.00109759		0	0.323503	0.00408029	0	1.26128
	N		0.327299	0.00109916		0.1	0.294292	0.0155757	9.02972	4.81469
	N		0.318091	0.00110889		0.3	0.279682	0.00424145	13.5458	1.3111
	N	0.1	0.308657	0.00112972		0.5	0.23593	0.0162914	27.0701	5.03594
	N		0.301514	0.00101975		1	0.196779	0.00415349	39.1724	1.28391
	N		0.272704	0.000981245		2	0.114879	0.00952794	64.4891	2.94524
	N	0.3	0.282192	0.00112393		4	0.0481061	0.00756294	85.1296	2.33783
	N		0.273906	0.0010724		10	0.0264578	0.00104253	91.8215	0.322262
	N		0.282947	0.00110871		20	0.00906556	0.00131431	97.1977	0.406273
	N	0.5	0.21346	0.00112963		40	-0.000522942	0.0014417	100.162	0.445654
	N		0.251342	0.00125646
	N		0.242989	0.00106548
	N	1	0.199575	0.00112742
	N		0.191135	0.00117992
	N		0.199627	0.00114338		Final results (Run manually using SOLVER, ORIGIN, etc.)
	N	2	0.12317	0.00115294		Parameter	Estimation	Exact value	Standard error
	N		0.119832	0.00110033		Kd [µM]	0.770638	1.4207	0.01
	N		0.101635	0.0010585		Bindlim [%]	73.0058	105.772	1
	N	4	0.0405157	0.000797754		SUM OF SQUARES		113.044
	N		0.0454787	0.00094408
	N		0.0583238	0.00107101
	N	10	0.0261045	0.00100794
	Y		0.00987707	0.00104877
	N		0.0268111	0.000952937
	N	20	0.0100771	0.000972891
	N		0.00922608	0.000908477
	N		0.00789347	0.000993721
	N	40	0.000547478	0.000980014
	N		-0.00159336	0.000951309
	Y		0.0023865	0.000942258

## Sheet: Solver
	ANALYSIS RESULTS
	Final results
	Parameter	Estimation	Exact value
	Kd [µM]	0.770638	1.4207
	Bindlim [%]	73.0058	105.772
	SUM OF SQUARES		113.044

## Sheet: Averaged fitted data
Time [s]	Fibrinogen concentration [µM]
	0	0.1	0.3	0.5	1	2	4	10	20	40			0-FIT	0.1-FIT	0.3-FIT	0.5-FIT	1-FIT	2-FIT	4-FIT	10-FIT	20-FIT	40-FIT
6.20821	918.49	868.133	885.075	870.92	833.497	694.827	456.611	366.277	186.278	10.1765	#N/A	#N/A	1140.46	1088.61	1108.73	1079.01	1017.38	829.434	520.08	388.407	178.709	4.20883	#N/A	#N/A
6.68577	933.459	864.284	914.016	857.023	824.511	687.306	485.063	384.339	195.303	55.6048	#N/A	#N/A	1149.73	1097.05	1116.74	1085.77	1023.02	832.726	521.459	389.166	178.969	4.19385	#N/A	#N/A
7.16332	990.005	916.722	935.173	921.679	858.961	725.374	461.415	360.438	185.783	13.1972	#N/A	#N/A	1159	1105.48	1124.76	1092.53	1028.66	836.017	522.837	389.924	179.228	4.17886	#N/A	#N/A
7.64088	1027.17	925.723	983.638	919.35	865.794	727.161	467.825	354.885	195.174	0.943109	#N/A	#N/A	1168.27	1113.91	1132.77	1099.29	1034.3	839.309	524.216	390.682	179.488	4.16388	#N/A	#N/A
8.11843	999.658	989.584	968.935	938.617	879.205	722.815	488.375	350.901	173.645	-2.33505	#N/A	#N/A	1177.54	1122.34	1140.78	1106.05	1039.94	842.601	525.594	391.44	179.748	4.14889	#N/A	#N/A
8.59599	1068.68	1044.75	1020.16	1006.07	959.23	748.691	485.611	358.573	125.88	-7.54548	#N/A	#N/A	1186.81	1130.78	1148.8	1112.81	1045.58	845.892	526.972	392.198	180.008	4.13391	#N/A	#N/A
9.07354	1069.43	1039.82	1041.17	982.513	918.039	740.126	498.857	374.079	211.343	-17.6885	#N/A	#N/A	1196.08	1139.21	1156.81	1119.57	1051.21	849.184	528.351	392.956	180.267	4.11893	#N/A	#N/A
9.5511	1118.15	1022.3	1067.16	991.614	951.795	744.324	525.416	370.096	192.085	-39.8117	#N/A	#N/A	1205.35	1147.64	1164.82	1126.33	1056.85	852.476	529.729	393.714	180.527	4.10394	#N/A	#N/A
10.0287	1126.56	1092.89	1067.11	1034.51	954.517	759.835	478.026	321.613	174.378	19.6047	#N/A	#N/A	1214.62	1156.07	1172.84	1133.09	1062.49	855.767	531.108	394.472	180.787	4.08896	#N/A	#N/A
10.5062	1116.41	1055.49	1056.36	1020.4	949.525	772.073	493.433	351.715	185.055	-1.0212	#N/A	#N/A	1223.89	1164.51	1180.85	1139.85	1068.13	859.059	532.486	395.23	181.047	4.07397	#N/A	#N/A
10.9838	1146.66	1122.98	1084.74	1074.01	996.446	799.263	488.47	344.097	139.884	11.5103	#N/A	#N/A	1233.16	1172.94	1188.87	1146.61	1073.77	862.35	533.864	395.988	181.306	4.05899	#N/A	#N/A
11.4613	1184.75	1076.54	1125.05	1055.67	986.646	827.042	501.546	345.556	152.787	40.6021	#N/A	#N/A	1242.43	1181.37	1196.88	1153.37	1079.41	865.642	535.243	396.747	181.566	4.04401	#N/A	#N/A
11.9389	1181.28	1129.62	1141.23	1105.49	1046.38	807.825	489.724	405.817	195.726	-19.1941	#N/A	#N/A	1251.7	1189.8	1204.89	1160.13	1085.04	868.934	536.621	397.505	181.826	4.02902	#N/A	#N/A
12.4164	1192.42	1196.35	1142.71	1136.52	1043.12	802.828	497.695	377.484	142.352	-12.9144	#N/A	#N/A	1260.97	1198.24	1212.91	1166.89	1090.68	872.225	537.999	398.263	182.086	4.01404	#N/A	#N/A
12.894	1192.6	1139.89	1143.96	1082.18	996.179	826.939	494.705	361.111	154.788	30.5813	#N/A	#N/A	1270.24	1206.67	1220.92	1173.65	1096.32	875.517	539.378	399.021	182.345	3.99905	#N/A	#N/A
13.3715	1231.3	1178.68	1148.38	1138.61	1060.12	836.137	485.026	340.872	157.815	-11.115	#N/A	#N/A	1279.51	1215.1	1228.93	1180.41	1101.96	878.809	540.756	399.779	182.605	3.98407	#N/A	#N/A
13.8491	1222.25	1185.15	1150.92	1125.28	999.621	801.988	481.048	306.06	121.96	22.1344	#N/A	#N/A	1288.77	1223.53	1236.95	1187.17	1107.6	882.1	542.135	400.537	182.865	3.96909	#N/A	#N/A
14.3266	1228.34	1167.81	1156.75	1136.28	1053.98	843.061	503.379	368.706	159.336	10.2238	#N/A	#N/A	1298.04	1231.97	1244.96	1193.93	1113.24	885.392	543.513	401.295	183.125	3.9541	#N/A	#N/A
14.8042	1298.76	1178.3	1236.04	1141.44	1056.15	849.962	507.948	412.478	183.772	-12.8508	#N/A	#N/A	1307.31	1240.4	1252.98	1200.69	1118.87	888.684	544.891	402.053	183.384	3.93912	#N/A	#N/A
15.2818	1278.72	1201.67	1226.03	1134.24	1088.42	815.6	517.876	377.11	174.321	2.2858	#N/A	#N/A	1316.58	1248.83	1260.99	1207.45	1124.51	891.975	546.27	402.811	183.644	3.92413	#N/A	#N/A
15.7593	1282.3	1251.86	1223.3	1176.45	1097.61	838.995	544.404	377.407	167.629	10.9712	#N/A	#N/A	1325.85	1257.26	1269	1214.21	1130.15	895.267	547.648	403.57	183.904	3.90915	#N/A	#N/A
16.2369	1305.98	1270.97	1246.14	1208.92	1094.24	857.535	514.807	378.355	188.8	0.952257	#N/A	#N/A	1335.12	1265.7	1277.02	1220.97	1135.79	898.559	549.027	404.328	184.164	3.89417	#N/A	#N/A
16.7144	1312.84	1252.17	1258.78	1203.56	1080.62	837.222	524.063	380.527	191.047	-12.6722	#N/A	#N/A	1344.39	1274.13	1285.03	1227.73	1141.43	901.85	550.405	405.086	184.424	3.87918	#N/A	#N/A
17.192	1309.81	1222.79	1247.94	1148.68	1039.49	839.593	514.269	340.282	177.753	35.1787	#N/A	#N/A	1353.66	1282.56	1293.05	1234.49	1147.07	905.142	551.783	405.844	184.683	3.8642	#N/A	#N/A
17.6695	1317.57	1251.48	1256.22	1178.73	1083.62	851.761	542.016	425.766	189.135	25.7805	#N/A	#N/A	1362.93	1290.99	1301.06	1241.25	1152.7	908.434	553.162	406.602	184.943	3.84921	#N/A	#N/A
18.1471	1337.33	1294.66	1284.17	1241.78	1142.37	839.553	554.166	436.436	196.854	-26.3861	#N/A	#N/A	1372.2	1299.43	1309.07	1248.01	1158.34	911.725	554.54	407.36	185.203	3.83423	#N/A	#N/A
18.6246	1334.74	1297.51	1284.43	1222.62	1128.28	845.813	529.417	406.59	184.725	20.1324	#N/A	#N/A	1381.47	1307.86	1317.09	1254.77	1163.98	915.017	555.919	408.118	185.463	3.81925	#N/A	#N/A
19.1022	1343.33	1254.2	1286.91	1180.9	1107.58	834.779	534.152	392.998	186.201	4.14668	#N/A	#N/A	1390.74	1316.29	1325.1	1261.53	1169.62	918.309	557.297	408.876	185.722	3.80426	#N/A	#N/A
19.5798	1348.28	1304.93	1272	1214.3	1119.2	878.157	481.315	367.985	158.971	15.8724	#N/A	#N/A	1400.01	1324.72	1333.11	1268.29	1175.26	921.6	558.675	409.634	185.982	3.78928	#N/A	#N/A
20.0573	1385.65	1343.51	1292.58	1287.92	1169.31	884.333	546.5	397.422	188.591	22.4257	#N/A	#N/A	1409.28	1333.15	1341.13	1275.05	1180.9	924.892	560.054	410.392	186.242	3.77429	#N/A	#N/A
20.5349	1417.07	1307.78	1324.28	1258.99	1147.83	933.28	564.54	398.596	169.315	20.6876	#N/A	#N/A	1418.55	1341.59	1349.14	1281.81	1186.53	928.184	561.432	411.151	186.502	3.75931	#N/A	#N/A
21.0124	1441.56	1334.1	1348.31	1242.08	1150.83	893.351	527.541	416.271	234.129	20.4705	#N/A	#N/A	1427.82	1350.02	1357.16	1288.57	1192.17	931.475	562.811	411.909	186.761	3.74433	#N/A	#N/A
21.49	1436.44	1317.47	1348.81	1223.93	1111.74	880.22	548.249	381.567	189.761	11.7487	#N/A	#N/A	1437.09	1358.45	1365.17	1295.33	1197.81	934.767	564.189	412.667	187.021	3.72934	#N/A	#N/A
21.9675	1454.69	1381.38	1370.8	1266.94	1186.87	918.876	560.069	412.075	159.886	-20.3964	#N/A	#N/A	1446.35	1366.88	1373.18	1302.09	1203.45	938.059	565.567	413.425	187.281	3.71436	#N/A	#N/A
22.4451	1515.22	1367	1437.39	1283.84	1217.66	925.158	533.568	446.617	219.439	11.7343	#N/A	#N/A	1455.62	1375.32	1381.2	1308.85	1209.09	941.35	566.946	414.183	187.541	3.69937	#N/A	#N/A
22.9226	1437.77	1343.68	1348.84	1258.37	1147.07	917.09	558.104	402.211	192.388	24.851	#N/A	#N/A	1464.89	1383.75	1389.21	1315.61	1214.73	944.642	568.324	414.941	187.8	3.68439	#N/A	#N/A
23.4002	1417.76	1341.34	1331.16	1293.03	1162.8	916.433	562.768	383.218	143.088	-49.3818	#N/A	#N/A	1474.16	1392.18	1397.22	1322.37	1220.36	947.933	569.703	415.699	188.06	3.66941	#N/A	#N/A
23.8777	1455.35	1360.08	1379.42	1275.75	1196.67	958.489	542.85	397.175	154.989	25.4697	#N/A	#N/A	1483.43	1400.61	1405.24	1329.13	1226	951.225	571.081	416.457	188.32	3.65442	#N/A	#N/A
24.3553	1426.04	1450.55	1349.49	1369.78	1190.38	911.681	558.842	400.199	198.283	-6.02841	#N/A	#N/A	1492.7	1409.05	1413.25	1335.89	1231.64	954.517	572.459	417.215	188.58	3.63944	#N/A	#N/A
24.8329	1520.93	1424.6	1416.45	1320.34	1210.77	933.801	550.097	380.545	179.957	-13.1667	#N/A	#N/A	1501.97	1417.48	1421.27	1342.65	1237.28	957.808	573.838	417.973	188.839	3.62445	#N/A	#N/A
25.3104	1513.56	1420.96	1406.42	1327.94	1228.64	966.407	556.935	427.032	199.109	46.6634	#N/A	#N/A	1511.24	1425.91	1429.28	1349.41	1242.92	961.1	575.216	418.732	189.099	3.60947	#N/A	#N/A
25.788	1525.42	1425.87	1426.08	1328.93	1254.44	939.717	566.974	417.796	212.758	15.4101	#N/A	#N/A	1520.51	1434.34	1437.29	1356.17	1248.56	964.392	576.595	419.49	189.359	3.59449	#N/A	#N/A
26.2655	1548.67	1398.6	1451.94	1306.71	1194.21	928.764	580.706	427.319	217.903	5.89452	#N/A	#N/A	1529.78	1442.78	1445.31	1362.93	1254.19	967.683	577.973	420.248	189.619	3.5795	#N/A	#N/A
26.7431	1535.73	1457.51	1433.79	1365.23	1232.48	941.355	552.847	361.616	175.63	-8.04044	#N/A	#N/A	1539.05	1451.21	1453.32	1369.69	1259.83	970.975	579.351	421.006	189.878	3.56452	#N/A	#N/A
27.2206	1540.33	1478.27	1449.31	1359.7	1211.38	965.329	579.775	393.665	190.064	19.9364	#N/A	#N/A	1548.32	1459.64	1461.34	1376.45	1265.47	974.267	580.73	421.764	190.138	3.54953	#N/A	#N/A
27.6982	1582.38	1446.58	1461.31	1349.75	1244.1	955.612	558.509	352.975	187.795	-24.1112	#N/A	#N/A	1557.59	1468.07	1469.35	1383.21	1271.11	977.558	582.108	422.522	190.398	3.53455	#N/A	#N/A
28.1757	1559.83	1505.72	1461.6	1430.72	1270.41	959.462	593.323	398.672	202.709	-39.7857	#N/A	#N/A	1566.86	1476.51	1477.36	1389.97	1276.75	980.85	583.487	423.28	190.658	3.51957	#N/A	#N/A
28.6533	1585.05	1475.59	1488.85	1376.47	1321.9	1001.31	571.535	478.214	196.869	20.8278	#N/A	#N/A	1576.13	1484.94	1485.38	1396.73	1282.39	984.142	584.865	424.038	190.917	3.50458	#N/A	#N/A
29.1309	1549.57	1486.66	1484.17	1373.75	1238.38	933.272	596.631	448.893	206.759	0.177528	#N/A	#N/A	1585.4	1493.37	1493.39	1403.49	1288.03	987.433	586.243	424.796	191.177	3.4896	#N/A	#N/A
29.6084	1560.68	1479.81	1448.51	1380.42	1222.46	947.905	553.531	388.282	163.869	5.60989	#N/A	#N/A	1594.67	1501.8	1501.4	1410.25	1293.66	990.725	587.622	425.554	191.437	3.47461	#N/A	#N/A
30.086	1580.05	1498.73	1453.19	1400.64	1279.36	993.369	594.254	406.958	184.658	17.3582	#N/A	#N/A	1603.93	1510.24	1509.42	1417.01	1299.3	994.017	589	426.313	191.697	3.45963	#N/A	#N/A
30.5635	1600.69	1513.1	1501.64	1408.23	1302.69	982.979	599.41	457.743	201.412	4.90364	#N/A	#N/A	1613.2	1518.67	1517.43	1423.77	1304.94	997.308	590.379	427.071	191.956	3.44465	#N/A	#N/A
31.0411	1644.51	1541.59	1532.87	1422.61	1314.2	977.713	585.032	433.117	191.148	-55.7701	#N/A	#N/A	1622.47	1527.1	1525.45	1430.54	1310.58	1000.6	591.757	427.829	192.216	3.42966	#N/A	#N/A
31.5186	1612.2	1530.46	1495.54	1403.97	1265.28	948.575	579.677	379.652	164.933	-38.6525	#N/A	#N/A	1631.74	1535.53	1533.46	1437.3	1316.22	1003.89	593.135	428.587	192.476	3.41468	#N/A	#N/A
31.9962	1636.86	1556.15	1515.65	1455.48	1318.22	1001.76	566.607	409.42	179.021	25.0418	#N/A	#N/A	1641.01	1543.97	1541.47	1444.06	1321.86	1007.18	594.514	429.345	192.736	3.39969	#N/A	#N/A
32.4737	1620.35	1550.77	1529.29	1481.01	1308.54	1000.2	587.659	433.366	201.57	-31.1762	#N/A	#N/A	1650.28	1552.4	1549.49	1450.82	1327.49	1010.47	595.892	430.103	192.996	3.38471	#N/A	#N/A
32.9513	1671.61	1559.89	1572.09	1405.47	1342.2	1004.91	585.835	481.3	193.125	10.5166	#N/A	#N/A	1659.55	1560.83	1557.5	1457.58	1333.13	1013.77	597.271	430.861	193.255	3.36972	#N/A	#N/A
33.4288	1670.88	1543.87	1535.95	1458.82	1278.49	1019.67	601.182	387.389	195.397	46.3768	#N/A	#N/A	1668.82	1569.26	1565.51	1464.34	1338.77	1017.06	598.649	431.619	193.515	3.35474	#N/A	#N/A
33.9064	1723.21	1571.96	1594.35	1431.13	1307.14	1020.89	586.075	386.508	196.503	37.8588	#N/A	#N/A	1678.09	1577.7	1573.53	1471.1	1344.41	1020.35	600.027	432.377	193.775	3.33976	#N/A	#N/A
34.384	1724.1	1579.71	1632.3	1492.04	1359.86	1022.48	586.018	469.029	233.215	-35.6905	#N/A	#N/A	1687.36	1586.13	1581.54	1477.86	1350.05	1023.64	601.406	433.136	194.035	3.32477	#N/A	#N/A
34.8615	1710.73	1567.71	1630.14	1475.05	1359.72	1048.21	596.616	465.028	227.348	8.51923	#N/A	#N/A	1696.63	1594.56	1589.56	1484.62	1355.69	1026.93	602.784	433.894	194.294	3.30979	#N/A	#N/A
35.3391	1677.78	1626.4	1555.03	1505.13	1370.38	1026.92	616.13	444.158	177.064	9.47851	#N/A	#N/A	1705.9	1602.99	1597.57	1491.38	1361.32	1030.22	604.163	434.652	194.554	3.2948	#N/A	#N/A
35.8166	1747.37	1616.75	1624.77	1484.38	1374.83	1019.1	607.255	443.017	201.889	-48.6851	#N/A	#N/A	1715.17	1611.42	1605.58	1498.14	1366.96	1033.52	605.541	435.41	194.814	3.27982	#N/A	#N/A
36.2942	1718.78	1616.2	1625.73	1461.29	1390.7	1009.91	586.143	442.354	167.734	14.2921	#N/A	#N/A	1724.44	1619.86	1613.6	1504.9	1372.6	1036.81	606.919	436.168	195.074	3.26484	#N/A	#N/A
36.7717	1707.34	1605.84	1606.36	1492.12	1353.97	1027.72	618.738	428.519	194.839	38.0279	#N/A	#N/A	1733.71	1628.29	1621.61	1511.66	1378.24	1040.1	608.298	436.926	195.333	3.24985	#N/A	#N/A
37.2493	1762.12	1637.22	1646.46	1532.57	1383.96	1019.4	569.124	423.088	192.86	-78.5099	#N/A	#N/A	1742.98	1636.72	1629.63	1518.42	1383.88	1043.39	609.676	437.684	195.593	3.23487	#N/A	#N/A
37.7268	1811.22	1626.21	1706.48	1484.6	1424.86	1025.63	604.009	506.165	231.596	-20.8996	#N/A	#N/A	1752.25	1645.15	1637.64	1525.18	1389.52	1046.68	611.055	438.442	195.853	3.21988	#N/A	#N/A
38.2044	1751.5	1683.9	1630.39	1548.37	1401.53	1041.06	599.357	412.643	164.54	-1.67099	#N/A	#N/A	1761.52	1653.59	1645.65	1531.94	1395.15	1049.97	612.433	439.2	196.113	3.2049	#N/A	#N/A
38.6819	1801.23	1661.2	1688.53	1546.2	1433.99	1078.22	592.211	445.795	186.691	13.8669	#N/A	#N/A	1770.78	1662.02	1653.67	1538.7	1400.79	1053.27	613.811	439.958	196.372	3.18992	#N/A	#N/A
39.1595	1757.97	1724.25	1668.09	1565.6	1427.75	1026.08	628.807	492.873	204.004	16.3492	#N/A	#N/A	1780.05	1670.45	1661.68	1545.46	1406.43	1056.56	615.19	440.717	196.632	3.17493	#N/A	#N/A
39.6371	1802.95	1716.02	1711.52	1559.81	1432.56	991.033	640.018	492.319	237.262	-38.874	#N/A	#N/A	1789.32	1678.88	1669.69	1552.22	1412.07	1059.85	616.568	441.475	196.892	3.15995	#N/A	#N/A
40.1146	1782.43	1704.45	1643.48	1575.38	1400.48	1062.39	600.785	430.484	220.844	-55.7538	#N/A	#N/A	1798.59	1687.32	1677.71	1558.98	1417.71	1063.14	617.947	442.233	197.152	3.14496	#N/A	#N/A
40.5922	1860.44	1690.94	1720.79	1547.22	1422.54	1082.54	639.394	449.219	214.376	80.8458	#N/A	#N/A	1807.86	1695.75	1685.72	1565.74	1423.35	1066.43	619.325	442.991	197.411	3.12998	#N/A	#N/A
41.0697	1835.61	1670.22	1681.39	1553.8	1457.23	1144.57	629.059	489.144	234.023	64.3234	#N/A	#N/A	1817.13	1704.18	1693.74	1572.5	1428.98	1069.72	620.703	443.749	197.671	3.115	#N/A	#N/A
41.5473	1801	1732.23	1657.1	1579.29	1405.71	1075.33	603.687	411.414	190.336	18.6266	#N/A	#N/A	1826.4	1712.61	1701.75	1579.26	1434.62	1073.02	622.082	444.507	197.931	3.10001	#N/A	#N/A
42.0248	1818.41	1697.8	1722.88	1612.32	1415.55	1066.9	644.091	458.588	218.973	-29.8923	#N/A	#N/A	1835.67	1721.05	1709.76	1586.02	1440.26	1076.31	623.46	445.265	198.191	3.08503	#N/A	#N/A
42.5024	1874.03	1743.65	1712.3	1576.84	1446.95	1074.72	627.729	429.495	194.839	-4.95172	#N/A	#N/A	1844.94	1729.48	1717.78	1592.78	1445.9	1079.6	624.839	446.023	198.45	3.07004	#N/A	#N/A
42.9799	1850.27	1740.61	1706.09	1571.33	1441.33	1063.06	660.968	452.966	222.916	7.71762	#N/A	#N/A	1854.21	1737.91	1725.79	1599.54	1451.54	1082.89	626.217	446.781	198.71	3.05506	#N/A	#N/A
43.4575	1912.15	1752.19	1763.9	1620.6	1469.08	1082.79	629.127	422.589	185.331	-37.2395	#N/A	#N/A	1863.48	1746.34	1733.8	1606.3	1457.18	1086.18	627.595	447.539	198.97	3.04008	#N/A	#N/A
43.9351	1861.01	1767.51	1738.83	1619.66	1471.55	1121.08	626.437	493.849	195.698	50.7634	#N/A	#N/A	1872.75	1754.78	1741.82	1613.06	1462.81	1089.47	628.974	448.298	199.23	3.02509	#N/A	#N/A
44.4126	1916.49	1747.53	1783.43	1622.83	1482.2	1129.12	623.083	479.722	209.421	-0.841005	#N/A	#N/A	1882.02	1763.21	1749.83	1619.82	1468.45	1092.77	630.352	449.056	199.489	3.01011	#N/A	#N/A
44.8902	1910.6	1775.13	1790.33	1619.93	1512.5	1084.9	625.544	491.979	239.106	-2.38016	#N/A	#N/A	1891.29	1771.64	1757.85	1626.58	1474.09	1096.06	631.73	449.814	199.749	2.99512	#N/A	#N/A
45.3677	1900.7	1793.92	1750.32	1664.88	1465.1	1106.11	643.738	429.316	211.526	10.0053	#N/A	#N/A	1900.56	1780.07	1765.86	1633.34	1479.73	1099.35	633.109	450.572	200.009	2.98014	#N/A	#N/A
45.8453	1931.47	1817.9	1773.86	1661.96	1515.62	1125.68	654.881	446.826	227.373	18.335	#N/A	#N/A	1909.83	1788.51	1773.87	1640.1	1485.37	1102.64	634.487	451.33	200.269	2.96516	#N/A	#N/A
46.3228	1896.07	1818.94	1787.63	1625.61	1496.3	1073.62	638.755	473.206	171.93	21.3535	#N/A	#N/A	1919.1	1796.94	1781.89	1646.86	1491.01	1105.93	635.866	452.088	200.529	2.95017	#N/A	#N/A
46.8004	1930.62	1820.25	1814.59	1674.15	1518.63	1113.99	612.958	444.862	195.495	1.11393	#N/A	#N/A	1928.36	1805.37	1789.9	1653.62	1496.64	1109.22	637.244	452.846	200.788	2.93519	#N/A	#N/A
47.2779	1928.03	1812.1	1799.24	1667.47	1484.98	1103.53	656.014	464.741	207.733	-20.4287	#N/A	#N/A	1937.63	1813.8	1797.91	1660.38	1502.28	1112.52	638.622	453.604	201.048	2.9202	#N/A	#N/A
47.7555	1955.87	1812.93	1789.81	1662.05	1519.75	1125.72	629.837	425.751	184.444	52.1369	#N/A	#N/A	1946.9	1822.24	1805.93	1667.14	1507.92	1115.81	640.001	454.362	201.308	2.90522	#N/A	#N/A
48.233	1968.51	1810.27	1844.09	1672.76	1525.36	1100.62	613.629	453.354	216.468	-27.2648	#N/A	#N/A	1956.17	1830.67	1813.94	1673.9	1513.56	1119.1	641.379	455.12	201.568	2.89024	#N/A	#N/A
48.7106	1944.68	1821.79	1784.11	1681.01	1549.95	1131.24	654.827	441.897	175.322	-75.7946	#N/A	#N/A	1965.44	1839.1	1821.96	1680.66	1519.2	1122.39	642.758	455.879	201.827	2.87525	#N/A	#N/A
49.1882	1977.45	1864.79	1817.24	1690.6	1530.96	1144.03	623.696	439.185	216.274	14.7692	#N/A	#N/A	1974.71	1847.53	1829.97	1687.42	1524.84	1125.68	644.136	456.637	202.087	2.86027	#N/A	#N/A
49.6657	1976.27	1822.77	1878.71	1649.78	1513.11	1095.73	677.498	504.418	230.629	-6.24552	#N/A	#N/A	1983.98	1855.97	1837.98	1694.18	1530.47	1128.97	645.514	457.395	202.347	2.84528	#N/A	#N/A
50.1433	1968.07	1892.15	1828.37	1717.86	1497.06	1108.18	672.091	422.41	188.134	-6.06025	#N/A	#N/A	1993.25	1864.4	1846	1700.94	1536.11	1132.27	646.893	458.153	202.607	2.8303	#N/A	#N/A
50.6208	1969.37	1858.4	1839.28	1733.92	1528.87	1127.56	651.678	460.314	205.28	-6.7992	#N/A	#N/A	2002.52	1872.83	1854.01	1707.7	1541.75	1135.56	648.271	458.911	202.866	2.81532	#N/A	#N/A
51.0984	2018.18	1862.77	1855.4	1680.03	1560.46	1150.81	642.411	425.155	168.744	35.298	#N/A	#N/A	2011.79	1881.26	1862.03	1714.46	1547.39	1138.85	649.65	459.669	203.126	2.80033	#N/A	#N/A
51.5759	1991.65	1939.65	1842.46	1745.14	1586.53	1145.72	671.141	491.739	221.437	42.1342	#N/A	#N/A	2021.06	1889.69	1870.04	1721.22	1553.03	1142.14	651.028	460.427	203.386	2.78535	#N/A	#N/A
52.0535	2065.12	1905.91	1910.6	1743.59	1547.75	1152.88	665.033	449.139	214.113	6.61982	#N/A	#N/A	2030.33	1898.13	1878.05	1727.98	1558.67	1145.43	652.406	461.185	203.646	2.77036	#N/A	#N/A
52.531	2064	1881.02	1887.69	1713.68	1573.39	1142.79	625.119	440.566	176.122	3.51702	#N/A	#N/A	2039.6	1906.56	1886.07	1734.74	1564.3	1148.72	653.785	461.943	203.905	2.75538	#N/A	#N/A
53.0086	2008.31	1886.99	1878.29	1758.42	1532.26	1166.79	648.593	461.181	217.257	9.91587	#N/A	#N/A	2048.87	1914.99	1894.08	1741.5	1569.94	1152.02	655.163	462.702	204.165	2.7404	#N/A	#N/A
53.4862	2088.67	1909.55	1937.68	1752	1590.36	1151.98	636.049	432.912	193.124	0.405257	#N/A	#N/A	2058.14	1923.42	1902.09	1748.26	1575.58	1155.31	656.542	463.46	204.425	2.72541	#N/A	#N/A
53.9637	2042.62	1949.97	1889.08	1766.31	1601.51	1145.98	630.022	458.386	221.441	-1.56608	#N/A	#N/A	2067.41	1931.86	1910.11	1755.02	1581.22	1158.6	657.92	464.218	204.685	2.71043	#N/A	#N/A
54.4413	2089.5	1938.94	1937.18	1771.92	1579.18	1184.03	666.502	491.357	222.485	17.8712	#N/A	#N/A	2076.68	1940.29	1918.12	1761.78	1586.86	1161.89	659.298	464.976	204.944	2.69544	#N/A	#N/A
54.9188	2099.15	1972.81	1937.02	1783.63	1623.85	1155.53	644.611	426.691	207.828	21.5335	#N/A	#N/A	2085.95	1948.72	1926.14	1768.54	1592.5	1165.18	660.677	465.734	205.204	2.68046	#N/A	#N/A
55.3964	2108.97	2009.99	1947.34	1824.22	1621.36	1175.57	688.73	479.35	215.003	-36.9775	#N/A	#N/A	2095.21	1957.15	1934.15	1775.3	1598.14	1168.47	662.055	466.492	205.464	2.66548	#N/A	#N/A
55.8739	2068.78	1980.48	1921.63	1791.58	1575.62	1151.51	655.608	441.153	223.244	-2.24962	#N/A	#N/A	2104.48	1965.59	1942.16	1782.06	1603.77	1171.77	663.434	467.25	205.724	2.65049	#N/A	#N/A
56.3515	2164.71	2003.76	1999.69	1800.29	1634.03	1190.33	663.541	488.741	205.15	-33.3033	#N/A	#N/A	2113.75	1974.02	1950.18	1788.82	1609.41	1175.06	664.812	468.008	205.983	2.63551	#N/A	#N/A
56.829	2080.09	1963.7	1926.18	1784.95	1628.51	1180.21	678.814	494.532	188.032	-2.66263	#N/A	#N/A	2123.02	1982.45	1958.19	1795.58	1615.05	1178.35	666.19	468.766	206.243	2.62052	#N/A	#N/A
57.3066	2156.49	2011.1	1979.39	1818.57	1667.17	1237.91	679.852	490.026	222.143	33.8479	#N/A	#N/A	2132.29	1990.88	1966.2	1802.34	1620.69	1181.64	667.569	469.524	206.503	2.60554	#N/A	#N/A
57.7841	2196.51	1997.07	2022.6	1824.75	1622.98	1183.93	659.016	428.313	238.442	-24.8877	#N/A	#N/A	2141.56	1999.32	1974.22	1809.11	1626.33	1184.93	668.947	470.283	206.763	2.59056	#N/A	#N/A
58.2617	2144.52	1987.48	1982.29	1817.62	1654.96	1221.4	672.402	496.06	180.802	5.15804	#N/A	#N/A	2150.83	2007.75	1982.23	1815.87	1631.97	1188.22	670.326	471.041	207.022	2.57557	#N/A	#N/A
58.7393	2172.79	2007.99	2003.34	1812.2	1656.68	1206.24	695.86	499.044	212.003	23.6296	#N/A	#N/A	2160.1	2016.18	1990.25	1822.63	1637.6	1191.52	671.704	471.799	207.282	2.56059	#N/A	#N/A
59.2168	2157.93	2028.16	1965.67	1821.14	1651.68	1223.01	714.78	475.363	193.596	13.6497	#N/A	#N/A	2169.37	2024.61	1998.26	1829.39	1643.24	1194.81	673.082	472.557	207.542	2.5456	#N/A	#N/A
59.6944	2193.93	2031.04	1998.11	1817.22	1654.03	1213.08	679.486	454.413	216.233	9.9942	#N/A	#N/A	2178.64	2033.05	2006.27	1836.15	1648.88	1198.1	674.461	473.315	207.802	2.53062	#N/A	#N/A
60.1719	2190.84	2046.28	2027.9	1859.82	1681.89	1182.52	678.162	467.722	206.822	-28.9782	#N/A	#N/A	2187.91	2041.48	2014.29	1842.91	1654.52	1201.39	675.839	474.073	208.062	2.51564	#N/A	#N/A
60.6495	2204.45	2022.02	2042.7	1824.53	1646.19	1207.83	655.576	445.923	172.572	31.7117	#N/A	#N/A	2197.18	2049.91	2022.3	1849.67	1660.16	1204.68	677.218	474.831	208.321	2.50065	#N/A	#N/A
61.127	2229.25	2030.09	2046.5	1869.55	1676.13	1223.86	678.874	448.696	210.128	1.13225	#N/A	#N/A	2206.45	2058.34	2030.32	1856.43	1665.8	1207.97	678.596	475.589	208.581	2.48567	#N/A	#N/A
61.6046	2254.83	2082.45	2079.62	1869.85	1713.16	1221.74	652.015	470.111	187.522	17.8001	#N/A	#N/A	2215.72	2066.78	2038.33	1863.19	1671.43	1211.27	679.974	476.347	208.841	2.47068	#N/A	#N/A
62.0821	2171.72	2034.24	1973.03	1892.51	1658.89	1248.33	735.999	476.855	218.76	-4.43649	#N/A	#N/A	2224.99	2075.21	2046.34	1869.95	1677.07	1214.56	681.353	477.105	209.101	2.4557	#N/A	#N/A
62.5597	2203.97	2118.48	2024.76	1924.22	1703.62	1238.85	660.088	470.701	207.725	49.129	#N/A	#N/A	2234.26	2083.64	2054.36	1876.71	1682.71	1217.85	682.731	477.864	209.36	2.44072	#N/A	#N/A
63.0372	2238.26	2103.78	2072.51	1890.68	1655.81	1195.17	684.081	442.273	245.579	-3.7749	#N/A	#N/A	2243.53	2092.07	2062.37	1883.47	1688.35	1221.14	684.11	478.622	209.62	2.42573	#N/A	#N/A
63.5148	2255.02	2087.73	2094.51	1858.34	1709.44	1239.85	694.425	531.329	230.094	16.6816	#N/A	#N/A	2252.79	2100.51	2070.38	1890.23	1693.99	1224.43	685.488	479.38	209.88	2.41075	#N/A	#N/A
63.9924	2234.93	2108.83	2100.14	1886.94	1689.72	1234.14	680.762	515.883	201.146	-11.4092	#N/A	#N/A	2262.06	2108.94	2078.4	1896.99	1699.63	1227.72	686.866	480.138	210.14	2.39576	#N/A	#N/A
64.4699	2290.95	2155.03	2101.57	1969.25	1726.83	1240.65	675.733	456.204	243.991	-22.0702	#N/A	#N/A	2271.33	2117.37	2086.41	1903.75	1705.26	1231.02	688.245	480.896	210.399	2.38078	#N/A	#N/A
64.9475	2254.91	2147.3	2073.19	1925.87	1686.2	1214.71	713.198	473.081	237.174	-16.333	#N/A	#N/A	2280.6	2125.8	2094.43	1910.51	1710.9	1234.31	689.623	481.654	210.659	2.3658	#N/A	#N/A
65.425	2299.54	2115.36	2119.72	1912.24	1728.75	1241.83	736.087	481.415	211.199	-30.4247	#N/A	#N/A	2289.87	2134.24	2102.44	1917.27	1716.54	1237.6	691.002	482.412	210.919	2.35081	#N/A	#N/A
65.9026	2291.34	2165.12	2136.54	1984.54	1729.38	1234.83	737.619	532.325	244.724	2.93256	#N/A	#N/A	2299.14	2142.67	2110.45	1924.03	1722.18	1240.89	692.38	483.17	211.179	2.33583	#N/A	#N/A
66.3801	2312.46	2181.29	2125.65	1954.9	1728.95	1226.23	690.069	477.369	211.226	20.6434	#N/A	#N/A	2308.41	2151.1	2118.47	1930.79	1727.82	1244.18	693.758	483.928	211.438	2.32084	#N/A	#N/A
66.8577	2341.14	2152.43	2127.35	1955.77	1752	1281.21	710.605	486.617	196.804	-11.8607	#N/A	#N/A	2317.68	2159.53	2126.48	1937.55	1733.46	1247.47	695.137	484.687	211.698	2.30586	#N/A	#N/A
67.3352	2321.5	2162.4	2127.49	1962.28	1727.54	1252.17	691.414	466.882	223.55	-66.2552	#N/A	#N/A	2326.95	2167.96	2134.49	1944.31	1739.09	1250.77	696.515	485.445	211.958	2.29088	#N/A	#N/A
67.8128	2343.13	2183.44	2105.22	1943.88	1760.37	1292.64	722.588	463.536	214.506	35.5081	#N/A	#N/A	2336.22	2176.4	2142.51	1951.07	1744.73	1254.06	697.894	486.203	212.218	2.27589	#N/A	#N/A
68.2904	2328.48	2148.12	2134.21	1927.33	1748.97	1255.21	718.926	500.777	217.213	-63.9307	#N/A	#N/A	2345.49	2184.83	2150.52	1957.83	1750.37	1257.35	699.272	486.961	212.477	2.26091	#N/A	#N/A
68.7679	2357.96	2205.05	2148.86	2010.18	1778.66	1287.7	709.763	488.797	227.183	18.923	#N/A	#N/A	2354.76	2193.26	2158.54	1964.59	1756.01	1260.64	700.65	487.719	212.737	2.24592	#N/A	#N/A
69.2455	2395.91	2221.4	2176.95	1972.02	1793.53	1283.44	724.768	470.83	203.941	31.9435	#N/A	#N/A	2364.03	2201.69	2166.55	1971.35	1761.65	1263.93	702.029	488.477	212.997	2.23094	#N/A	#N/A
69.723	2387.9	2239.38	2184.63	2008.81	1802.76	1263.98	731.416	511.019	229.592	-18.4309	#N/A	#N/A	2373.3	2210.13	2174.56	1978.11	1767.29	1267.22	703.407	489.235	213.257	2.21596	#N/A	#N/A
70.2006	2369.61	2171.53	2191.15	1943.07	1769.29	1252.61	716.985	528.257	223.854	-28.3775	#N/A	#N/A	2382.57	2218.56	2182.58	1984.87	1772.92	1270.52	704.786	489.993	213.516	2.20097	#N/A	#N/A
70.6781	2377.09	2245.46	2195.65	2018.55	1794.17	1283.14	751.865	519.402	253.923	-49.8409	#N/A	#N/A	2391.84	2226.99	2190.59	1991.63	1778.56	1273.81	706.164	490.751	213.776	2.18599	#N/A	#N/A
71.1557	2406.97	2239.31	2205.64	1985.06	1780.77	1256.86	718.428	488.462	215.346	-37.9254	#N/A	#N/A	2401.11	2235.42	2198.61	1998.39	1784.2	1277.1	707.542	491.509	214.036	2.171	#N/A	#N/A
71.6332	2376.2	2249.34	2198.92	2031.37	1786.6	1230.31	715.698	494.534	218.078	-56.4228	#N/A	#N/A	2410.37	2243.86	2206.62	2005.15	1789.84	1280.39	708.921	492.268	214.296	2.15602	#N/A	#N/A
72.1108	2404.3	2272.55	2196.53	2033.48	1836.33	1279.97	713.035	496.027	197.06	-1.15905	#N/A	#N/A	2419.64	2252.29	2214.63	2011.91	1795.48	1283.68	710.299	493.026	214.555	2.14104	#N/A	#N/A
72.5883	2425.17	2258.52	2230.01	2038.45	1768.64	1303.36	709.067	486.001	222.714	10.6259	#N/A	#N/A	2428.91	2260.72	2222.65	2018.67	1801.12	1286.97	711.678	493.784	214.815	2.12605	#N/A	#N/A
73.0659	2444.44	2323.88	2250.9	2093.6	1861.73	1308.84	701.049	510.055	213.235	-15.2465	#N/A	#N/A	2438.18	2269.15	2230.66	2025.43	1806.75	1290.27	713.056	494.542	215.075	2.11107	#N/A	#N/A
73.5435	2456.48	2330.88	2259.44	2096.55	1842.91	1318.77	755.314	517.619	229.112	32.3316	#N/A	#N/A	2447.45	2277.59	2238.67	2032.19	1812.39	1293.56	714.434	495.3	215.335	2.09608	#N/A	#N/A
74.021	2476.8	2289.38	2262.79	2035.18	1843.1	1302.86	734.498	515.448	229.593	28.5192	#N/A	#N/A	2456.72	2286.02	2246.69	2038.95	1818.03	1296.85	715.813	496.058	215.595	2.0811	#N/A	#N/A
74.4986	2468.47	2312.79	2237.27	2025.51	1823.07	1335.13	728.72	495.076	192.557	68.5035	#N/A	#N/A	2465.99	2294.45	2254.7	2045.71	1823.67	1300.14	717.191	496.816	215.854	2.06612	#N/A	#N/A
74.9761	2480.23	2336.22	2276.47	2102.51	1844.12	1347.67	697.226	462.845	219.91	21.2693	#N/A	#N/A	2475.26	2302.88	2262.72	2052.47	1829.31	1303.43	718.57	497.574	216.114	2.05113	#N/A	#N/A
75.4537	2505.1	2321.85	2289.9	2084.92	1875.99	1347.5	731.833	532.651	270.387	71.5026	#N/A	#N/A	2484.53	2311.32	2270.73	2059.23	1834.95	1306.72	719.948	498.332	216.374	2.03615	#N/A	#N/A
75.9312	2454.72	2317.75	2273.78	2058.92	1842.55	1307.76	743.512	558.21	250.221	-19.1727	#N/A	#N/A	2493.8	2319.75	2278.74	2065.99	1840.58	1310.02	721.326	499.09	216.634	2.02116	#N/A	#N/A
76.4088	2497.57	2284.58	2268.97	2037.47	1803.15	1321.3	768.727	507.675	242.568	-3.86959	#N/A	#N/A	2503.07	2328.18	2286.76	2072.75	1846.22	1313.31	722.705	499.849	216.893	2.00618	#N/A	#N/A
76.8863	2569.63	2342.77	2361.94	2123.99	1889.97	1374.23	706.403	515.099	225.52	8.39872	#N/A	#N/A	2512.34	2336.61	2294.77	2079.51	1851.86	1316.6	724.083	500.607	217.153	1.9912	#N/A	#N/A
77.3639	2562.79	2356.55	2331.26	2109.62	1890.95	1332.59	733.543	511.694	244.977	7.66209	#N/A	#N/A	2521.61	2345.05	2302.78	2086.27	1857.5	1319.89	725.461	501.365	217.413	1.97621	#N/A	#N/A
77.8415	2514.96	2368.62	2345.57	2088.15	1858.47	1323.68	728.739	545.377	231.117	21.4407	#N/A	#N/A	2530.88	2353.48	2310.8	2093.03	1863.14	1323.18	726.84	502.123	217.673	1.96123	#N/A	#N/A
78.319	2551.37	2351.11	2338.55	2086.08	1888.17	1328.17	757.795	522.319	197.197	-29.0648	#N/A	#N/A	2540.15	2361.91	2318.81	2099.79	1868.78	1326.47	728.218	502.881	217.932	1.94624	#N/A	#N/A
78.7966	2548.79	2405.06	2335.98	2141.7	1906.34	1366.01	729.107	497.994	217.613	67.1698	#N/A	#N/A	2549.42	2370.34	2326.83	2106.55	1874.42	1329.77	729.597	503.639	218.192	1.93126	#N/A	#N/A
79.2741	2535.72	2391.89	2316.21	2125.93	1928.79	1379.23	735.443	510.539	179.367	37.253	#N/A	#N/A	2558.69	2378.78	2334.84	2113.31	1880.05	1333.06	730.975	504.397	218.452	1.91628	#N/A	#N/A
79.7517	2567.69	2385.05	2352.84	2118.45	1925.53	1381.25	733.878	535.188	209.607	35.1971	#N/A	#N/A	2567.96	2387.21	2342.85	2120.07	1885.69	1336.35	732.353	505.155	218.712	1.90129	#N/A	#N/A
80.2292	2552.92	2391.24	2336.64	2151.17	1879.92	1355.98	717.805	489.496	198.971	10.5361	#N/A	#N/A	2577.22	2395.64	2350.87	2126.83	1891.33	1339.64	733.732	505.913	218.971	1.88631	#N/A	#N/A
80.7068	2586.87	2382.78	2352.79	2123.86	1917.43	1372.38	769.043	510.515	225.133	6.47536	#N/A	#N/A	2586.49	2404.07	2358.88	2133.59	1896.97	1342.93	735.11	506.671	219.231	1.87132	#N/A	#N/A
81.1843	2617.67	2435.75	2417.52	2165.08	1950.13	1378.14	750.036	541.518	222.63	50.773	#N/A	#N/A	2595.76	2412.5	2366.9	2140.35	1902.61	1346.22	736.489	507.43	219.491	1.85634	#N/A	#N/A
81.6619	2591.58	2398.24	2366.08	2157.2	1913.84	1386.48	748.706	509.964	183.471	-3.69727	#N/A	#N/A	2605.03	2420.94	2374.91	2147.11	1908.25	1349.52	737.867	508.188	219.751	1.84136	#N/A	#N/A
82.1394	2559.73	2402.43	2355.34	2128.97	1884.71	1356.8	773.694	541.834	209.83	26.1992	#N/A	#N/A	2614.3	2429.37	2382.92	2153.87	1913.88	1352.81	739.245	508.946	220.01	1.82637	#N/A	#N/A
82.617	2653.73	2403.99	2404.68	2150.39	1960.47	1415.15	730.391	555.223	234.81	9.11205	#N/A	#N/A	2623.57	2437.8	2390.94	2160.63	1919.52	1356.1	740.624	509.704	220.27	1.81139	#N/A	#N/A
83.0946	2662.63	2483.24	2418.67	2204.23	1922.02	1353.58	755.039	504.087	226.258	-28.8962	#N/A	#N/A	2632.84	2446.23	2398.95	2167.39	1925.16	1359.39	742.002	510.462	220.53	1.7964	#N/A	#N/A
83.5721	2673.27	2430.56	2453.29	2172.5	1970.39	1375.03	760.649	529.398	222.491	7.73537	#N/A	#N/A	2642.11	2454.67	2406.96	2174.15	1930.8	1362.68	743.381	511.22	220.79	1.78142	#N/A	#N/A
84.0497	2670.97	2464.04	2464.62	2219.23	1985.18	1407.95	737.783	558.437	211.946	43.5632	#N/A	#N/A	2651.38	2463.1	2414.98	2180.92	1936.44	1365.97	744.759	511.978	221.049	1.76644	#N/A	#N/A
84.5272	2671.66	2486.64	2450.15	2202.39	1971.66	1396.73	761.839	559.443	273.726	31.912	#N/A	#N/A	2660.65	2471.53	2422.99	2187.68	1942.08	1369.27	746.137	512.736	221.309	1.75145	#N/A	#N/A
85.0048	2648.08	2497.18	2431.76	2202.37	1946.18	1346.23	745.207	514.137	212.351	-1.22666	#N/A	#N/A	2669.92	2479.96	2431.01	2194.44	1947.71	1372.56	747.516	513.494	221.569	1.73647	#N/A	#N/A
85.4823	2649.57	2509.88	2430.76	2266.57	1967.39	1411.09	702.35	485.447	158.918	40.215	#N/A	#N/A	2679.19	2488.4	2439.02	2201.2	1953.35	1375.85	748.894	514.253	221.829	1.72148	#N/A	#N/A
85.9599	2714.62	2483.96	2504.34	2216.4	1969.3	1410.04	748.939	525.634	244.539	19.0211	#N/A	#N/A	2688.46	2496.83	2447.03	2207.96	1958.99	1379.14	750.273	515.011	222.088	1.7065	#N/A	#N/A
86.4374	2695.38	2499.25	2471.95	2228.76	1938.78	1390.6	752.292	515.631	206.73	26.1578	#N/A	#N/A	2697.73	2505.26	2455.05	2214.72	1964.63	1382.43	751.651	515.769	222.348	1.69152	#N/A	#N/A
86.915	2685.76	2522.67	2484.19	2224.11	1968.95	1377.78	735.441	527.442	227.608	-23.3354	#N/A	#N/A	2707	2513.69	2463.06	2221.48	1970.27	1385.72	753.029	516.527	222.608	1.67653	#N/A	#N/A
87.3926	2695.42	2511.72	2431.07	2230.97	1969.65	1403.4	747.864	502.805	193.648	-11.9695	#N/A	#N/A	2716.27	2522.13	2471.07	2228.24	1975.91	1389.02	754.408	517.285	222.868	1.66155	#N/A	#N/A
87.8701	2723.52	2491.84	2489.9	2206.16	1970.17	1369	751.115	498.032	183.689	-20.8404	#N/A	#N/A	2725.54	2530.56	2479.09	2235	1981.54	1392.31	755.786	518.043	223.127	1.64656	#N/A	#N/A
88.3477	2747.2	2527.14	2498.71	2267.57	1985.45	1431.32	782.321	517.513	230.559	2.89405	#N/A	#N/A	2734.8	2538.99	2487.1	2241.76	1987.18	1395.6	757.165	518.801	223.387	1.63158	#N/A	#N/A
88.8252	2737.8	2550.43	2527.57	2246.47	1973.47	1398.9	772.533	544.485	192.854	5.96201	#N/A	#N/A	2744.07	2547.42	2495.12	2248.52	1992.82	1398.89	758.543	519.559	223.647	1.6166	#N/A	#N/A
89.3028	2766.92	2590.53	2542.09	2307.35	2039.8	1406.48	757.317	543.653	214.559	-16.9067	#N/A	#N/A	2753.34	2555.86	2503.13	2255.28	1998.46	1402.18	759.921	520.317	223.907	1.60161	#N/A	#N/A
89.7803	2750.13	2539.44	2514.19	2286.33	2019.28	1438.24	755.065	505.206	190.631	-5.45252	#N/A	#N/A	2762.61	2564.29	2511.14	2262.04	2004.1	1405.47	761.3	521.075	224.167	1.58663	#N/A	#N/A
90.2579	2760.8	2564.6	2499.73	2278.99	2044.31	1452.18	801.621	558.667	212.532	-3.38119	#N/A	#N/A	2771.88	2572.72	2519.16	2268.8	2009.74	1408.77	762.678	521.834	224.426	1.57164	#N/A	#N/A
90.7354	2780.93	2594.05	2533.89	2277.18	1981.79	1422.75	776.07	516.804	214.489	22.3155	#N/A	#N/A	2781.15	2581.15	2527.17	2275.56	2015.37	1412.06	764.057	522.592	224.686	1.55666	#N/A	#N/A
91.213	2787.16	2583.93	2531.54	2296.81	2031.67	1420.66	795.036	503.748	185.78	-24.4392	#N/A	#N/A	2790.42	2589.59	2535.19	2282.32	2021.01	1415.35	765.435	523.35	224.946	1.54168	#N/A	#N/A
91.6905	2792.63	2639.87	2554.77	2333.83	2039.18	1445.21	802.914	539.987	211.99	21.3424	#N/A	#N/A	2799.69	2598.02	2543.2	2289.08	2026.65	1418.64	766.813	524.108	225.206	1.52669	#N/A	#N/A
92.1681	2812.02	2621.92	2549.01	2333.79	2063.33	1453.36	785.27	541.545	253.273	42.0201	#N/A	#N/A	2808.96	2606.45	2551.21	2295.84	2032.29	1421.93	768.192	524.866	225.465	1.51171	#N/A	#N/A
92.6457	2809.7	2600.92	2569.58	2321.49	2090.09	1423.1	753.207	522.36	214.682	2.46294	#N/A	#N/A	2818.23	2614.88	2559.23	2302.6	2037.93	1425.22	769.57	525.624	225.725	1.49672	#N/A	#N/A
93.1232	2811.02	2599.84	2560.43	2317.71	2006.74	1422.02	777.761	507.499	239.92	-1.39806	#N/A	#N/A	2827.5	2623.32	2567.24	2309.36	2043.57	1428.51	770.949	526.382	225.985	1.48174	#N/A	#N/A
93.6008	2849.29	2647.31	2598.44	2335.98	2087.63	1451.39	735.978	540.811	215.347	-37.8389	#N/A	#N/A	2836.77	2631.75	2575.25	2316.12	2049.2	1431.81	772.327	527.14	226.245	1.46676	#N/A	#N/A
94.0783	2813.53	2671.04	2582.66	2342.4	2073.26	1425.9	807.3	556.326	216.301	-57.689	#N/A	#N/A	2846.04	2640.18	2583.27	2322.88	2054.84	1435.1	773.705	527.898	226.504	1.45177	#N/A	#N/A
94.5559	2848.89	2656.46	2603.58	2364.03	2036.12	1428.97	791.379	524.818	240.982	4.05856	#N/A	#N/A	2855.31	2648.61	2591.28	2329.64	2060.48	1438.39	775.084	528.656	226.764	1.43679	#N/A	#N/A
95.0334	2913.08	2669.23	2617.87	2354.69	2097.49	1499.09	790.777	524.96	219.331	25.5617	#N/A	#N/A	2864.58	2657.05	2599.3	2336.4	2066.12	1441.68	776.462	529.415	227.024	1.4218	#N/A	#N/A
95.511	2847.75	2645.13	2616.98	2322.49	2066.87	1447.97	775.535	522.594	184.213	18.4643	#N/A	#N/A	2873.85	2665.48	2607.31	2343.16	2071.76	1444.97	777.841	530.173	227.284	1.40682	#N/A	#N/A
95.9885	2914.91	2679.29	2623.35	2370.43	2134.47	1498.24	787.696	529.481	253.425	14.4743	#N/A	#N/A	2883.12	2673.91	2615.32	2349.92	2077.4	1448.26	779.219	530.931	227.543	1.39183	#N/A	#N/A
96.4661	2915.5	2733.07	2645.01	2384.14	2138.82	1470.61	770.663	560.201	211.251	11.3899	#N/A	#N/A	2892.39	2682.34	2623.34	2356.68	2083.03	1451.56	780.597	531.689	227.803	1.37685	#N/A	#N/A
96.9436	2899.14	2665.93	2632.36	2353.67	2106.93	1478.88	807.631	566.869	231.899	-12.5749	#N/A	#N/A	2901.65	2690.77	2631.35	2363.44	2088.67	1454.85	781.976	532.447	228.063	1.36187	#N/A	#N/A
97.4212	2957.64	2734.82	2698.16	2401.87	2146.29	1480.13	808.819	579.798	265.795	8.9562	#N/A	#N/A	2910.92	2699.21	2639.36	2370.2	2094.31	1458.14	783.354	533.205	228.323	1.34688	#N/A	#N/A
97.8988	2918.74	2676.51	2626.4	2340.34	2108.01	1464.75	782.149	528.616	199.089	-35.3974	#N/A	#N/A	2920.19	2707.64	2647.38	2376.96	2099.95	1461.43	784.733	533.963	228.582	1.3319	#N/A	#N/A
98.3763	2932.19	2731.04	2667.15	2405.06	2118.42	1510.77	806.201	541.707	221.114	34.3685	#N/A	#N/A	2929.46	2716.07	2655.39	2383.72	2105.59	1464.72	786.111	534.721	228.842	1.31691	#N/A	#N/A
98.8539	2947.71	2734.07	2636.5	2418.5	2136.38	1521.63	801.399	495.429	223.754	30.9622	#N/A	#N/A	2938.73	2724.5	2663.41	2390.48	2111.23	1468.01	787.489	535.479	229.102	1.30193	#N/A	#N/A
99.3314	2931.33	2728.99	2669.53	2372.28	2127.28	1439.39	816.745	562.066	245.358	-13.2545	#N/A	#N/A	2948	2732.94	2671.42	2397.24	2116.86	1471.31	788.868	536.237	229.362	1.28695	#N/A	#N/A
99.809	2963.35	2698.52	2688.74	2377.46	2151.71	1504.22	755.371	536.113	232.944	22.3863	#N/A	#N/A	2957.27	2741.37	2679.43	2404	2122.5	1474.6	790.246	536.996	229.621	1.27196	#N/A	#N/A
100.287	2961.26	2747.34	2682.67	2399.02	2098.76	1436.77	814.233	522.998	246.081	-31.3496	#N/A	#N/A	2966.54	2749.8	2687.45	2410.76	2128.14	1477.89	791.625	537.754	229.881	1.25698	#N/A	#N/A
100.764	2966.9	2760.85	2694.18	2432	2164.22	1472.79	828.55	568.189	252.532	-35.2325	#N/A	#N/A	2975.81	2758.23	2695.46	2417.52	2133.78	1481.18	793.003	538.512	230.141	1.24199	#N/A	#N/A
101.242	2953.26	2781.9	2687.63	2447.39	2141.4	1500.94	755.971	538.937	219.657	8.85894	#N/A	#N/A	2985.08	2766.67	2703.48	2424.28	2139.42	1484.47	794.381	539.27	230.401	1.22701	#N/A	#N/A
101.719	3012.95	2764.3	2738.98	2444.32	2158.83	1507.04	769.909	521.304	206.692	7.7122	#N/A	#N/A	2994.35	2775.1	2711.49	2431.04	2145.06	1487.76	795.76	540.028	230.66	1.21203	#N/A	#N/A
102.197	2983.06	2756.75	2687.42	2409.1	2144.51	1512.62	780.524	528.664	200.403	19.55	#N/A	#N/A	3003.62	2783.53	2719.5	2437.8	2150.69	1491.06	797.138	540.786	230.92	1.19704	#N/A	#N/A
102.674	3027.16	2787.61	2738.87	2437.99	2152.45	1484.46	790.752	502.733	251.708	-13.0164	#N/A	#N/A	3012.89	2791.96	2727.52	2444.56	2156.33	1494.35	798.517	541.544	231.18	1.18206	#N/A	#N/A
103.152	3008.76	2821.7	2745.38	2501.08	2217.65	1532.84	802.279	572.773	242.651	20.0307	#N/A	#N/A	3022.16	2800.4	2735.53	2451.32	2161.97	1497.64	799.895	542.302	231.44	1.16707	#N/A	#N/A
103.629	3032.95	2765.71	2774.09	2455.33	2158.5	1521.08	844.151	600.656	275.261	4.1599	#N/A	#N/A	3031.43	2808.83	2743.54	2458.08	2167.61	1500.93	801.273	543.06	231.7	1.15209	#N/A	#N/A
104.107	3031.01	2840.66	2764.55	2448.38	2175.22	1475.49	811.188	528.615	235.863	14.0143	#N/A	#N/A	3040.7	2817.26	2751.56	2464.84	2173.25	1504.22	802.652	543.819	231.959	1.13711	#N/A	#N/A
104.585	3049.03	2813.64	2762.45	2459.56	2155.26	1481.62	821.184	525.918	233.821	4.91652	#N/A	#N/A	3049.97	2825.69	2759.57	2471.6	2178.89	1507.51	804.03	544.577	232.219	1.12212	#N/A	#N/A
105.062	3071.28	2805.73	2785.82	2452.34	2190.96	1540.66	808.658	568.525	257.71	8.1679	#N/A	#N/A	3059.23	2834.13	2767.59	2478.36	2184.53	1510.81	805.409	545.335	232.479	1.10714	#N/A	#N/A
105.54	3056.9	2832.41	2768.78	2473.86	2199.06	1517.28	828.754	566.764	245.311	20.0527	#N/A	#N/A	3068.5	2842.56	2775.6	2485.12	2190.16	1514.1	806.787	546.093	232.739	1.09215	#N/A	#N/A
106.017	3071.28	2885.81	2798.08	2532.95	2236.18	1532.88	792.915	543.801	196.168	40.8154	#N/A	#N/A	3077.77	2850.99	2783.61	2491.88	2195.8	1517.39	808.165	546.851	232.998	1.07717	#N/A	#N/A
106.495	3077.69	2873.45	2790.47	2525.76	2208.35	1509.43	780.893	518.817	214.013	0.671451	#N/A	#N/A	3087.04	2859.42	2791.63	2498.64	2201.44	1520.68	809.544	547.609	233.258	1.06219	#N/A	#N/A
106.972	3126.35	2906.02	2835.34	2517.15	2229.79	1504.82	785.964	541.921	225.785	-25.695	#N/A	#N/A	3096.31	2867.86	2799.64	2505.4	2207.08	1523.97	810.922	548.367	233.518	1.0472	#N/A	#N/A
107.45	3076.87	2885.07	2777.37	2536.32	2205.63	1524.13	800.372	533.315	215.469	8.38497	#N/A	#N/A	3105.58	2876.29	2807.65	2512.16	2212.72	1527.26	812.301	549.125	233.778	1.03222	#N/A	#N/A
107.927	3138.79	2864.51	2845	2513.93	2222.13	1555.14	824.553	580.185	247.369	-12.1997	#N/A	#N/A	3114.85	2884.72	2815.67	2518.92	2218.36	1530.56	813.679	549.883	234.037	1.01723	#N/A	#N/A
108.405	3117.82	2877.52	2848.94	2544.48	2211.63	1549.43	810.758	565.236	242.862	16.5132	#N/A	#N/A	3124.12	2893.15	2823.68	2525.68	2223.99	1533.85	815.057	550.641	234.297	1.00225	#N/A	#N/A
108.883	3116.44	2903.83	2835.63	2552.71	2242.67	1543.09	825.33	549.494	202.894	2.30984	#N/A	#N/A	3133.39	2901.59	2831.7	2532.44	2229.63	1537.14	816.436	551.4	234.557	0.987267	#N/A	#N/A
109.36	3126.79	2942.44	2825.58	2574.63	2222.29	1520.4	791.664	515.331	218.388	-15.757	#N/A	#N/A	3142.66	2910.02	2839.71	2539.2	2235.27	1540.43	817.814	552.158	234.817	0.972283	#N/A	#N/A
109.838	3148.64	2948.63	2837.66	2565.23	2248.63	1550.79	803.97	550.619	242.46	2.15849	#N/A	#N/A	3151.93	2918.45	2847.72	2545.96	2240.91	1543.72	819.192	552.916	235.076	0.957299	#N/A	#N/A
110.315	3146.99	2935.96	2874.15	2573.85	2270.79	1565.92	832.71	569.959	219.539	-36.8522	#N/A	#N/A	3161.2	2926.88	2855.74	2552.73	2246.55	1547.01	820.571	553.674	235.336	0.942315	#N/A	#N/A
110.793	3123.91	2922.61	2830.52	2557.64	2211.1	1541.47	869.495	555.316	245.783	14.5135	#N/A	#N/A	3170.47	2935.32	2863.75	2559.49	2252.19	1550.31	821.949	554.432	235.596	0.927331	#N/A	#N/A
111.27	3184.85	2945.41	2907.5	2588.46	2296.9	1553.76	823.905	556.651	227.186	-5.14067	#N/A	#N/A	3179.74	2943.75	2871.76	2566.25	2257.82	1553.6	823.328	555.19	235.856	0.912347	#N/A	#N/A
111.748	3209.05	2944.77	2866.76	2579.48	2272.77	1600.6	825.55	528.244	222.137	12.5671	#N/A	#N/A	3189.01	2952.18	2879.78	2573.01	2263.46	1556.89	824.706	555.948	236.115	0.897363	#N/A	#N/A
112.225	3188.56	2949.61	2901.34	2588.47	2268.16	1563.96	818.841	528.858	216.335	-12.0163	#N/A	#N/A	3198.28	2960.61	2887.79	2579.77	2269.1	1560.18	826.084	556.706	236.375	0.882378	#N/A	#N/A
112.703	3194.75	2953.06	2874.68	2562.75	2230.14	1542.25	800.9	499.425	231.935	-4.85607	#N/A	#N/A	3207.55	2969.04	2895.81	2586.53	2274.74	1563.47	827.463	557.464	236.635	0.867394	#N/A	#N/A
113.181	3228.59	2940.49	2885.8	2599.84	2302.73	1613.45	838.608	560.273	262.362	53.5495	#N/A	#N/A	3216.81	2977.48	2903.82	2593.29	2280.38	1566.76	828.841	558.222	236.895	0.85241	#N/A	#N/A
113.658	3240.54	2990.93	2908.59	2609.63	2298.85	1598.1	853.746	592.369	250.831	-0.668209	#N/A	#N/A	3226.08	2985.91	2911.83	2600.05	2286.02	1570.06	830.22	558.981	237.154	0.837426	#N/A	#N/A
114.136	3245.68	3008.65	2915.84	2605.03	2315.23	1553.79	846.198	548.047	273.273	-39.6985	#N/A	#N/A	3235.35	2994.34	2919.85	2606.81	2291.65	1573.35	831.598	559.739	237.414	0.822442	#N/A	#N/A
114.613	3238.91	2974.77	2935.16	2620.84	2300.11	1614.85	828.323	576.875	225.077	40.1841	#N/A	#N/A	3244.62	3002.77	2927.86	2613.57	2297.29	1576.64	832.976	560.497	237.674	0.807458	#N/A	#N/A
115.091	3234.02	3003.49	2876.13	2616.24	2273.91	1574.71	835.002	489.412	213.737	-12.2644	#N/A	#N/A	3253.89	3011.21	2935.88	2620.33	2302.93	1579.93	834.355	561.255	237.934	0.792474	#N/A	#N/A
115.568	3219.43	3043.25	2920.41	2660.09	2333.59	1591.37	863.378	577.356	220.698	4.77042	#N/A	#N/A	3263.16	3019.64	2943.89	2627.09	2308.57	1583.22	835.733	562.013	238.193	0.77749	#N/A	#N/A
116.046	3257.81	3026.98	2939.86	2625.52	2312.17	1554.15	863.303	569.104	229.253	-22.0544	#N/A	#N/A	3272.43	3028.07	2951.9	2633.85	2314.21	1586.51	837.112	562.771	238.453	0.762506	#N/A	#N/A
116.523	3240.33	3018.76	2933.81	2641.65	2281.56	1573.13	842.639	534.122	205.016	-10.6731	#N/A	#N/A	3281.7	3036.5	2959.92	2640.61	2319.85	1589.81	838.49	563.529	238.713	0.747522	#N/A	#N/A
117.001	3312.29	3053.34	2982.19	2638.49	2364.53	1578.84	840.541	586.764	231.616	-47.9123	#N/A	#N/A	3290.97	3044.94	2967.93	2647.37	2325.48	1593.1	839.868	564.287	238.973	0.732538	#N/A	#N/A
117.479	3269.65	3071.49	2959.82	2651.06	2305.86	1583.4	839.508	555.604	219.973	-5.34066	#N/A	#N/A	3300.24	3053.37	2975.94	2654.13	2331.12	1596.39	841.247	565.045	239.233	0.717554	#N/A	#N/A
117.956	3292.66	3045.95	2968.31	2654.37	2347.58	1623.87	827.248	554.422	227.127	20.6072	#N/A	#N/A	3309.51	3061.8	2983.96	2660.89	2336.76	1599.68	842.625	565.804	239.492	0.70257	#N/A	#N/A
118.434	3317.03	3085.21	3009.71	2680.08	2379.82	1622.64	820.63	606.499	234.194	-37.5623	#N/A	#N/A	3318.78	3070.23	2991.97	2667.65	2342.4	1602.97	844.004	566.562	239.752	0.687586	#N/A	#N/A
118.911	3312.15	3059.21	2974.49	2664.75	2332.58	1600.73	852.667	562.798	243.144	-10.3252	#N/A	#N/A	3328.05	3078.67	2999.99	2674.41	2348.04	1606.26	845.382	567.32	240.012	0.672602	#N/A	#N/A
119.389	3338.35	3088.91	3019.15	2690.43	2391.18	1630.06	801.522	611.218	204.941	-23.513	#N/A	#N/A	3337.32	3087.1	3008	2681.17	2353.68	1609.56	846.76	568.078	240.272	0.657618	#N/A	#N/A
119.866	3379.69	3088.04	3045.37	2689.73	2363.26	1615.22	851.273	570.977	267.711	-23.4023	#N/A	#N/A	3346.59	3095.53	3016.01	2687.93	2359.31	1612.85	848.139	568.836	240.531	0.642634	#N/A	#N/A
120.344	3371.96	3097.76	3039.87	2690.46	2334.56	1577.85	902.388	568.858	261.907	-24.8908	#N/A	#N/A	3355.86	3103.96	3024.03	2694.69	2364.95	1616.14	849.517	569.594	240.791	0.62765	#N/A	#N/A
120.821	3435.52	3136.16	3092.48	2722.9	2445.83	1621.95	873.131	602.218	277.863	-61.2344	#N/A	#N/A	3365.13	3112.4	3032.04	2701.45	2370.59	1619.43	850.896	570.352	241.051	0.612666	#N/A	#N/A
121.299	3369.46	3102.54	3046.59	2716.18	2331.37	1585.19	831.082	534.094	227.139	-8.51922	#N/A	#N/A	3374.4	3120.83	3040.05	2708.21	2376.23	1622.72	852.274	571.11	241.311	0.597682	#N/A	#N/A
121.777	3372.64	3124.01	3065.14	2733.14	2408.95	1640.13	861.507	614.325	220.142	-22.8052	#N/A	#N/A	3383.66	3129.26	3048.07	2714.97	2381.87	1626.01	853.652	571.868	241.57	0.582698	#N/A	#N/A
122.254	3407.57	3170.85	3059.72	2736.33	2425.04	1639.94	871.22	596.708	263.433	31.7034	#N/A	#N/A	3392.93	3137.69	3056.08	2721.73	2387.51	1629.31	855.031	572.626	241.83	0.567714	#N/A	#N/A
122.732	3369.54	3119.26	3023.18	2678.31	2383.31	1609.62	844.501	553.017	244.86	-10.0454	#N/A	#N/A	3402.2	3146.13	3064.1	2728.49	2393.14	1632.6	856.409	573.385	242.09	0.55273	#N/A	#N/A
123.209	3382.33	3156.74	3032.45	2737.91	2403.77	1669.93	878.694	602.194	246.918	17.4366	#N/A	#N/A	3411.47	3154.56	3072.11	2735.25	2398.78	1635.89	857.788	574.143	242.35	0.537746	#N/A	#N/A
123.687	3413.44	3170.36	3079.5	2767.88	2410	1631.79	871.547	578.811	270.453	-16.5901	#N/A	#N/A	3420.74	3162.99	3080.12	2742.01	2404.42	1639.18	859.166	574.901	242.609	0.522762	#N/A	#N/A
124.164	3421.74	3195.31	3078.26	2772.51	2448.19	1649.25	851.533	593.4	179.95	-9.58544	#N/A	#N/A	3430.01	3171.42	3088.14	2748.77	2410.06	1642.47	860.544	575.659	242.869	0.507778	#N/A	#N/A
124.642	3480.54	3175.4	3110.83	2724.49	2404.9	1655.27	909.682	610.803	295.074	21.048	#N/A	#N/A	3439.28	3179.86	3096.15	2755.53	2415.7	1645.76	861.923	576.417	243.129	0.492794	#N/A	#N/A
125.119	3438.88	3152.3	3083.68	2747.39	2408.54	1665.12	844.387	551.337	237.986	-3.87935	#N/A	#N/A	3448.55	3188.29	3104.17	2762.29	2421.34	1649.06	863.301	577.175	243.389	0.47781	#N/A	#N/A
125.597	3465.97	3227.5	3103.42	2779.85	2413.95	1645.87	841.662	552.674	244.667	38.0427	#N/A	#N/A	3457.82	3196.72	3112.18	2769.05	2426.97	1652.35	864.68	577.933	243.648	0.462826	#N/A	#N/A
126.074	3448.61	3177.64	3107.99	2718.78	2411.77	1608.71	864.772	552.467	265.062	-28.8769	#N/A	#N/A	3467.09	3205.15	3120.19	2775.81	2432.61	1655.64	866.058	578.691	243.908	0.447842	#N/A	#N/A
126.552	3463.35	3244.7	3118.11	2791.34	2412.62	1624.85	923.064	598.836	258.423	-44.1331	#N/A	#N/A	3476.36	3213.59	3128.21	2782.57	2438.25	1658.93	867.436	579.449	244.168	0.432858	#N/A	#N/A
127.03	3495.61	3192.39	3100.71	2774.34	2399.23	1666.54	848.812	486.585	234.23	-11.638	#N/A	#N/A	3485.63	3222.02	3136.22	2789.33	2443.89	1662.22	868.815	580.207	244.428	0.417874	#N/A	#N/A
127.507	3474.39	3264.76	3114.38	2837.66	2456.51	1679.15	883.314	587.03	245.326	-21.2228	#N/A	#N/A	3494.9	3230.45	3144.23	2796.09	2449.53	1665.51	870.193	580.966	244.687	0.40289	#N/A	#N/A
127.985	3483.25	3236.38	3105.47	2823.71	2460.33	1701.15	860.847	551.142	227.158	19.1017	#N/A	#N/A	3504.17	3238.88	3152.25	2802.85	2455.17	1668.81	871.572	581.724	244.947	0.387906	#N/A	#N/A
128.462	3502.49	3211.34	3161.55	2790.97	2424.53	1674.27	888.018	589.791	235.043	-18.6464	#N/A	#N/A	3513.44	3247.31	3160.26	2809.61	2460.81	1672.1	872.95	582.482	245.207	0.372922	#N/A	#N/A
128.94	3542.58	3226.35	3192.47	2804.5	2427.61	1655.82	881.727	571.658	252.251	31.9617	#N/A	#N/A	3522.71	3255.75	3168.28	2816.37	2466.44	1675.39	874.328	583.24	245.467	0.357938	#N/A	#N/A
129.417	3519.68	3273.9	3174.73	2831.24	2455.04	1656.82	856.681	575.777	255.255	3.0842	#N/A	#N/A	3531.98	3264.18	3176.29	2823.13	2472.08	1678.68	875.707	583.998	245.726	0.342954	#N/A	#N/A
129.895	3515.06	3274.26	3188.12	2817.08	2440.08	1647.77	878.094	564.757	213.449	17.6421	#N/A	#N/A	3541.24	3272.61	3184.3	2829.89	2477.72	1681.97	877.085	584.756	245.986	0.32797	#N/A	#N/A
130.372	3549.21	3233.18	3200.72	2774.06	2451.22	1647.29	878.504	612.794	282.233	-51.6271	#N/A	#N/A	3550.51	3281.04	3192.32	2836.65	2483.36	1685.26	878.464	585.514	246.246	0.312986	#N/A	#N/A
130.85	3566.16	3288.88	3171.29	2839.39	2464.59	1682.65	840.498	526.262	217.971	5.50953	#N/A	#N/A	3559.78	3289.48	3200.33	2843.41	2489	1688.56	879.842	586.272	246.506	0.298002	#N/A	#N/A
131.328	3518.99	3281.06	3190.71	2829.92	2482.49	1652.43	865.887	585.107	238.789	0.37711	#N/A	#N/A	3569.05	3297.91	3208.34	2850.17	2494.64	1691.85	881.22	587.03	246.765	0.283018	#N/A	#N/A
131.805	3597.27	3309.32	3242.57	2844.94	2495.03	1676.8	879.877	581.635	257.935	12.6608	#N/A	#N/A	3578.32	3306.34	3216.36	2856.93	2500.27	1695.14	882.599	587.788	247.025	0.268034	#N/A	#N/A
132.283	3612.17	3277.46	3238.67	2828.86	2495.95	1718.63	878.404	584.416	275.653	40.0774	#N/A	#N/A	3587.59	3314.77	3224.37	2863.69	2505.91	1698.43	883.977	588.547	247.285	0.25305	#N/A	#N/A
132.76	3588.48	3367.25	3239.83	2843.97	2518.99	1672.63	846.383	595.63	239.953	-39.011	#N/A	#N/A	3596.86	3323.21	3232.39	2870.45	2511.55	1701.72	885.356	589.305	247.545	0.238066	#N/A	#N/A
133.238	3611.1	3292.97	3241.3	2864.43	2481.51	1701.46	862.235	585.786	256.413	-30.122	#N/A	#N/A	3606.13	3331.64	3240.4	2877.21	2517.19	1705.01	886.734	590.063	247.805	0.223082	#N/A	#N/A
133.715	3636.24	3326.12	3289.37	2874.1	2546.94	1696.05	883.587	656.043	284.273	27.2932	#N/A	#N/A	3615.4	3340.07	3248.41	2883.97	2522.83	1708.31	888.112	590.821	248.064	0.208098	#N/A	#N/A
134.193	3640.24	3353.83	3244.31	2876.84	2499.65	1690.62	896.197	558.434	256.395	21.3646	#N/A	#N/A	3624.67	3348.5	3256.43	2890.73	2528.47	1711.6	889.491	591.579	248.324	0.193114	#N/A	#N/A
134.67	3599.44	3314.34	3230.57	2869.7	2466.95	1714.56	886.773	583.284	229.427	21.1944	#N/A	#N/A	3633.94	3356.94	3264.44	2897.49	2534.1	1714.89	890.869	592.337	248.584	0.17813	#N/A	#N/A
135.148	3644.04	3363.85	3257.86	2876.01	2542.5	1693.7	858.283	565.236	232.992	-27.7262	#N/A	#N/A	3643.21	3365.37	3272.46	2904.25	2539.74	1718.18	892.248	593.095	248.844	0.163146	#N/A	#N/A
135.626	3636.52	3363.68	3287.76	2905.68	2560.43	1715.26	872.649	626.166	229.762	52.1919	#N/A	#N/A	3652.48	3373.8	3280.47	2911.01	2545.38	1721.47	893.626	593.853	249.103	0.148162	#N/A	#N/A
136.103	3617.49	3406.74	3247.67	2918.75	2536.42	1715.71	845.974	554.681	214.41	-11.5119	#N/A	#N/A	3661.75	3382.23	3288.48	2917.77	2551.02	1724.76	895.004	594.611	249.363	0.133178	#N/A	#N/A
136.581	3708.9	3339.25	3286.22	2867.65	2564.91	1761.35	881.244	576.689	235.798	-42.3257	#N/A	#N/A	3671.02	3390.67	3296.5	2924.53	2556.66	1728.06	896.383	595.37	249.623	0.118194	#N/A	#N/A
137.058	3714.24	3341.27	3322.94	2846.69	2560.25	1698.06	853.305	553.7	241.243	8.3147	#N/A	#N/A	3680.29	3399.1	3304.51	2931.3	2562.3	1731.35	897.761	596.128	249.883	0.10321	#N/A	#N/A
137.536	3696.7	3431.13	3309.87	2951.06	2543.02	1720.06	882.821	568.213	270.614	19.6543	#N/A	#N/A	3689.56	3407.53	3312.52	2938.06	2567.93	1734.64	899.14	596.886	250.142	0.0882257	#N/A	#N/A
138.013	3733.93	3419.75	3337.3	2930.61	2578.62	1727.13	889.928	594.428	250.668	-9.74655	#N/A	#N/A	3698.83	3415.96	3320.54	2944.82	2573.57	1737.93	900.518	597.644	250.402	0.0732417	#N/A	#N/A
138.491	3687.63	3398.89	3284.49	2872.52	2519.87	1693.67	906.956	592.143	269.543	6.8215	#N/A	#N/A	3708.09	3424.4	3328.55	2951.58	2579.21	1741.22	901.896	598.402	250.662	0.0582577	#N/A	#N/A
138.968	3747.29	3439.27	3362.12	2964.52	2580.04	1730.51	932.778	617.402	269.408	-5.97768	#N/A	#N/A	3717.36	3432.83	3336.57	2958.34	2584.85	1744.51	903.275	599.16	250.922	0.0432737	#N/A	#N/A
139.446	3739.24	3450.1	3346.95	2963.97	2586.12	1750.49	895.548	621.686	270.439	32.227	#N/A	#N/A	3726.63	3441.26	3344.58	2965.1	2590.49	1747.81	904.653	599.918	251.181	0.0282897	#N/A	#N/A
139.924	3775.67	3487.79	3366.65	2993.96	2628.34	1762.85	907.04	620.958	261.074	3.47701	#N/A	#N/A	3735.9	3449.69	3352.59	2971.86	2596.13	1751.1	906.031	600.676	251.441	0.0133056	#N/A	#N/A
140.401	3728.15	3494.27	3336.53	2984.91	2598.64	1736.05	955.597	639.14	266.041	-34.3071	#N/A	#N/A	3745.17	3458.13	3360.61	2978.62	2601.76	1754.39	907.41	601.434	251.701	-0.00167838	#N/A	#N/A
140.879	3770.95	3490	3362.89	2986.57	2611.8	1749.19	902.435	592.537	251.697	-8.09458	#N/A	#N/A	3754.44	3466.56	3368.62	2985.38	2607.4	1757.68	908.788	602.192	251.961	-0.0166624	#N/A	#N/A
141.356	3824.61	3465.45	3395.09	2977.15	2616.82	1749.39	908.761	594.509	265.703	-3.29667	#N/A	#N/A	3763.71	3474.99	3376.63	2992.14	2613.04	1760.97	910.167	602.951	252.22	-0.0316464	#N/A	#N/A
141.834	3776.56	3466.96	3354.28	2973.01	2601.86	1765.68	888.11	571.798	252.736	9.18098	#N/A	#N/A	3772.98	3483.42	3384.65	2998.9	2618.68	1764.26	911.545	603.709	252.48	-0.0466304	#N/A	#N/A
142.311	3788.16	3509.96	3363.15	2987.47	2590.2	1759.01	923.082	575.773	255.832	39.9896	#N/A	#N/A	3782.25	3491.85	3392.66	3005.66	2624.32	1767.56	912.923	604.467	252.74	-0.0616144	#N/A	#N/A
142.789	3814.32	3461.74	3395.91	2965.97	2575.25	1774.51	905.42	574.006	215.876	17.1449	#N/A	#N/A	3791.52	3500.29	3400.68	3012.42	2629.96	1770.85	914.302	605.225	253	-0.0765985	#N/A	#N/A
143.266	3820.15	3527.32	3416.76	3015.8	2620.92	1741.72	904.972	594.114	254.193	-56.2944	#N/A	#N/A	3800.79	3508.72	3408.69	3019.18	2635.59	1774.14	915.68	605.983	253.259	-0.0915825	#N/A	#N/A
143.744	3847.42	3502.2	3432.31	3001.85	2641.45	1736.14	916.699	624.16	296.477	-25.1163	#N/A	#N/A	3810.06	3517.15	3416.7	3025.94	2641.23	1777.43	917.059	606.741	253.519	-0.106566	#N/A	#N/A
144.222	3825.17	3546.23	3396.81	3034.65	2630.57	1796.81	933.826	598.79	267.327	56.0668	#N/A	#N/A	3819.33	3525.58	3424.72	3032.7	2646.87	1780.72	918.437	607.499	253.779	-0.12155	#N/A	#N/A
144.699	3811.27	3546.24	3416.29	3075.15	2645.8	1796.27	933.44	627.58	274.409	19.4348	#N/A	#N/A	3828.6	3534.02	3432.73	3039.46	2652.51	1784.01	919.815	608.257	254.039	-0.136535	#N/A	#N/A
145.177	3805.96	3527.54	3443.04	3015.35	2610.86	1738.23	888.372	636.978	266.378	-41.0525	#N/A	#N/A	3837.87	3542.45	3440.75	3046.22	2658.15	1787.31	921.194	609.015	254.298	-0.151519	#N/A	#N/A
145.654	3895.23	3585.12	3482.48	3072.49	2653.87	1801.83	922.71	644.882	291.433	-8.60255	#N/A	#N/A	3847.14	3550.88	3448.76	3052.98	2663.79	1790.6	922.572	609.773	254.558	-0.166503	#N/A	#N/A
146.132	3816.35	3577.05	3422.23	3036.68	2665.16	1755.37	890.513	620.103	229.925	17.5441	#N/A	#N/A	3856.41	3559.31	3456.77	3059.74	2669.42	1793.89	923.951	610.532	254.818	-0.181487	#N/A	#N/A
146.609	3842.53	3586.49	3427.15	3059.78	2651.27	1744.07	911.071	615.814	287.916	-27.2639	#N/A	#N/A	3865.67	3567.75	3464.79	3066.5	2675.06	1797.18	925.329	611.29	255.078	-0.196471	#N/A	#N/A
147.087	3827.59	3579.37	3402.6	3065.89	2656.15	1813.1	913.481	582.289	239.973	49.3192	#N/A	#N/A	3874.94	3576.18	3472.8	3073.26	2680.7	1800.47	926.707	612.048	255.338	-0.211455	#N/A	#N/A
147.564	3910.23	3572.08	3460.86	3067.07	2666.17	1851.89	895.507	565.406	222.266	75.9096	#N/A	#N/A	3884.21	3584.61	3480.81	3080.02	2686.34	1803.76	928.086	612.806	255.597	-0.226439	#N/A	#N/A
148.042	3899.39	3594.41	3475.3	3063.17	2688.4	1770.65	891.894	610.932	248.049	-47.2252	#N/A	#N/A	3893.48	3593.04	3488.83	3086.78	2691.98	1807.06	929.464	613.564	255.857	-0.241423	#N/A	#N/A
148.52	3884.33	3613.8	3521	3087.43	2684	1741.21	891.95	623.11	235.637	-2.49786	#N/A	#N/A	3902.75	3601.48	3496.84	3093.54	2697.62	1810.35	930.843	614.322	256.117	-0.256407	#N/A	#N/A
148.997	3895.55	3609.75	3485.55	3080.37	2653.7	1785.94	900.574	569.995	228.709	34.0223	#N/A	#N/A	3912.02	3609.91	3504.86	3100.3	2703.25	1813.64	932.221	615.08	256.377	-0.271391	#N/A	#N/A
149.475	3893.6	3587.63	3489.93	3075.26	2647.42	1771.02	920.722	569.506	217.034	8.65859	#N/A	#N/A	3921.29	3618.34	3512.87	3107.06	2708.89	1816.93	933.599	615.838	256.636	-0.286375	#N/A	#N/A
149.952	3946.16	3616.97	3553.06	3085.52	2700.73	1763.01	960.837	643.438	270.122	-12.9811	#N/A	#N/A	3930.56	3626.77	3520.88	3113.82	2714.53	1820.22	934.978	616.596	256.896	-0.301359	#N/A	#N/A
150.43	3909.53	3594.15	3492.91	3075.59	2637.2	1764.99	922.773	564.878	236.448	-25.4266	#N/A	#N/A	3939.83	3635.21	3528.9	3120.58	2720.17	1823.51	936.356	617.354	257.156	-0.316343	#N/A	#N/A
150.907	3915.69	3588.66	3485.2	3090.56	2672.12	1822.03	939.15	591.464	216.974	69.0025	#N/A	#N/A	3949.1	3643.64	3536.91	3127.34	2725.81	1826.81	937.735	618.113	257.416	-0.331327	#N/A	#N/A
151.385	3985.78	3626.39	3598.63	3113.75	2732.33	1822.49	935.064	690.612	303.849	16.5918	#N/A	#N/A	3958.37	3652.07	3544.92	3134.1	2731.45	1830.1	939.113	618.871	257.675	-0.346311	#N/A	#N/A
151.862	4004.77	3634.12	3553.79	3109.96	2708.32	1816.09	930.907	610.39	264.981	13.6279	#N/A	#N/A	3967.64	3660.5	3552.94	3140.86	2737.09	1833.39	940.491	619.629	257.935	-0.361295	#N/A	#N/A
152.34	3960.28	3681.46	3552.41	3153	2718.19	1775.11	919.354	607.706	280.327	35.1214	#N/A	#N/A	3976.91	3668.94	3560.95	3147.62	2742.72	1836.68	941.87	620.387	258.195	-0.376279	#N/A	#N/A
152.818	3986.15	3659.77	3555.44	3124.14	2704.46	1792.96	906.079	627.891	267.959	-6.60693	#N/A	#N/A	3986.18	3677.37	3568.97	3154.38	2748.36	1839.97	943.248	621.145	258.455	-0.391263	#N/A	#N/A
153.295	3979.36	3737.42	3564.57	3162.02	2752.59	1804.22	918.035	648.103	255.528	-14.2923	#N/A	#N/A	3995.45	3685.8	3576.98	3161.14	2754	1843.26	944.627	621.903	258.714	-0.406247	#N/A	#N/A
153.773	3976.7	3685.42	3538.35	3170.58	2724.08	1834.14	920.971	584.001	227.031	20.2611	#N/A	#N/A	4004.72	3694.23	3584.99	3167.9	2759.64	1846.56	946.005	622.661	258.974	-0.421231	#N/A	#N/A
154.25	3982.53	3713.69	3558.96	3144.53	2705.97	1804.73	888.439	581.361	251.89	0.376807	#N/A	#N/A	4013.99	3702.67	3593.01	3174.66	2765.28	1849.85	947.383	623.419	259.234	-0.436215	#N/A	#N/A
154.728	4021.86	3673.25	3605.5	3138.16	2735.86	1812.29	951.637	632.702	234.862	-34.6536	#N/A	#N/A	4023.26	3711.1	3601.02	3181.42	2770.92	1853.14	948.762	624.177	259.494	-0.451199	#N/A	#N/A
155.205	3993.84	3695.99	3545.64	3186.97	2723.26	1822.24	920.208	585.173	230.946	-41.9642	#N/A	#N/A	4032.52	3719.53	3609.04	3188.18	2776.55	1856.43	950.14	624.936	259.753	-0.466183	#N/A	#N/A
155.683	4024.51	3745.54	3580.79	3187.79	2745.32	1813.98	961.092	635.551	264.95	-3.44681	#N/A	#N/A	4041.79	3727.96	3617.05	3194.94	2782.19	1859.72	951.519	625.694	260.013	-0.481167	#N/A	#N/A
156.16	4075.32	3733.71	3626.7	3162.16	2788.56	1862.47	902.916	614.38	251.813	29.9739	#N/A	#N/A	4051.06	3736.4	3625.06	3201.7	2787.83	1863.01	952.897	626.452	260.273	-0.496151	#N/A	#N/A
156.638	4065.08	3733.92	3606.89	3189.02	2750.34	1852.74	971.264	630.129	286.868	17.7825	#N/A	#N/A	4060.33	3744.83	3633.08	3208.46	2793.47	1866.3	954.275	627.21	260.533	-0.511135	#N/A	#N/A
157.116	4058.39	3693.11	3606.9	3169.53	2769.14	1832.46	914.93	627.56	264.869	-12.0297	#N/A	#N/A	4069.6	3753.26	3641.09	3215.22	2799.11	1869.6	955.654	627.968	260.792	-0.526119	#N/A	#N/A
157.593	4074.64	3744.66	3639.61	3184.9	2760.35	1802.24	941.542	601.369	241.653	-75.6195	#N/A	#N/A	4078.87	3761.69	3649.1	3221.98	2804.75	1872.89	957.032	628.726	261.052	-0.541103	#N/A	#N/A
158.071	4105.43	3737.21	3650.64	3156.31	2759.01	1854.58	972.796	617.95	302.153	53.9277	#N/A	#N/A	4088.14	3770.12	3657.12	3228.74	2810.38	1876.18	958.411	629.484	261.312	-0.556087	#N/A	#N/A
158.548	4104.75	3796.21	3654.25	3215.19	2782.33	1865.96	937.13	605.427	216.977	41.3005	#N/A	#N/A	4097.41	3778.56	3665.13	3235.5	2816.02	1879.47	959.789	630.242	261.572	-0.571071	#N/A	#N/A
159.026	4057.72	3795.3	3635.69	3207.35	2747.92	1817.01	946.184	592.282	249.372	24.4214	#N/A	#N/A	4106.68	3786.99	3673.15	3242.26	2821.66	1882.76	961.167	631	261.831	-0.586055	#N/A	#N/A
159.503	4121.65	3774.9	3654.56	3205.96	2761.85	1841	990.651	610.024	264.893	-21.3452	#N/A	#N/A	4115.95	3795.42	3681.16	3249.02	2827.3	1886.05	962.546	631.758	262.091	-0.601039	#N/A	#N/A
159.981	4076.63	3776.72	3614.14	3209.37	2805.34	1850.1	927.375	621.366	213.12	2.45054	#N/A	#N/A	4125.22	3803.85	3689.17	3255.78	2832.94	1889.35	963.924	632.517	262.351	-0.616023	#N/A	#N/A
160.458	4139.78	3805.34	3680.43	3214.18	2792.54	1845.83	940.847	625.397	254.772	1.0013	#N/A	#N/A	4134.49	3812.29	3697.19	3262.54	2838.58	1892.64	965.303	633.275	262.611	-0.631007	#N/A	#N/A
160.936	4156.93	3848.35	3692.49	3268.24	2830.47	1885.35	930.776	636.586	261.708	14.9043	#N/A	#N/A	4143.76	3820.72	3705.2	3269.3	2844.21	1895.93	966.681	634.033	262.871	-0.645991	#N/A	#N/A
161.414	4153.94	3824.76	3699.32	3257.11	2815.42	1876.98	915.578	605.789	231.08	-53.7383	#N/A	#N/A	4153.03	3829.15	3713.21	3276.06	2849.85	1899.22	968.059	634.791	263.13	-0.660975	#N/A	#N/A
161.891	4176.18	3816.57	3679.48	3245.52	2825.04	1890.4	944.783	608.609	233.13	-1.50109	#N/A	#N/A	4162.3	3837.58	3721.23	3282.82	2855.49	1902.51	969.438	635.549	263.39	-0.675959	#N/A	#N/A
162.369	4172.76	3832.75	3676.87	3287.95	2831.94	1883.76	940.509	595.451	232.763	10.9624	#N/A	#N/A	4171.57	3846.02	3729.24	3289.58	2861.13	1905.8	970.816	636.307	263.65	-0.690943	#N/A	#N/A
162.846	4175.13	3837.5	3719.41	3255.23	2833.77	1855.57	941.623	608.089	252.497	9.60341	#N/A	#N/A	4180.84	3854.45	3737.26	3296.34	2866.77	1909.1	972.195	637.065	263.91	-0.705927	#N/A	#N/A
163.324	4189.92	3830.35	3705.24	3228.44	2824.43	1861.85	952.537	620.21	258.978	-10.2077	#N/A	#N/A	4190.1	3862.88	3745.27	3303.11	2872.41	1912.39	973.573	637.823	264.169	-0.720911	#N/A	#N/A
163.801	4234.97	3828.82	3740.59	3264.7	2841.59	1903.75	987.597	687.604	305.671	1.15758	#N/A	#N/A	4199.37	3871.31	3753.28	3309.87	2878.04	1915.68	974.951	638.581	264.429	-0.735895	#N/A	#N/A
164.279	4207.23	3884.75	3727.03	3304.12	2819.2	1866.38	935.23	593.941	277.816	23.5062	#N/A	#N/A	4208.64	3879.75	3761.3	3316.63	2883.68	1918.97	976.33	639.339	264.689	-0.750879	#N/A	#N/A
164.756	4226.68	3867.42	3759.84	3258.77	2881.19	1906.24	966.212	657.216	251.391	32.4344	#N/A	#N/A	4217.91	3888.18	3769.31	3323.39	2889.32	1922.26	977.708	640.098	264.949	-0.765863	#N/A	#N/A
165.234	4247.91	3897.52	3747.12	3291.96	2896.37	1908.14	983.255	662.557	262.493	-27.3592	#N/A	#N/A	4227.18	3896.61	3777.32	3330.15	2894.96	1925.55	979.087	640.856	265.208	-0.780847	#N/A	#N/A
165.712	4273.97	3897.39	3788.57	3301.29	2867.47	1909	964.676	638.432	266.074	13.6746	#N/A	#N/A	4236.45	3905.04	3785.34	3336.91	2900.6	1928.85	980.465	641.614	265.468	-0.795831	#N/A	#N/A
166.189	4249.82	3914.43	3767.16	3292.64	2822.19	1843.72	939.381	597.171	269.731	1.80347	#N/A	#N/A	4245.72	3913.48	3793.35	3343.67	2906.24	1932.14	981.843	642.372	265.728	-0.810815	#N/A	#N/A
166.667	4266.58	3917.06	3813.83	3335.58	2893.74	1928.48	961.263	675.054	271.712	-7.94832	#N/A	#N/A	4254.99	3921.91	3801.37	3350.43	2911.87	1935.43	983.222	643.13	265.988	-0.825799	#N/A	#N/A
#N/A	#N/A	#N/A	#N/A	#N/A	#N/A	#N/A	#N/A	#N/A	#N/A	#N/A	#N/A	#N/A	#N/A	#N/A	#N/A	#N/A	#N/A	#N/A	#N/A	#N/A	#N/A	#N/A	#N/A	#N/A
#N/A	#N/A	#N/A	#N/A	#N/A	#N/A	#N/A	#N/A	#N/A	#N/A	#N/A	#N/A	#N/A	#N/A	#N/A	#N/A	#N/A	#N/A	#N/A	#N/A	#N/A	#N/A	#N/A	#N/A	#N/A
#N/A	#N/A	#N/A	#N/A	#N/A	#N/A	#N/A	#N/A	#N/A	#N/A	#N/A	#N/A	#N/A	#N/A	#N/A	#N/A	#N/A	#N/A	#N/A	#N/A	#N/A	#N/A	#N/A	#N/A	#N/A
#N/A	#N/A	#N/A	#N/A	#N/A	#N/A	#N/A	#N/A	#N/A	#N/A	#N/A	#N/A	#N/A	#N/A	#N/A	#N/A	#N/A	#N/A	#N/A	#N/A	#N/A	#N/A	#N/A	#N/A	#N/A
#N/A	#N/A	#N/A	#N/A	#N/A	#N/A	#N/A	#N/A	#N/A	#N/A	#N/A	#N/A	#N/A	#N/A	#N/A	#N/A	#N/A	#N/A	#N/A	#N/A	#N/A	#N/A	#N/A	#N/A	#N/A
#N/A	#N/A	#N/A	#N/A	#N/A	#N/A	#N/A	#N/A	#N/A	#N/A	#N/A	#N/A	#N/A	#N/A	#N/A	#N/A	#N/A	#N/A	#N/A	#N/A	#N/A	#N/A	#N/A	#N/A	#N/A
#N/A	#N/A	#N/A	#N/A	#N/A	#N/A	#N/A	#N/A	#N/A	#N/A	#N/A	#N/A	#N/A	#N/A	#N/A	#N/A	#N/A	#N/A	#N/A	#N/A	#N/A	#N/A	#N/A	#N/A	#N/A
#N/A	#N/A	#N/A	#N/A	#N/A	#N/A	#N/A	#N/A	#N/A	#N/A	#N/A	#N/A	#N/A	#N/A	#N/A	#N/A	#N/A	#N/A	#N/A	#N/A	#N/A	#N/A	#N/A	#N/A	#N/A
#N/A	#N/A	#N/A	#N/A	#N/A	#N/A	#N/A	#N/A	#N/A	#N/A	#N/A	#N/A	#N/A	#N/A	#N/A	#N/A	#N/A	#N/A	#N/A	#N/A	#N/A	#N/A	#N/A	#N/A	#N/A
#N/A	#N/A	#N/A	#N/A	#N/A	#N/A	#N/A	#N/A	#N/A	#N/A	#N/A	#N/A	#N/A	#N/A	#N/A	#N/A	#N/A	#N/A	#N/A	#N/A	#N/A	#N/A	#N/A	#N/A	#N/A
#N/A	#N/A	#N/A	#N/A	#N/A	#N/A	#N/A	#N/A	#N/A	#N/A	#N/A	#N/A	#N/A	#N/A	#N/A	#N/A	#N/A	#N/A	#N/A	#N/A	#N/A	#N/A	#N/A	#N/A	#N/A
#N/A	#N/A	#N/A	#N/A	#N/A	#N/A	#N/A	#N/A	#N/A	#N/A	#N/A	#N/A	#N/A	#N/A	#N/A	#N/A	#N/A	#N/A	#N/A	#N/A	#N/A	#N/A	#N/A	#N/A	#N/A
#N/A	#N/A	#N/A	#N/A	#N/A	#N/A	#N/A	#N/A	#N/A	#N/A	#N/A	#N/A	#N/A	#N/A	#N/A	#N/A	#N/A	#N/A	#N/A	#N/A	#N/A	#N/A	#N/A	#N/A	#N/A
#N/A	#N/A	#N/A	#N/A	#N/A	#N/A	#N/A	#N/A	#N/A	#N/A	#N/A	#N/A	#N/A	#N/A	#N/A	#N/A	#N/A	#N/A	#N/A	#N/A	#N/A	#N/A	#N/A	#N/A	#N/A
#N/A	#N/A	#N/A	#N/A	#N/A	#N/A	#N/A	#N/A	#N/A	#N/A	#N/A	#N/A	#N/A	#N/A	#N/A	#N/A	#N/A	#N/A	#N/A	#N/A	#N/A	#N/A	#N/A	#N/A	#N/A
#N/A	#N/A	#N/A	#N/A	#N/A	#N/A	#N/A	#N/A	#N/A	#N/A	#N/A	#N/A	#N/A	#N/A	#N/A	#N/A	#N/A	#N/A	#N/A	#N/A	#N/A	#N/A	#N/A	#N/A	#N/A
#N/A	#N/A	#N/A	#N/A	#N/A	#N/A	#N/A	#N/A	#N/A	#N/A	#N/A	#N/A	#N/A	#N/A	#N/A	#N/A	#N/A	#N/A	#N/A	#N/A	#N/A	#N/A	#N/A	#N/A	#N/A
#N/A	#N/A	#N/A	#N/A	#N/A	#N/A	#N/A	#N/A	#N/A	#N/A	#N/A	#N/A	#N/A	#N/A	#N/A	#N/A	#N/A	#N/A	#N/A	#N/A	#N/A	#N/A	#N/A	#N/A	#N/A
#N/A	#N/A	#N/A	#N/A	#N/A	#N/A	#N/A	#N/A	#N/A	#N/A	#N/A	#N/A	#N/A	#N/A	#N/A	#N/A	#N/A	#N/A	#N/A	#N/A	#N/A	#N/A	#N/A	#N/A	#N/A
#N/A	#N/A	#N/A	#N/A	#N/A	#N/A	#N/A	#N/A	#N/A	#N/A	#N/A	#N/A	#N/A	#N/A	#N/A	#N/A	#N/A	#N/A	#N/A	#N/A	#N/A	#N/A	#N/A	#N/A	#N/A
#N/A	#N/A	#N/A	#N/A	#N/A	#N/A	#N/A	#N/A	#N/A	#N/A	#N/A	#N/A	#N/A	#N/A	#N/A	#N/A	#N/A	#N/A	#N/A	#N/A	#N/A	#N/A	#N/A	#N/A	#N/A
#N/A	#N/A	#N/A	#N/A	#N/A	#N/A	#N/A	#N/A	#N/A	#N/A	#N/A	#N/A	#N/A	#N/A	#N/A	#N/A	#N/A	#N/A	#N/A	#N/A	#N/A	#N/A	#N/A	#N/A	#N/A
#N/A	#N/A	#N/A	#N/A	#N/A	#N/A	#N/A	#N/A	#N/A	#N/A	#N/A	#N/A	#N/A	#N/A	#N/A	#N/A	#N/A	#N/A	#N/A	#N/A	#N/A	#N/A	#N/A	#N/A	#N/A
#N/A	#N/A	#N/A	#N/A	#N/A	#N/A	#N/A	#N/A	#N/A	#N/A	#N/A	#N/A	#N/A	#N/A	#N/A	#N/A	#N/A	#N/A	#N/A	#N/A	#N/A	#N/A	#N/A	#N/A	#N/A
#N/A	#N/A	#N/A	#N/A	#N/A	#N/A	#N/A	#N/A	#N/A	#N/A	#N/A	#N/A	#N/A	#N/A	#N/A	#N/A	#N/A	#N/A	#N/A	#N/A	#N/A	#N/A	#N/A	#N/A	#N/A
#N/A	#N/A	#N/A	#N/A	#N/A	#N/A	#N/A	#N/A	#N/A	#N/A	#N/A	#N/A	#N/A	#N/A	#N/A	#N/A	#N/A	#N/A	#N/A	#N/A	#N/A	#N/A	#N/A	#N/A	#N/A
#N/A	#N/A	#N/A	#N/A	#N/A	#N/A	#N/A	#N/A	#N/A	#N/A	#N/A	#N/A	#N/A	#N/A	#N/A	#N/A	#N/A	#N/A	#N/A	#N/A	#N/A	#N/A	#N/A	#N/A	#N/A
#N/A	#N/A	#N/A	#N/A	#N/A	#N/A	#N/A	#N/A	#N/A	#N/A	#N/A	#N/A	#N/A	#N/A	#N/A	#N/A	#N/A	#N/A	#N/A	#N/A	#N/A	#N/A	#N/A	#N/A	#N/A
#N/A	#N/A	#N/A	#N/A	#N/A	#N/A	#N/A	#N/A	#N/A	#N/A	#N/A	#N/A	#N/A	#N/A	#N/A	#N/A	#N/A	#N/A	#N/A	#N/A	#N/A	#N/A	#N/A	#N/A	#N/A
#N/A	#N/A	#N/A	#N/A	#N/A	#N/A	#N/A	#N/A	#N/A	#N/A	#N/A	#N/A	#N/A	#N/A	#N/A	#N/A	#N/A	#N/A	#N/A	#N/A	#N/A	#N/A	#N/A	#N/A	#N/A
#N/A	#N/A	#N/A	#N/A	#N/A	#N/A	#N/A	#N/A	#N/A	#N/A	#N/A	#N/A	#N/A	#N/A	#N/A	#N/A	#N/A	#N/A	#N/A	#N/A	#N/A	#N/A	#N/A	#N/A	#N/A
#N/A	#N/A	#N/A	#N/A	#N/A	#N/A	#N/A	#N/A	#N/A	#N/A	#N/A	#N/A	#N/A	#N/A	#N/A	#N/A	#N/A	#N/A	#N/A	#N/A	#N/A	#N/A	#N/A	#N/A	#N/A
#N/A	#N/A	#N/A	#N/A	#N/A	#N/A	#N/A	#N/A	#N/A	#N/A	#N/A	#N/A	#N/A	#N/A	#N/A	#N/A	#N/A	#N/A	#N/A	#N/A	#N/A	#N/A	#N/A	#N/A	#N/A
#N/A	#N/A	#N/A	#N/A	#N/A	#N/A	#N/A	#N/A	#N/A	#N/A	#N/A	#N/A	#N/A	#N/A	#N/A	#N/A	#N/A	#N/A	#N/A	#N/A	#N/A	#N/A	#N/A	#N/A	#N/A
#N/A	#N/A	#N/A	#N/A	#N/A	#N/A	#N/A	#N/A	#N/A	#N/A	#N/A	#N/A	#N/A	#N/A	#N/A	#N/A	#N/A	#N/A	#N/A	#N/A	#N/A	#N/A	#N/A	#N/A	#N/A
#N/A	#N/A	#N/A	#N/A	#N/A	#N/A	#N/A	#N/A	#N/A	#N/A	#N/A	#N/A	#N/A	#N/A	#N/A	#N/A	#N/A	#N/A	#N/A	#N/A	#N/A	#N/A	#N/A	#N/A	#N/A
#N/A	#N/A	#N/A	#N/A	#N/A	#N/A	#N/A	#N/A	#N/A	#N/A	#N/A	#N/A	#N/A	#N/A	#N/A	#N/A	#N/A	#N/A	#N/A	#N/A	#N/A	#N/A	#N/A	#N/A	#N/A
#N/A	#N/A	#N/A	#N/A	#N/A	#N/A	#N/A	#N/A	#N/A	#N/A	#N/A	#N/A	#N/A	#N/A	#N/A	#N/A	#N/A	#N/A	#N/A	#N/A	#N/A	#N/A	#N/A	#N/A	#N/A
#N/A	#N/A	#N/A	#N/A	#N/A	#N/A	#N/A	#N/A	#N/A	#N/A	#N/A	#N/A	#N/A	#N/A	#N/A	#N/A	#N/A	#N/A	#N/A	#N/A	#N/A	#N/A	#N/A	#N/A	#N/A
#N/A	#N/A	#N/A	#N/A	#N/A	#N/A	#N/A	#N/A	#N/A	#N/A	#N/A	#N/A	#N/A	#N/A	#N/A	#N/A	#N/A	#N/A	#N/A	#N/A	#N/A	#N/A	#N/A	#N/A	#N/A
#N/A	#N/A	#N/A	#N/A	#N/A	#N/A	#N/A	#N/A	#N/A	#N/A	#N/A	#N/A	#N/A	#N/A	#N/A	#N/A	#N/A	#N/A	#N/A	#N/A	#N/A	#N/A	#N/A	#N/A	#N/A
#N/A	#N/A	#N/A	#N/A	#N/A	#N/A	#N/A	#N/A	#N/A	#N/A	#N/A	#N/A	#N/A	#N/A	#N/A	#N/A	#N/A	#N/A	#N/A	#N/A	#N/A	#N/A	#N/A	#N/A	#N/A
#N/A	#N/A	#N/A	#N/A	#N/A	#N/A	#N/A	#N/A	#N/A	#N/A	#N/A	#N/A	#N/A	#N/A	#N/A	#N/A	#N/A	#N/A	#N/A	#N/A	#N/A	#N/A	#N/A	#N/A	#N/A
#N/A	#N/A	#N/A	#N/A	#N/A	#N/A	#N/A	#N/A	#N/A	#N/A	#N/A	#N/A	#N/A	#N/A	#N/A	#N/A	#N/A	#N/A	#N/A	#N/A	#N/A	#N/A	#N/A	#N/A	#N/A
#N/A	#N/A	#N/A	#N/A	#N/A	#N/A	#N/A	#N/A	#N/A	#N/A	#N/A	#N/A	#N/A	#N/A	#N/A	#N/A	#N/A	#N/A	#N/A	#N/A	#N/A	#N/A	#N/A	#N/A	#N/A
#N/A	#N/A	#N/A	#N/A	#N/A	#N/A	#N/A	#N/A	#N/A	#N/A	#N/A	#N/A	#N/A	#N/A	#N/A	#N/A	#N/A	#N/A	#N/A	#N/A	#N/A	#N/A	#N/A	#N/A	#N/A
#N/A	#N/A	#N/A	#N/A	#N/A	#N/A	#N/A	#N/A	#N/A	#N/A	#N/A	#N/A	#N/A	#N/A	#N/A	#N/A	#N/A	#N/A	#N/A	#N/A	#N/A	#N/A	#N/A	#N/A	#N/A
#N/A	#N/A	#N/A	#N/A	#N/A	#N/A	#N/A	#N/A	#N/A	#N/A	#N/A	#N/A	#N/A	#N/A	#N/A	#N/A	#N/A	#N/A	#N/A	#N/A	#N/A	#N/A	#N/A	#N/A	#N/A
#N/A	#N/A	#N/A	#N/A	#N/A	#N/A	#N/A	#N/A	#N/A	#N/A	#N/A	#N/A	#N/A	#N/A	#N/A	#N/A	#N/A	#N/A	#N/A	#N/A	#N/A	#N/A	#N/A	#N/A	#N/A
#N/A	#N/A	#N/A	#N/A	#N/A	#N/A	#N/A	#N/A	#N/A	#N/A	#N/A	#N/A	#N/A	#N/A	#N/A	#N/A	#N/A	#N/A	#N/A	#N/A	#N/A	#N/A	#N/A	#N/A	#N/A
#N/A	#N/A	#N/A	#N/A	#N/A	#N/A	#N/A	#N/A	#N/A	#N/A	#N/A	#N/A	#N/A	#N/A	#N/A	#N/A	#N/A	#N/A	#N/A	#N/A	#N/A	#N/A	#N/A	#N/A	#N/A
#N/A	#N/A	#N/A	#N/A	#N/A	#N/A	#N/A	#N/A	#N/A	#N/A	#N/A	#N/A	#N/A	#N/A	#N/A	#N/A	#N/A	#N/A	#N/A	#N/A	#N/A	#N/A	#N/A	#N/A	#N/A
#N/A	#N/A	#N/A	#N/A	#N/A	#N/A	#N/A	#N/A	#N/A	#N/A	#N/A	#N/A	#N/A	#N/A	#N/A	#N/A	#N/A	#N/A	#N/A	#N/A	#N/A	#N/A	#N/A	#N/A	#N/A
#N/A	#N/A	#N/A	#N/A	#N/A	#N/A	#N/A	#N/A	#N/A	#N/A	#N/A	#N/A	#N/A	#N/A	#N/A	#N/A	#N/A	#N/A	#N/A	#N/A	#N/A	#N/A	#N/A	#N/A	#N/A
#N/A	#N/A	#N/A	#N/A	#N/A	#N/A	#N/A	#N/A	#N/A	#N/A	#N/A	#N/A	#N/A	#N/A	#N/A	#N/A	#N/A	#N/A	#N/A	#N/A	#N/A	#N/A	#N/A	#N/A	#N/A
#N/A	#N/A	#N/A	#N/A	#N/A	#N/A	#N/A	#N/A	#N/A	#N/A	#N/A	#N/A	#N/A	#N/A	#N/A	#N/A	#N/A	#N/A	#N/A	#N/A	#N/A	#N/A	#N/A	#N/A	#N/A
#N/A	#N/A	#N/A	#N/A	#N/A	#N/A	#N/A	#N/A	#N/A	#N/A	#N/A	#N/A	#N/A	#N/A	#N/A	#N/A	#N/A	#N/A	#N/A	#N/A	#N/A	#N/A	#N/A	#N/A	#N/A
#N/A	#N/A	#N/A	#N/A	#N/A	#N/A	#N/A	#N/A	#N/A	#N/A	#N/A	#N/A	#N/A	#N/A	#N/A	#N/A	#N/A	#N/A	#N/A	#N/A	#N/A	#N/A	#N/A	#N/A	#N/A
#N/A	#N/A	#N/A	#N/A	#N/A	#N/A	#N/A	#N/A	#N/A	#N/A	#N/A	#N/A	#N/A	#N/A	#N/A	#N/A	#N/A	#N/A	#N/A	#N/A	#N/A	#N/A	#N/A	#N/A	#N/A
#N/A	#N/A	#N/A	#N/A	#N/A	#N/A	#N/A	#N/A	#N/A	#N/A	#N/A	#N/A	#N/A	#N/A	#N/A	#N/A	#N/A	#N/A	#N/A	#N/A	#N/A	#N/A	#N/A	#N/A	#N/A
#N/A	#N/A	#N/A	#N/A	#N/A	#N/A	#N/A	#N/A	#N/A	#N/A	#N/A	#N/A	#N/A	#N/A	#N/A	#N/A	#N/A	#N/A	#N/A	#N/A	#N/A	#N/A	#N/A	#N/A	#N/A
#N/A	#N/A	#N/A	#N/A	#N/A	#N/A	#N/A	#N/A	#N/A	#N/A	#N/A	#N/A	#N/A	#N/A	#N/A	#N/A	#N/A	#N/A	#N/A	#N/A	#N/A	#N/A	#N/A	#N/A	#N/A
#N/A	#N/A	#N/A	#N/A	#N/A	#N/A	#N/A	#N/A	#N/A	#N/A	#N/A	#N/A	#N/A	#N/A	#N/A	#N/A	#N/A	#N/A	#N/A	#N/A	#N/A	#N/A	#N/A	#N/A	#N/A
#N/A	#N/A	#N/A	#N/A	#N/A	#N/A	#N/A	#N/A	#N/A	#N/A	#N/A	#N/A	#N/A	#N/A	#N/A	#N/A	#N/A	#N/A	#N/A	#N/A	#N/A	#N/A	#N/A	#N/A	#N/A
#N/A	#N/A	#N/A	#N/A	#N/A	#N/A	#N/A	#N/A	#N/A	#N/A	#N/A	#N/A	#N/A	#N/A	#N/A	#N/A	#N/A	#N/A	#N/A	#N/A	#N/A	#N/A	#N/A	#N/A	#N/A
#N/A	#N/A	#N/A	#N/A	#N/A	#N/A	#N/A	#N/A	#N/A	#N/A	#N/A	#N/A	#N/A	#N/A	#N/A	#N/A	#N/A	#N/A	#N/A	#N/A	#N/A	#N/A	#N/A	#N/A	#N/A
#N/A	#N/A	#N/A	#N/A	#N/A	#N/A	#N/A	#N/A	#N/A	#N/A	#N/A	#N/A	#N/A	#N/A	#N/A	#N/A	#N/A	#N/A	#N/A	#N/A	#N/A	#N/A	#N/A	#N/A	#N/A
#N/A	#N/A	#N/A	#N/A	#N/A	#N/A	#N/A	#N/A	#N/A	#N/A	#N/A	#N/A	#N/A	#N/A	#N/A	#N/A	#N/A	#N/A	#N/A	#N/A	#N/A	#N/A	#N/A	#N/A	#N/A
#N/A	#N/A	#N/A	#N/A	#N/A	#N/A	#N/A	#N/A	#N/A	#N/A	#N/A	#N/A	#N/A	#N/A	#N/A	#N/A	#N/A	#N/A	#N/A	#N/A	#N/A	#N/A	#N/A	#N/A	#N/A
#N/A	#N/A	#N/A	#N/A	#N/A	#N/A	#N/A	#N/A	#N/A	#N/A	#N/A	#N/A	#N/A	#N/A	#N/A	#N/A	#N/A	#N/A	#N/A	#N/A	#N/A	#N/A	#N/A	#N/A	#N/A
#N/A	#N/A	#N/A	#N/A	#N/A	#N/A	#N/A	#N/A	#N/A	#N/A	#N/A	#N/A	#N/A	#N/A	#N/A	#N/A	#N/A	#N/A	#N/A	#N/A	#N/A	#N/A	#N/A	#N/A	#N/A
#N/A	#N/A	#N/A	#N/A	#N/A	#N/A	#N/A	#N/A	#N/A	#N/A	#N/A	#N/A	#N/A	#N/A	#N/A	#N/A	#N/A	#N/A	#N/A	#N/A	#N/A	#N/A	#N/A	#N/A	#N/A
#N/A	#N/A	#N/A	#N/A	#N/A	#N/A	#N/A	#N/A	#N/A	#N/A	#N/A	#N/A	#N/A	#N/A	#N/A	#N/A	#N/A	#N/A	#N/A	#N/A	#N/A	#N/A	#N/A	#N/A	#N/A
#N/A	#N/A	#N/A	#N/A	#N/A	#N/A	#N/A	#N/A	#N/A	#N/A	#N/A	#N/A	#N/A	#N/A	#N/A	#N/A	#N/A	#N/A	#N/A	#N/A	#N/A	#N/A	#N/A	#N/A	#N/A
#N/A	#N/A	#N/A	#N/A	#N/A	#N/A	#N/A	#N/A	#N/A	#N/A	#N/A	#N/A	#N/A	#N/A	#N/A	#N/A	#N/A	#N/A	#N/A	#N/A	#N/A	#N/A	#N/A	#N/A	#N/A
#N/A	#N/A	#N/A	#N/A	#N/A	#N/A	#N/A	#N/A	#N/A	#N/A	#N/A	#N/A	#N/A	#N/A	#N/A	#N/A	#N/A	#N/A	#N/A	#N/A	#N/A	#N/A	#N/A	#N/A	#N/A
#N/A	#N/A	#N/A	#N/A	#N/A	#N/A	#N/A	#N/A	#N/A	#N/A	#N/A	#N/A	#N/A	#N/A	#N/A	#N/A	#N/A	#N/A	#N/A	#N/A	#N/A	#N/A	#N/A	#N/A	#N/A
#N/A	#N/A	#N/A	#N/A	#N/A	#N/A	#N/A	#N/A	#N/A	#N/A	#N/A	#N/A	#N/A	#N/A	#N/A	#N/A	#N/A	#N/A	#N/A	#N/A	#N/A	#N/A	#N/A	#N/A	#N/A
#N/A	#N/A	#N/A	#N/A	#N/A	#N/A	#N/A	#N/A	#N/A	#N/A	#N/A	#N/A	#N/A	#N/A	#N/A	#N/A	#N/A	#N/A	#N/A	#N/A	#N/A	#N/A	#N/A	#N/A	#N/A
#N/A	#N/A	#N/A	#N/A	#N/A	#N/A	#N/A	#N/A	#N/A	#N/A	#N/A	#N/A	#N/A	#N/A	#N/A	#N/A	#N/A	#N/A	#N/A	#N/A	#N/A	#N/A	#N/A	#N/A	#N/A
#N/A	#N/A	#N/A	#N/A	#N/A	#N/A	#N/A	#N/A	#N/A	#N/A	#N/A	#N/A	#N/A	#N/A	#N/A	#N/A	#N/A	#N/A	#N/A	#N/A	#N/A	#N/A	#N/A	#N/A	#N/A
#N/A	#N/A	#N/A	#N/A	#N/A	#N/A	#N/A	#N/A	#N/A	#N/A	#N/A	#N/A	#N/A	#N/A	#N/A	#N/A	#N/A	#N/A	#N/A	#N/A	#N/A	#N/A	#N/A	#N/A	#N/A
#N/A	#N/A	#N/A	#N/A	#N/A	#N/A	#N/A	#N/A	#N/A	#N/A	#N/A	#N/A	#N/A	#N/A	#N/A	#N/A	#N/A	#N/A	#N/A	#N/A	#N/A	#N/A	#N/A	#N/A	#N/A
#N/A	#N/A	#N/A	#N/A	#N/A	#N/A	#N/A	#N/A	#N/A	#N/A	#N/A	#N/A	#N/A	#N/A	#N/A	#N/A	#N/A	#N/A	#N/A	#N/A	#N/A	#N/A	#N/A	#N/A	#N/A
#N/A	#N/A	#N/A	#N/A	#N/A	#N/A	#N/A	#N/A	#N/A	#N/A	#N/A	#N/A	#N/A	#N/A	#N/A	#N/A	#N/A	#N/A	#N/A	#N/A	#N/A	#N/A	#N/A	#N/A	#N/A
#N/A	#N/A	#N/A	#N/A	#N/A	#N/A	#N/A	#N/A	#N/A	#N/A	#N/A	#N/A	#N/A	#N/A	#N/A	#N/A	#N/A	#N/A	#N/A	#N/A	#N/A	#N/A	#N/A	#N/A	#N/A
#N/A	#N/A	#N/A	#N/A	#N/A	#N/A	#N/A	#N/A	#N/A	#N/A	#N/A	#N/A	#N/A	#N/A	#N/A	#N/A	#N/A	#N/A	#N/A	#N/A	#N/A	#N/A	#N/A	#N/A	#N/A
#N/A	#N/A	#N/A	#N/A	#N/A	#N/A	#N/A	#N/A	#N/A	#N/A	#N/A	#N/A	#N/A	#N/A	#N/A	#N/A	#N/A	#N/A	#N/A	#N/A	#N/A	#N/A	#N/A	#N/A	#N/A
#N/A	#N/A	#N/A	#N/A	#N/A	#N/A	#N/A	#N/A	#N/A	#N/A	#N/A	#N/A	#N/A	#N/A	#N/A	#N/A	#N/A	#N/A	#N/A	#N/A	#N/A	#N/A	#N/A	#N/A	#N/A
#N/A	#N/A	#N/A	#N/A	#N/A	#N/A	#N/A	#N/A	#N/A	#N/A	#N/A	#N/A	#N/A	#N/A	#N/A	#N/A	#N/A	#N/A	#N/A	#N/A	#N/A	#N/A	#N/A	#N/A	#N/A
#N/A	#N/A	#N/A	#N/A	#N/A	#N/A	#N/A	#N/A	#N/A	#N/A	#N/A	#N/A	#N/A	#N/A	#N/A	#N/A	#N/A	#N/A	#N/A	#N/A	#N/A	#N/A	#N/A	#N/A	#N/A
#N/A	#N/A	#N/A	#N/A	#N/A	#N/A	#N/A	#N/A	#N/A	#N/A	#N/A	#N/A	#N/A	#N/A	#N/A	#N/A	#N/A	#N/A	#N/A	#N/A	#N/A	#N/A	#N/A	#N/A	#N/A
#N/A	#N/A	#N/A	#N/A	#N/A	#N/A	#N/A	#N/A	#N/A	#N/A	#N/A	#N/A	#N/A	#N/A	#N/A	#N/A	#N/A	#N/A	#N/A	#N/A	#N/A	#N/A	#N/A	#N/A	#N/A
#N/A	#N/A	#N/A	#N/A	#N/A	#N/A	#N/A	#N/A	#N/A	#N/A	#N/A	#N/A	#N/A	#N/A	#N/A	#N/A	#N/A	#N/A	#N/A	#N/A	#N/A	#N/A	#N/A	#N/A	#N/A
#N/A	#N/A	#N/A	#N/A	#N/A	#N/A	#N/A	#N/A	#N/A	#N/A	#N/A	#N/A	#N/A	#N/A	#N/A	#N/A	#N/A	#N/A	#N/A	#N/A	#N/A	#N/A	#N/A	#N/A	#N/A
#N/A	#N/A	#N/A	#N/A	#N/A	#N/A	#N/A	#N/A	#N/A	#N/A	#N/A	#N/A	#N/A	#N/A	#N/A	#N/A	#N/A	#N/A	#N/A	#N/A	#N/A	#N/A	#N/A	#N/A	#N/A
#N/A	#N/A	#N/A	#N/A	#N/A	#N/A	#N/A	#N/A	#N/A	#N/A	#N/A	#N/A	#N/A	#N/A	#N/A	#N/A	#N/A	#N/A	#N/A	#N/A	#N/A	#N/A	#N/A	#N/A	#N/A
#N/A	#N/A	#N/A	#N/A	#N/A	#N/A	#N/A	#N/A	#N/A	#N/A	#N/A	#N/A	#N/A	#N/A	#N/A	#N/A	#N/A	#N/A	#N/A	#N/A	#N/A	#N/A	#N/A	#N/A	#N/A
#N/A	#N/A	#N/A	#N/A	#N/A	#N/A	#N/A	#N/A	#N/A	#N/A	#N/A	#N/A	#N/A	#N/A	#N/A	#N/A	#N/A	#N/A	#N/A	#N/A	#N/A	#N/A	#N/A	#N/A	#N/A
#N/A	#N/A	#N/A	#N/A	#N/A	#N/A	#N/A	#N/A	#N/A	#N/A	#N/A	#N/A	#N/A	#N/A	#N/A	#N/A	#N/A	#N/A	#N/A	#N/A	#N/A	#N/A	#N/A	#N/A	#N/A
#N/A	#N/A	#N/A	#N/A	#N/A	#N/A	#N/A	#N/A	#N/A	#N/A	#N/A	#N/A	#N/A	#N/A	#N/A	#N/A	#N/A	#N/A	#N/A	#N/A	#N/A	#N/A	#N/A	#N/A	#N/A
#N/A	#N/A	#N/A	#N/A	#N/A	#N/A	#N/A	#N/A	#N/A	#N/A	#N/A	#N/A	#N/A	#N/A	#N/A	#N/A	#N/A	#N/A	#N/A	#N/A	#N/A	#N/A	#N/A	#N/A	#N/A
#N/A	#N/A	#N/A	#N/A	#N/A	#N/A	#N/A	#N/A	#N/A	#N/A	#N/A	#N/A	#N/A	#N/A	#N/A	#N/A	#N/A	#N/A	#N/A	#N/A	#N/A	#N/A	#N/A	#N/A	#N/A
#N/A	#N/A	#N/A	#N/A	#N/A	#N/A	#N/A	#N/A	#N/A	#N/A	#N/A	#N/A	#N/A	#N/A	#N/A	#N/A	#N/A	#N/A	#N/A	#N/A	#N/A	#N/A	#N/A	#N/A	#N/A
#N/A	#N/A	#N/A	#N/A	#N/A	#N/A	#N/A	#N/A	#N/A	#N/A	#N/A	#N/A	#N/A	#N/A	#N/A	#N/A	#N/A	#N/A	#N/A	#N/A	#N/A	#N/A	#N/A	#N/A	#N/A
#N/A	#N/A	#N/A	#N/A	#N/A	#N/A	#N/A	#N/A	#N/A	#N/A	#N/A	#N/A	#N/A	#N/A	#N/A	#N/A	#N/A	#N/A	#N/A	#N/A	#N/A	#N/A	#N/A	#N/A	#N/A
#N/A	#N/A	#N/A	#N/A	#N/A	#N/A	#N/A	#N/A	#N/A	#N/A	#N/A	#N/A	#N/A	#N/A	#N/A	#N/A	#N/A	#N/A	#N/A	#N/A	#N/A	#N/A	#N/A	#N/A	#N/A
#N/A	#N/A	#N/A	#N/A	#N/A	#N/A	#N/A	#N/A	#N/A	#N/A	#N/A	#N/A	#N/A	#N/A	#N/A	#N/A	#N/A	#N/A	#N/A	#N/A	#N/A	#N/A	#N/A	#N/A	#N/A
#N/A	#N/A	#N/A	#N/A	#N/A	#N/A	#N/A	#N/A	#N/A	#N/A	#N/A	#N/A	#N/A	#N/A	#N/A	#N/A	#N/A	#N/A	#N/A	#N/A	#N/A	#N/A	#N/A	#N/A	#N/A
#N/A	#N/A	#N/A	#N/A	#N/A	#N/A	#N/A	#N/A	#N/A	#N/A	#N/A	#N/A	#N/A	#N/A	#N/A	#N/A	#N/A	#N/A	#N/A	#N/A	#N/A	#N/A	#N/A	#N/A	#N/A
#N/A	#N/A	#N/A	#N/A	#N/A	#N/A	#N/A	#N/A	#N/A	#N/A	#N/A	#N/A	#N/A	#N/A	#N/A	#N/A	#N/A	#N/A	#N/A	#N/A	#N/A	#N/A	#N/A	#N/A	#N/A
#N/A	#N/A	#N/A	#N/A	#N/A	#N/A	#N/A	#N/A	#N/A	#N/A	#N/A	#N/A	#N/A	#N/A	#N/A	#N/A	#N/A	#N/A	#N/A	#N/A	#N/A	#N/A	#N/A	#N/A	#N/A
#N/A	#N/A	#N/A	#N/A	#N/A	#N/A	#N/A	#N/A	#N/A	#N/A	#N/A	#N/A	#N/A	#N/A	#N/A	#N/A	#N/A	#N/A	#N/A	#N/A	#N/A	#N/A	#N/A	#N/A	#N/A
#N/A	#N/A	#N/A	#N/A	#N/A	#N/A	#N/A	#N/A	#N/A	#N/A	#N/A	#N/A	#N/A	#N/A	#N/A	#N/A	#N/A	#N/A	#N/A	#N/A	#N/A	#N/A	#N/A	#N/A	#N/A
#N/A	#N/A	#N/A	#N/A	#N/A	#N/A	#N/A	#N/A	#N/A	#N/A	#N/A	#N/A	#N/A	#N/A	#N/A	#N/A	#N/A	#N/A	#N/A	#N/A	#N/A	#N/A	#N/A	#N/A	#N/A
#N/A	#N/A	#N/A	#N/A	#N/A	#N/A	#N/A	#N/A	#N/A	#N/A	#N/A	#N/A	#N/A	#N/A	#N/A	#N/A	#N/A	#N/A	#N/A	#N/A	#N/A	#N/A	#N/A	#N/A	#N/A
#N/A	#N/A	#N/A	#N/A	#N/A	#N/A	#N/A	#N/A	#N/A	#N/A	#N/A	#N/A	#N/A	#N/A	#N/A	#N/A	#N/A	#N/A	#N/A	#N/A	#N/A	#N/A	#N/A	#N/A	#N/A
#N/A	#N/A	#N/A	#N/A	#N/A	#N/A	#N/A	#N/A	#N/A	#N/A	#N/A	#N/A	#N/A	#N/A	#N/A	#N/A	#N/A	#N/A	#N/A	#N/A	#N/A	#N/A	#N/A	#N/A	#N/A
#N/A	#N/A	#N/A	#N/A	#N/A	#N/A	#N/A	#N/A	#N/A	#N/A	#N/A	#N/A	#N/A	#N/A	#N/A	#N/A	#N/A	#N/A	#N/A	#N/A	#N/A	#N/A	#N/A	#N/A	#N/A
#N/A	#N/A	#N/A	#N/A	#N/A	#N/A	#N/A	#N/A	#N/A	#N/A	#N/A	#N/A	#N/A	#N/A	#N/A	#N/A	#N/A	#N/A	#N/A	#N/A	#N/A	#N/A	#N/A	#N/A	#N/A
#N/A	#N/A	#N/A	#N/A	#N/A	#N/A	#N/A	#N/A	#N/A	#N/A	#N/A	#N/A	#N/A	#N/A	#N/A	#N/A	#N/A	#N/A	#N/A	#N/A	#N/A	#N/A	#N/A	#N/A	#N/A
#N/A	#N/A	#N/A	#N/A	#N/A	#N/A	#N/A	#N/A	#N/A	#N/A	#N/A	#N/A	#N/A	#N/A	#N/A	#N/A	#N/A	#N/A	#N/A	#N/A	#N/A	#N/A	#N/A	#N/A	#N/A
#N/A	#N/A	#N/A	#N/A	#N/A	#N/A	#N/A	#N/A	#N/A	#N/A	#N/A	#N/A	#N/A	#N/A	#N/A	#N/A	#N/A	#N/A	#N/A	#N/A	#N/A	#N/A	#N/A	#N/A	#N/A
#N/A	#N/A	#N/A	#N/A	#N/A	#N/A	#N/A	#N/A	#N/A	#N/A	#N/A	#N/A	#N/A	#N/A	#N/A	#N/A	#N/A	#N/A	#N/A	#N/A	#N/A	#N/A	#N/A	#N/A	#N/A
#N/A	#N/A	#N/A	#N/A	#N/A	#N/A	#N/A	#N/A	#N/A	#N/A	#N/A	#N/A	#N/A	#N/A	#N/A	#N/A	#N/A	#N/A	#N/A	#N/A	#N/A	#N/A	#N/A	#N/A	#N/A
#N/A	#N/A	#N/A	#N/A	#N/A	#N/A	#N/A	#N/A	#N/A	#N/A	#N/A	#N/A	#N/A	#N/A	#N/A	#N/A	#N/A	#N/A	#N/A	#N/A	#N/A	#N/A	#N/A	#N/A	#N/A
#N/A	#N/A	#N/A	#N/A	#N/A	#N/A	#N/A	#N/A	#N/A	#N/A	#N/A	#N/A	#N/A	#N/A	#N/A	#N/A	#N/A	#N/A	#N/A	#N/A	#N/A	#N/A	#N/A	#N/A	#N/A
#N/A	#N/A	#N/A	#N/A	#N/A	#N/A	#N/A	#N/A	#N/A	#N/A	#N/A	#N/A	#N/A	#N/A	#N/A	#N/A	#N/A	#N/A	#N/A	#N/A	#N/A	#N/A	#N/A	#N/A	#N/A
#N/A	#N/A	#N/A	#N/A	#N/A	#N/A	#N/A	#N/A	#N/A	#N/A	#N/A	#N/A	#N/A	#N/A	#N/A	#N/A	#N/A	#N/A	#N/A	#N/A	#N/A	#N/A	#N/A	#N/A	#N/A
#N/A	#N/A	#N/A	#N/A	#N/A	#N/A	#N/A	#N/A	#N/A	#N/A	#N/A	#N/A	#N/A	#N/A	#N/A	#N/A	#N/A	#N/A	#N/A	#N/A	#N/A	#N/A	#N/A	#N/A	#N/A
#N/A	#N/A	#N/A	#N/A	#N/A	#N/A	#N/A	#N/A	#N/A	#N/A	#N/A	#N/A	#N/A	#N/A	#N/A	#N/A	#N/A	#N/A	#N/A	#N/A	#N/A	#N/A	#N/A	#N/A	#N/A
#N/A	#N/A	#N/A	#N/A	#N/A	#N/A	#N/A	#N/A	#N/A	#N/A	#N/A	#N/A	#N/A	#N/A	#N/A	#N/A	#N/A	#N/A	#N/A	#N/A	#N/A	#N/A	#N/A	#N/A	#N/A
#N/A	#N/A	#N/A	#N/A	#N/A	#N/A	#N/A	#N/A	#N/A	#N/A	#N/A	#N/A	#N/A	#N/A	#N/A	#N/A	#N/A	#N/A	#N/A	#N/A	#N/A	#N/A	#N/A	#N/A	#N/A
#N/A	#N/A	#N/A	#N/A	#N/A	#N/A	#N/A	#N/A	#N/A	#N/A	#N/A	#N/A	#N/A	#N/A	#N/A	#N/A	#N/A	#N/A	#N/A	#N/A	#N/A	#N/A	#N/A	#N/A	#N/A
#N/A	#N/A	#N/A	#N/A	#N/A	#N/A	#N/A	#N/A	#N/A	#N/A	#N/A	#N/A	#N/A	#N/A	#N/A	#N/A	#N/A	#N/A	#N/A	#N/A	#N/A	#N/A	#N/A	#N/A	#N/A
#N/A	#N/A	#N/A	#N/A	#N/A	#N/A	#N/A	#N/A	#N/A	#N/A	#N/A	#N/A	#N/A	#N/A	#N/A	#N/A	#N/A	#N/A	#N/A	#N/A	#N/A	#N/A	#N/A	#N/A	#N/A
#N/A	#N/A	#N/A	#N/A	#N/A	#N/A	#N/A	#N/A	#N/A	#N/A	#N/A	#N/A	#N/A	#N/A	#N/A	#N/A	#N/A	#N/A	#N/A	#N/A	#N/A	#N/A	#N/A	#N/A	#N/A
#N/A	#N/A	#N/A	#N/A	#N/A	#N/A	#N/A	#N/A	#N/A	#N/A	#N/A	#N/A	#N/A	#N/A	#N/A	#N/A	#N/A	#N/A	#N/A	#N/A	#N/A	#N/A	#N/A	#N/A	#N/A
#N/A	#N/A	#N/A	#N/A	#N/A	#N/A	#N/A	#N/A	#N/A	#N/A	#N/A	#N/A	#N/A	#N/A	#N/A	#N/A	#N/A	#N/A	#N/A	#N/A	#N/A	#N/A	#N/A	#N/A	#N/A
#N/A	#N/A	#N/A	#N/A	#N/A	#N/A	#N/A	#N/A	#N/A	#N/A	#N/A	#N/A	#N/A	#N/A	#N/A	#N/A	#N/A	#N/A	#N/A	#N/A	#N/A	#N/A	#N/A	#N/A	#N/A
#N/A	#N/A	#N/A	#N/A	#N/A	#N/A	#N/A	#N/A	#N/A	#N/A	#N/A	#N/A	#N/A	#N/A	#N/A	#N/A	#N/A	#N/A	#N/A	#N/A	#N/A	#N/A	#N/A	#N/A	#N/A
#N/A	#N/A	#N/A	#N/A	#N/A	#N/A	#N/A	#N/A	#N/A	#N/A	#N/A	#N/A	#N/A	#N/A	#N/A	#N/A	#N/A	#N/A	#N/A	#N/A	#N/A	#N/A	#N/A	#N/A	#N/A
#N/A	#N/A	#N/A	#N/A	#N/A	#N/A	#N/A	#N/A	#N/A	#N/A	#N/A	#N/A	#N/A	#N/A	#N/A	#N/A	#N/A	#N/A	#N/A	#N/A	#N/A	#N/A	#N/A	#N/A	#N/A
#N/A	#N/A	#N/A	#N/A	#N/A	#N/A	#N/A	#N/A	#N/A	#N/A	#N/A	#N/A	#N/A	#N/A	#N/A	#N/A	#N/A	#N/A	#N/A	#N/A	#N/A	#N/A	#N/A	#N/A	#N/A
#N/A	#N/A	#N/A	#N/A	#N/A	#N/A	#N/A	#N/A	#N/A	#N/A	#N/A	#N/A	#N/A	#N/A	#N/A	#N/A	#N/A	#N/A	#N/A	#N/A	#N/A	#N/A	#N/A	#N/A	#N/A
#N/A	#N/A	#N/A	#N/A	#N/A	#N/A	#N/A	#N/A	#N/A	#N/A	#N/A	#N/A	#N/A	#N/A	#N/A	#N/A	#N/A	#N/A	#N/A	#N/A	#N/A	#N/A	#N/A	#N/A	#N/A
#N/A	#N/A	#N/A	#N/A	#N/A	#N/A	#N/A	#N/A	#N/A	#N/A	#N/A	#N/A	#N/A	#N/A	#N/A	#N/A	#N/A	#N/A	#N/A	#N/A	#N/A	#N/A	#N/A	#N/A	#N/A
#N/A	#N/A	#N/A	#N/A	#N/A	#N/A	#N/A	#N/A	#N/A	#N/A	#N/A	#N/A	#N/A	#N/A	#N/A	#N/A	#N/A	#N/A	#N/A	#N/A	#N/A	#N/A	#N/A	#N/A	#N/A
#N/A	#N/A	#N/A	#N/A	#N/A	#N/A	#N/A	#N/A	#N/A	#N/A	#N/A	#N/A	#N/A	#N/A	#N/A	#N/A	#N/A	#N/A	#N/A	#N/A	#N/A	#N/A	#N/A	#N/A	#N/A
#N/A	#N/A	#N/A	#N/A	#N/A	#N/A	#N/A	#N/A	#N/A	#N/A	#N/A	#N/A	#N/A	#N/A	#N/A	#N/A	#N/A	#N/A	#N/A	#N/A	#N/A	#N/A	#N/A	#N/A	#N/A
#N/A	#N/A	#N/A	#N/A	#N/A	#N/A	#N/A	#N/A	#N/A	#N/A	#N/A	#N/A	#N/A	#N/A	#N/A	#N/A	#N/A	#N/A	#N/A	#N/A	#N/A	#N/A	#N/A	#N/A	#N/A
#N/A	#N/A	#N/A	#N/A	#N/A	#N/A	#N/A	#N/A	#N/A	#N/A	#N/A	#N/A	#N/A	#N/A	#N/A	#N/A	#N/A	#N/A	#N/A	#N/A	#N/A	#N/A	#N/A	#N/A	#N/A
#N/A	#N/A	#N/A	#N/A	#N/A	#N/A	#N/A	#N/A	#N/A	#N/A	#N/A	#N/A	#N/A	#N/A	#N/A	#N/A	#N/A	#N/A	#N/A	#N/A	#N/A	#N/A	#N/A	#N/A	#N/A
#N/A	#N/A	#N/A	#N/A	#N/A	#N/A	#N/A	#N/A	#N/A	#N/A	#N/A	#N/A	#N/A	#N/A	#N/A	#N/A	#N/A	#N/A	#N/A	#N/A	#N/A	#N/A	#N/A	#N/A	#N/A
#N/A	#N/A	#N/A	#N/A	#N/A	#N/A	#N/A	#N/A	#N/A	#N/A	#N/A	#N/A	#N/A	#N/A	#N/A	#N/A	#N/A	#N/A	#N/A	#N/A	#N/A	#N/A	#N/A	#N/A	#N/A
#N/A	#N/A	#N/A	#N/A	#N/A	#N/A	#N/A	#N/A	#N/A	#N/A	#N/A	#N/A	#N/A	#N/A	#N/A	#N/A	#N/A	#N/A	#N/A	#N/A	#N/A	#N/A	#N/A	#N/A	#N/A
#N/A	#N/A	#N/A	#N/A	#N/A	#N/A	#N/A	#N/A	#N/A	#N/A	#N/A	#N/A	#N/A	#N/A	#N/A	#N/A	#N/A	#N/A	#N/A	#N/A	#N/A	#N/A	#N/A	#N/A	#N/A
#N/A	#N/A	#N/A	#N/A	#N/A	#N/A	#N/A	#N/A	#N/A	#N/A	#N/A	#N/A	#N/A	#N/A	#N/A	#N/A	#N/A	#N/A	#N/A	#N/A	#N/A	#N/A	#N/A	#N/A	#N/A
#N/A	#N/A	#N/A	#N/A	#N/A	#N/A	#N/A	#N/A	#N/A	#N/A	#N/A	#N/A	#N/A	#N/A	#N/A	#N/A	#N/A	#N/A	#N/A	#N/A	#N/A	#N/A	#N/A	#N/A	#N/A
#N/A	#N/A	#N/A	#N/A	#N/A	#N/A	#N/A	#N/A	#N/A	#N/A	#N/A	#N/A	#N/A	#N/A	#N/A	#N/A	#N/A	#N/A	#N/A	#N/A	#N/A	#N/A	#N/A	#N/A	#N/A
#N/A	#N/A	#N/A	#N/A	#N/A	#N/A	#N/A	#N/A	#N/A	#N/A	#N/A	#N/A	#N/A	#N/A	#N/A	#N/A	#N/A	#N/A	#N/A	#N/A	#N/A	#N/A	#N/A	#N/A	#N/A
#N/A	#N/A	#N/A	#N/A	#N/A	#N/A	#N/A	#N/A	#N/A	#N/A	#N/A	#N/A	#N/A	#N/A	#N/A	#N/A	#N/A	#N/A	#N/A	#N/A	#N/A	#N/A	#N/A	#N/A	#N/A
#N/A	#N/A	#N/A	#N/A	#N/A	#N/A	#N/A	#N/A	#N/A	#N/A	#N/A	#N/A	#N/A	#N/A	#N/A	#N/A	#N/A	#N/A	#N/A	#N/A	#N/A	#N/A	#N/A	#N/A	#N/A

## Sheet: Internal calculations
Yes/No		Conc.	Limit pos.	Conc.	Limit pos.	Conc.	Limit pos.	Conc.	Limit pos.	Conc.	Limit pos.	Conc.	Limit pos.	Conc.	Limit pos.	Conc.	Limit pos.	Conc.	Limit pos.	Conc.	Limit pos.	Conc.	Limit pos.	Conc.	Limit pos.
Y		0	307	0.1	307	0.3	307	0.5	307	1	307	2	307	4	307	10	307	20	307	40	307		#N/A		#N/A
N		X-limit	Y-limit	X-limit	Y-limit	X-limit	Y-limit	X-limit	Y-limit	X-limit	Y-limit	X-limit	Y-limit	X-limit	Y-limit	X-limit	Y-limit	X-limit	Y-limit	X-limit	Y-limit	X-limit	Y-limit	X-limit	Y-limit
		9000	0	9000	0	9000	0	9000	0	9000	0	9000	0	9000	0	9000	0	9000	0	9000	0	0	0	0	0
		9000	4007.61	9000	3837.95	9000	3614.98	9000	3330.83	9000	2734.25	9000	1905.14	9000	1037.85	9000	678.643	9000	313.587	9000	50.4475	0	#N/A	0	#N/A
		LowLimFit	34	LowLimFit	34	LowLimFit	34	LowLimFit	34	LowLimFit	34	LowLimFit	34	LowLimFit	34	LowLimFit	27	LowLimFit	17	LowLimFit	17	LowLimFit	#N/A	LowLimFit	#N/A
		0				0.1				0.3				0.5				1				2				4				10				20				40
	1	0.325119	1027.75	#N/A		0.308657	1007.14	#N/A		0.282192	1001.17	#N/A		0.21346	934.994	#N/A		0.199575	946.885	#N/A		0.12317	832.382	#N/A		0.0405157	417.104	#N/A		0.0261045	365.836	#N/A		0.0100771	191.114	#N/A		0.000547478	1.99876	#N/A		#N/A	#N/A	#N/A		#N/A	#N/A	#N/A
		0.00109759	6.11146	#N/A		0.00112972	6.29036	#N/A		0.00112393	6.25812	#N/A		0.00112963	6.28984	#N/A		0.00112742	6.27757	#N/A		0.00115294	6.41966	#N/A		0.000797754	4.44195	#N/A		0.00100794	5.54453	#N/A		0.000972891	5.26104	#N/A		0.000980014	5.29956	#N/A		#N/A	#N/A	#N/A		#N/A	#N/A	#N/A
		0.99691	41.1763	#N/A		0.996369	42.3816	#N/A		0.995704	42.1644	#N/A		0.99244	42.3781	#N/A		0.991395	42.2955	#N/A		0.976722	43.2528	#N/A		0.904606	29.9279	#N/A		0.706237	39.2714	#N/A		0.27073	39.9471	#N/A		0.0010787	40.2396	#N/A		#N/A	#N/A	#N/A		#N/A	#N/A	#N/A
		87741.4	272	#N/A		74646.7	272	#N/A		63039.4	272	#N/A		35707.9	272	#N/A		31335.7	272	#N/A		11412.8	272	#N/A		2579.34	272	#N/A		670.745	279	#N/A		107.287	289	#N/A		0.312081	289	#N/A		#N/A	#N/A	#N/A		#N/A	#N/A	#N/A
		1.48764e+08	461172	#N/A		1.3408e+08	488566	#N/A		1.12074e+08	483571	#N/A		6.41281e+07	488486	#N/A		5.60567e+07	486583	#N/A		2.13512e+07	508859	#N/A		2.31026e+06	243624	#N/A		1.03445e+06	430286	#N/A		171205	461177	#N/A		505.329	467955	#N/A		#N/A	#N/A	#N/A		#N/A	#N/A	#N/A
	2	0.327299	1020.71	#N/A		0.301514	1017.4	#N/A		0.273906	1002.67	#N/A		0.251342	1047.75	#N/A		0.191135	927.177	#N/A		0.119832	815.89	#N/A		0.0454787	513.232	#N/A		0.00987707	194.06	#N/A		0.00922608	182.575	#N/A		-0.00159336	6.80848	#N/A		#N/A	#N/A	#N/A		#N/A	#N/A	#N/A
		0.00109916	6.1202	#N/A		0.00101975	5.67807	#N/A		0.0010724	5.97119	#N/A		0.00125646	6.99608	#N/A		0.00117992	6.56988	#N/A		0.00110033	6.1267	#N/A		0.00094408	5.2567	#N/A		0.00104877	5.76913	#N/A		0.000908477	4.91271	#N/A		0.000951309	5.14433	#N/A		#N/A	#N/A	#N/A		#N/A	#N/A	#N/A
		0.996942	41.2351	#N/A		0.996898	38.2563	#N/A		0.995848	40.2312	#N/A		0.993249	47.1364	#N/A		0.989741	44.2649	#N/A		0.977581	41.2789	#N/A		0.895086	35.4173	#N/A		0.241216	40.8623	#N/A		0.263009	37.3022	#N/A		0.00961374	39.0609	#N/A		#N/A	#N/A	#N/A		#N/A	#N/A	#N/A
		88668.1	272	#N/A		87422.4	272	#N/A		65236.4	272	#N/A		40015.7	272	#N/A		26240.7	272	#N/A		11860.5	272	#N/A		2320.59	272	#N/A		88.6936	279	#N/A		103.135	289	#N/A		2.80534	289	#N/A		#N/A	#N/A	#N/A		#N/A	#N/A	#N/A
		1.50765e+08	462491	#N/A		1.27946e+08	398083	#N/A		1.05588e+08	440246	#N/A		8.89086e+07	604342	#N/A		5.14155e+07	532952	#N/A		2.02096e+07	463474	#N/A		2.91091e+06	341193	#N/A		148094	465854	#N/A		143508	402131	#N/A		4280.26	440943	#N/A		#N/A	#N/A	#N/A		#N/A	#N/A	#N/A
	3	0.318091	1011.42	#N/A		0.272704	912.442	#N/A		0.282947	1009.81	#N/A		0.242989	990.627	#N/A		0.199627	958.192	#N/A		0.101635	711.655	#N/A		0.0583238	576.147	#N/A		0.0268111	391.268	#N/A		0.00789347	152.307	#N/A		0.0023865	47.7674	#N/A		#N/A	#N/A	#N/A		#N/A	#N/A	#N/A
		0.00110889	6.17438	#N/A		0.000981245	5.46364	#N/A		0.00110871	6.1734	#N/A		0.00106548	5.93269	#N/A		0.00114338	6.36644	#N/A		0.0010585	5.8938	#N/A		0.00107101	5.96346	#N/A		0.000952937	5.24195	#N/A		0.000993721	5.37368	#N/A		0.000942258	5.09539	#N/A		#N/A	#N/A	#N/A		#N/A	#N/A	#N/A
		0.996705	41.6002	#N/A		0.996491	36.8116	#N/A		0.995841	41.5936	#N/A		0.994797	39.9718	#N/A		0.991156	42.8942	#N/A		0.971342	39.7098	#N/A		0.915986	40.1791	#N/A		0.739397	37.1283	#N/A		0.179203	40.8024	#N/A		0.0217145	38.6893	#N/A		#N/A	#N/A	#N/A		#N/A	#N/A	#N/A
		82286.1	272	#N/A		77237.7	272	#N/A		65128.7	272	#N/A		52008.9	272	#N/A		30482.7	272	#N/A		9219.38	272	#N/A		2965.54	272	#N/A		791.592	279	#N/A		63.0967	289	#N/A		6.41479	289	#N/A		#N/A	#N/A	#N/A		#N/A	#N/A	#N/A
		1.42402e+08	470717	#N/A		1.04664e+08	368585	#N/A		1.12674e+08	470567	#N/A		8.30971e+07	434587	#N/A		5.60855e+07	500457	#N/A		1.45377e+07	428907	#N/A		4.78746e+06	439107	#N/A		1.09122e+06	384604	#N/A		105046	481137	#N/A		9602.05	432593	#N/A		#N/A	#N/A	#N/A		#N/A	#N/A	#N/A
	A	0.323503	1019.96	#N/A		0.294292	978.993	#N/A		0.279682	1004.55	#N/A		0.23593	991.123	#N/A		0.196779	944.085	#N/A		0.114879	786.642	#N/A		0.0481061	502.161	#N/A		0.0264578	378.552	#N/A		0.00906556	175.332	#N/A		-0.000522942	4.40362	#N/A		#N/A	#N/A	#N/A		#N/A	#N/A	#N/A
		0.000654983	3.64699	#N/A		0.000618848	3.44579	#N/A		0.000691606	3.85091	#N/A		0.000705731	3.92956	#N/A		0.000750011	4.17611	#N/A		0.000694319	3.86602	#N/A		0.000577723	3.2168	#N/A		0.000705784	3.8824	#N/A		0.000529963	2.86584	#N/A		0.000687448	3.71747	#N/A		#N/A	#N/A	#N/A		#N/A	#N/A	#N/A
		0.998886	24.5718	#N/A		0.998799	23.2162	#N/A		0.99834	25.9457	#N/A		0.997572	26.4756	#N/A		0.996064	28.1368	#N/A		0.990162	26.0475	#N/A		0.962252	21.6734	#N/A		0.834351	27.4987	#N/A		0.503109	21.7604	#N/A		0.0019983	28.2267	#N/A		#N/A	#N/A	#N/A		#N/A	#N/A	#N/A
		243948	272	#N/A		226145	272	#N/A		163535	272	#N/A		111761	272	#N/A		68837.1	272	#N/A		27375.5	272	#N/A		6933.63	272	#N/A		1405.28	279	#N/A		292.617	289	#N/A		0.578666	289	#N/A		#N/A	#N/A	#N/A		#N/A	#N/A	#N/A
		1.47289e+08	164226	#N/A		1.2189e+08	146606	#N/A		1.10089e+08	183105	#N/A		7.83396e+07	190661	#N/A		5.44968e+07	215336	#N/A		1.85735e+07	184544	#N/A		3.25697e+06	127768	#N/A		1.06265e+06	210974	#N/A		138558	136845	#N/A		461.051	230260	#N/A		#N/A	#N/A	#N/A		#N/A	#N/A	#N/A
		x^1	x^0			x^1	x^0			x^1	x^0			x^1	x^0			x^1	x^0			x^1	x^0			x^1	x^0			x^1	x^0			x^1	x^0			x^1	x^0			x^1	x^0			x^1	x^0
		X-low-lim	Y-low-lim	X-low-lim	Y-low-lim	X-low-lim	Y-low-lim	X-low-lim	Y-low-lim	X-low-lim	Y-low-lim	X-low-lim	Y-low-lim	X-low-lim	Y-low-lim	X-low-lim	Y-low-lim	X-low-lim	Y-low-lim	X-low-lim	Y-low-lim	X-low-lim	Y-low-lim	X-low-lim	Y-low-lim
		1200	0	1200	0	1200	0	1200	0	1200	0	1200	0	1200	0	1000	0	700	0	700	0	0	0	0	0
		1200	4007.61	1200	3837.95	1200	3614.98	1200	3330.83	1200	2734.25	1200	1905.14	1200	1037.85	1000	678.643	700	313.587	700	50.4475	0	#N/A	0	#N/A

## Sheet: Results recalculation
						HYPERBOLA LINEARIZATION
	Outlier?	Conc. [µM]	Rate [RFU.s-1]	SE [RFU.s-1]		Conc. [µM]	Rate [RFU.s-1]	SE [RFU.s-1]	Bound PA [%]	SE [%]		Conc. [µM]	Rate [RFU.s-1]	SE [RFU.s-1]	Bound PA [%]	SE [%]		Conc. FIT	Bound FIT		Conc. [µM]	Rate [RFU.s-1]	SE [RFU.s-1]	Bound PA [%]	SE [%]	fit	fit-experiment
	N	0	0.325119	0.00109759			3.09116	245.081		0.792844		0.025	-1912.26	693.624	0.00998386	2.2439		40	102.144		0	0.323503	0.00408029	0	1.26128	0	0
	N		0.327299	0.00109916		10	3.39799	64.2027	0.110745	0.207698		0.05	110.308	760.858	0.0102883	2.4614		33.3333	101.448		0.1	0.294292	0.0155757	9.02972	4.81469	6.9555	4.30239
	N		0.318091	0.00110889		3.33333	3.57549	235.768	0.0738235	0.762717		0.1	37.7961	959.209	0.0108907	3.10307		27.7778	100.626		0.3	0.279682	0.00424145	13.5458	1.3111	18.4412	23.9642
	N	0.1	0.308657	0.00112972		2	4.23854	61.3821	0.0369411	0.198573		0.25	20.7874	132.224	0.0117468	0.427748		23.1481	99.6557		0.5	0.23593	0.0162914	27.0701	5.03594	27.5348	0.215942
	N		0.301514	0.00101975		1	5.08184	240.761	0.0255282	0.778869		0.5	8.70483	104.955	0.0155065	0.339531		19.2901	98.5164		1	0.196779	0.00415349	39.1724	1.28391	43.6949	20.4525
	N		0.272704	0.000981245		0.5	8.70483	104.955	0.0155065	0.339531		1	5.08184	240.761	0.0255282	0.778869		16.0751	97.1831		2	0.114879	0.00952794	64.4891	2.94524	61.8424	7.00517
	N	0.3	0.282192	0.00112393		0.25	20.7874	132.224	0.0117468	0.427748		2	4.23854	61.3821	0.0369411	0.198573		13.3959	95.63		4	0.0481061	0.00756294	85.1296	2.33783	78.0505	50.1142
	N		0.273906	0.0010724		0.1	37.7961	959.209	0.0108907	3.10307		3.33333	3.57549	235.768	0.0738235	0.762717		11.1633	93.8306		10	0.0264578	0.00104253	91.8215	0.322262	92.6143	0.628616
	N		0.282947	0.00110871		0.05	110.308	760.858	0.0102883	2.4614		10	3.39799	64.2027	0.110745	0.207698		9.30272	91.7588		20	0.00906556	0.00131431	97.1977	0.406273	98.7568	2.43092
	N	0.5	0.21346	0.00112963		0.025	-1912.26	693.624	0.00998386	2.2439			3.09116	245.081		0.792844		7.75227	89.3902		40	-0.000522942	0.0014417	100.162	0.445654	102.144	3.93012
	N		0.251342	0.00125646			#VALUE!	#VALUE!		#VALUE!			#VALUE!	#VALUE!		#VALUE!		6.46022	86.7045								0
	N		0.242989	0.00106548			#VALUE!	#VALUE!		#VALUE!			#VALUE!	#VALUE!		#VALUE!		5.38352	83.6872								0
	N	1	0.199575	0.00112742														4.48627	80.3326
	N		0.191135	0.00117992														3.73856	76.6457
	N		0.199627	0.00114338		LINEAR FIT												3.11546	72.6449
	N	2	0.12317	0.00115294		0.0105558	0.0136975		Kd	0.770638								2.59622	68.3627
	N		0.119832	0.00110033		0.00115624	0.00415882		Max bind	73.0058								2.16352	63.8465
	N		0.101635	0.0010585		0.922521	0.0105555											1.80293	59.1568
	N	4	0.0405157	0.000797754		83.3475	7											1.50244	54.365
	N		0.0454787	0.00094408		0.00928649	0.000779933											1.25203	49.5487
	N		0.0583238	0.00107101														1.04336	44.7873
	N	10	0.0261045	0.00100794													0.0015	0.869468	40.1567
	Y		0	0													0.0117	0.724557	35.7244
	N		0.0268111	0.000952937														0.603798	31.5461
	N	20	0.0100771	0.000972891														0.503165	27.6635
	N		0.00922608	0.000908477														0.419304	24.1036
	N		0.00789347	0.000993721														0.34942	20.8793
	N	40	0.000547478	0.000980014														0.291183	17.9914
	N		-0.00159336	0.000951309														0.242653	15.4302
	Y		0	0														0.202211	13.179
			0	0														0.168509	11.2154
			0	0														0.140424	9.51428
			0	0														0.11702	8.04924
			0	0														0.0975167	6.79387
			0	0														0.0812639	5.72282
			0	0														0.0677199	4.81241
																		0.0564333	4.04099
																		0.0470277	3.38907
																		0.0391898	2.83939
																		0.0326581	2.37679
																		0.0272151	1.9881
																		0.0226793	1.66196
																		0.0188994	1.3886
																		0	0
																		#N/A	#N/A
																		#N/A	#N/A
																		#N/A	#N/A
																		#N/A	#N/A
																		#N/A	#N/A
																		#N/A	#N/A
																		#N/A	#N/A
																		#N/A	#N/A
																		#N/A	#N/A
																		#N/A	#N/A
																		#N/A	#N/A
																		#N/A	#N/A
																		#N/A	#N/A
																		#N/A	#N/A
																		#N/A	#N/A
																		#N/A	#N/A
																		#N/A	#N/A
																		#N/A	#N/A
																		#N/A	#N/A
																		#N/A	#N/A
																		#N/A	#N/A
																		#N/A	#N/A
																		#N/A	#N/A
																		#N/A	#N/A
																		#N/A	#N/A
																		#N/A	#N/A
																		#N/A	#N/A
																		#N/A	#N/A
																		#N/A	#N/A
																		#N/A	#N/A
																		#N/A	#N/A
																		#N/A	#N/A
																		#N/A	#N/A
																		#N/A	#N/A
																		#N/A	#N/A
																		#N/A	#N/A
																		#N/A	#N/A
																		#N/A	#N/A
																		#N/A	#N/A
																		#N/A	#N/A
																		#N/A	#N/A
																		#N/A	#N/A
																		#N/A	#N/A
																		#N/A	#N/A
																		#N/A	#N/A
																		#N/A	#N/A
																		#N/A	#N/A
																		#N/A	#N/A
																		#N/A	#N/A
																		#N/A	#N/A
																		#N/A	#N/A
																		#N/A	#N/A
																		#N/A	#N/A
																		#N/A	#N/A

## Sheet: Trimmed minutes
Time (min)	0-01	0-02	0-03	AVG	FIT 01	FIT 02	FIT 03	FIT AVG	Time (min)	0.1-01	0.1-02	0.1-03	AVG	FIT 01	FIT 02	FIT 03	FIT AVG	Time (min)	0.3-01	0.3-02	0.3-03	AVG	FIT 01	FIT 02	FIT 03	FIT AVG	Time (min)	0.5-01	0.5-02	0.5-03	AVG	FIT 01	FIT 02	FIT 03	FIT AVG	Time (min)	1-01	1-02	1-03	AVG	FIT 01	FIT 02	FIT 03	FIT AVG	Time (min)	2-01	2-02	2-03	AVG
6.20821	931.631	933.862	889.978	918.49	1148.86	1142.63	1129.91	1140.46	6.20821	928.885	875.93	799.586	868.133	1122.11	1129.71	1014.02	1088.61	6.20821	868.476	878.826	907.922	885.075	1106.29	1104.7	1115.2	1108.73	6.20821	828.755	947.212	836.792	870.92	1014.51	1141.37	1081.14	1079.01	6.20821	819.378	838.835	842.279	833.497	1021.23	998.373	1032.55	1017.38	6.20821	746.162	689.456	648.863	694.827
6.68577	919.828	953.101	927.449	933.459	1158.17	1152	1139.02	1149.73	6.68577	900.862	934.128	757.861	864.284	1130.95	1138.35	1021.84	1097.05	6.68577	903.887	913.499	924.664	914.016	1114.37	1112.54	1123.31	1116.74	6.68577	768.026	911.722	891.32	857.023	1020.62	1148.57	1088.1	1085.77	6.68577	848.687	802.621	822.224	824.511	1026.94	1003.85	1038.27	1023.02	6.68577	718.375	760.587	582.957	687.306
7.16332	1017.86	986.949	965.2	990.005	1167.49	1161.38	1148.14	1159	7.16332	931.045	992.694	826.427	916.722	1139.8	1146.99	1029.65	1105.48	7.16332	939.617	909.838	956.063	935.173	1122.46	1120.39	1131.42	1124.76	7.16332	879.517	939.22	946.3	921.679	1026.74	1155.78	1095.06	1092.53	7.16332	839.82	824.843	912.218	858.961	1032.66	1009.33	1043.99	1028.66	7.16332	800.996	697.971	677.154	725.374
7.64088	989.048	982.109	1110.35	1027.17	1176.8	1170.76	1157.25	1168.27	7.64088	991.467	936.164	849.537	925.723	1148.64	1155.63	1037.46	1113.91	7.64088	1082.79	919.295	948.828	983.638	1130.54	1128.24	1139.52	1132.77	7.64088	872.257	999.514	886.279	919.35	1032.86	1162.98	1102.03	1099.29	7.64088	844.239	877.551	875.592	865.794	1038.38	1014.8	1049.71	1034.3	7.64088	757.358	762.417	661.707	727.161
8.11843	984.313	1053.02	961.642	999.658	1186.12	1180.14	1166.36	1177.54	8.11843	1018.38	989.803	960.572	989.584	1157.49	1164.27	1045.28	1122.34	8.11843	932.162	957.238	1017.41	968.935	1138.63	1136.09	1147.63	1140.78	8.11843	855.56	1023.76	936.529	938.617	1038.97	1170.18	1108.99	1106.05	8.11843	877.321	897.005	863.29	879.205	1044.1	1020.28	1055.43	1039.94	8.11843	738.402	792.091	637.952	722.815
8.59599	1080.09	1035.19	1090.74	1068.68	1195.44	1189.52	1175.48	1186.81	8.59599	1135.3	1067.72	931.215	1044.75	1166.33	1172.91	1053.09	1130.78	8.59599	1059.39	1003.79	997.303	1020.16	1146.71	1143.94	1155.74	1148.8	8.59599	861.681	1145.38	1011.16	1006.07	1045.09	1177.38	1115.95	1112.81	8.59599	919.189	1006.74	951.758	959.23	1049.82	1025.76	1061.15	1045.58	8.59599	820.563	789.729	635.782	748.691
9.07354	1030.19	1130.83	1047.27	1069.43	1204.75	1198.89	1184.59	1196.08	9.07354	1065.26	1031.38	1022.82	1039.82	1175.17	1181.55	1060.91	1139.21	9.07354	1014.11	1018.65	1090.74	1041.17	1154.8	1151.79	1163.85	1156.81	9.07354	910.658	1065.24	971.643	982.513	1051.2	1184.58	1122.91	1119.57	9.07354	929.549	929.777	894.789	918.039	1055.54	1031.23	1066.87	1051.21	9.07354	757.623	788.995	673.759	740.126
9.5511	1109.71	1153.47	1091.26	1118.15	1214.07	1208.27	1193.71	1205.35	9.5511	1089.55	1064.36	912.985	1022.3	1184.02	1190.19	1068.72	1147.64	9.5511	1056.34	1033.91	1111.24	1067.16	1162.89	1159.63	1171.95	1164.82	9.5511	886.164	1087.12	1001.56	991.614	1057.32	1191.78	1129.88	1126.33	9.5511	940.479	947.401	967.505	951.795	1061.25	1036.71	1072.59	1056.85	9.5511	824.689	764.265	644.017	744.324
10.0287	1121.02	1151.1	1107.56	1126.56	1223.38	1217.65	1202.82	1214.62	10.0287	1113.84	1112.52	1052.31	1092.89	1192.86	1198.83	1076.53	1156.07	10.0287	1070.94	1023.6	1106.8	1067.11	1170.97	1167.48	1180.06	1172.84	10.0287	947.613	1109.15	1046.75	1034.51	1063.44	1198.99	1136.84	1133.09	10.0287	926.009	965.282	972.259	954.517	1066.97	1042.19	1078.31	1062.49	10.0287	824.096	761.081	694.327	759.835
10.5062	1134.26	1145.01	1069.96	1116.41	1232.7	1227.03	1211.94	1223.89	10.5062	1087	1118.43	961.046	1055.49	1201.71	1207.47	1084.35	1164.51	10.5062	1031.69	1038.68	1098.7	1056.36	1179.06	1175.33	1188.17	1180.85	10.5062	935.255	1076.13	1049.81	1020.4	1069.55	1206.19	1143.8	1139.85	10.5062	937.105	932.292	979.178	949.525	1072.69	1047.66	1084.03	1068.13	10.5062	825.952	813.705	676.562	772.073
10.9838	1180.69	1140.8	1118.5	1146.66	1242.02	1236.41	1221.05	1233.16	10.9838	1152.83	1201.64	1014.47	1122.98	1210.55	1216.1	1092.16	1172.94	10.9838	1078.64	1083.01	1092.56	1084.74	1187.14	1183.18	1196.28	1188.87	10.9838	948.434	1143.32	1130.27	1074.01	1075.67	1213.39	1150.76	1146.61	10.9838	977.604	992.203	1019.53	996.446	1078.41	1053.14	1089.75	1073.77	10.9838	861.509	853.481	682.801	799.263
11.4613	1175.6	1176.75	1201.88	1184.75	1251.33	1245.79	1230.17	1242.43	11.4613	1138.7	1082.89	1008.03	1076.54	1219.39	1224.74	1099.98	1181.37	11.4613	1160.48	1088.05	1126.63	1125.05	1195.23	1191.03	1204.38	1196.88	11.4613	1033.84	1124.3	1008.86	1055.67	1081.79	1220.59	1157.73	1153.37	11.4613	978.968	972.384	1008.59	986.646	1084.13	1058.62	1095.47	1079.41	11.4613	846.016	878.802	756.309	827.042
11.9389	1202.26	1202.83	1138.74	1181.28	1260.65	1255.16	1239.28	1251.7	11.9389	1216.97	1143.55	1028.34	1129.62	1228.24	1233.38	1107.79	1189.8	11.9389	1095.85	1176.96	1150.89	1141.23	1203.31	1198.88	1212.49	1204.89	11.9389	1044.32	1205.21	1066.95	1105.49	1087.9	1227.79	1164.69	1160.13	11.9389	1064.35	1045.19	1029.61	1046.38	1089.85	1064.09	1101.19	1085.04	11.9389	862.717	800.123	760.635	807.825
12.4164	1208.5	1131.33	1237.42	1192.42	1269.96	1264.54	1248.39	1260.97	12.4164	1234.58	1267	1087.48	1196.35	1237.08	1242.02	1115.6	1198.24	12.4164	1193.09	1157.41	1077.63	1142.71	1211.4	1206.72	1220.6	1212.91	12.4164	1000.9	1220.73	1187.92	1136.52	1094.02	1235	1171.65	1166.89	12.4164	1041.41	1057.54	1030.4	1043.12	1095.57	1069.57	1106.91	1090.68	12.4164	859.406	833.829	715.248	802.828
12.894	1191.77	1192.83	1193.21	1192.6	1279.28	1273.92	1257.51	1270.24	12.894	1134.54	1211.06	1074.09	1139.89	1245.93	1250.66	1123.42	1206.67	12.894	1147.48	1146.95	1137.43	1143.96	1219.49	1214.57	1228.71	1220.92	12.894	1007.62	1109.31	1129.6	1082.18	1100.13	1242.2	1178.61	1173.65	12.894	1027.69	952.426	1008.43	996.179	1101.28	1075.05	1112.63	1096.32	12.894	833.515	930.707	716.596	826.939
13.3715	1267.62	1241.54	1184.73	1231.3	1288.59	1283.3	1266.62	1279.51	13.3715	1287.55	1162.53	1085.95	1178.68	1254.77	1259.3	1131.23	1215.1	13.3715	1137.65	1123	1184.49	1148.38	1227.57	1222.42	1236.81	1228.93	13.3715	1065.75	1271.31	1078.76	1138.61	1106.25	1249.4	1185.57	1180.41	13.3715	1000.59	1100.56	1079.22	1060.12	1107	1080.52	1118.35	1101.96	13.3715	900.575	842.019	765.818	836.137
13.8491	1215.48	1223.64	1227.65	1222.25	1297.91	1292.68	1275.74	1288.77	13.8491	1185.3	1294.75	1075.39	1185.15	1263.61	1267.94	1139.04	1223.53	13.8491	1179.25	1108.53	1164.99	1150.92	1235.66	1230.27	1244.92	1236.95	13.8491	1009.36	1157.72	1208.74	1125.28	1112.37	1256.6	1192.54	1187.17	13.8491	983.087	993.589	1022.19	999.621	1112.72	1086	1124.07	1107.6	13.8491	839.968	856.921	709.075	801.988
14.3266	1270.2	1196.99	1217.83	1228.34	1307.23	1302.05	1284.85	1298.04	14.3266	1249.11	1204.39	1049.93	1167.81	1272.46	1276.58	1146.86	1231.97	14.3266	1168.16	1165.29	1136.79	1156.75	1243.74	1238.12	1253.03	1244.96	14.3266	1069.04	1223.58	1116.22	1136.28	1118.48	1263.8	1199.5	1193.93	14.3266	1036.92	1052.84	1072.18	1053.98	1118.44	1091.48	1129.79	1113.24	14.3266	886.533	882.533	760.118	843.061
14.8042	1282.89	1292.57	1320.81	1298.76	1316.54	1311.43	1293.97	1307.31	14.8042	1212.68	1233.64	1088.56	1178.3	1281.3	1285.22	1154.67	1240.4	14.8042	1269.91	1207.36	1230.86	1236.04	1251.83	1245.97	1261.14	1252.98	14.8042	1099.67	1181.28	1143.37	1141.44	1124.6	1271	1206.46	1200.69	14.8042	1076.16	1012.01	1080.28	1056.15	1124.16	1096.95	1135.51	1118.87	14.8042	891.349	874.14	784.398	849.962
15.2818	1283.19	1273.34	1279.62	1278.72	1325.86	1320.81	1303.08	1316.58	15.2818	1287.58	1217.13	1100.29	1201.67	1290.15	1293.86	1162.49	1248.83	15.2818	1227.52	1240.42	1210.16	1226.03	1259.91	1253.81	1269.24	1260.99	15.2818	1018.59	1259.3	1124.83	1134.24	1130.72	1278.21	1213.42	1207.45	15.2818	1106.49	1082.64	1076.14	1088.42	1129.88	1102.43	1141.23	1124.51	15.2818	884.035	857.503	705.262	815.6
15.7593	1282.67	1248.22	1316.01	1282.3	1335.17	1330.19	1312.19	1325.85	15.7593	1343.66	1236.08	1175.84	1251.86	1298.99	1302.5	1170.3	1257.26	15.7593	1262.74	1223.55	1183.61	1223.3	1268	1261.66	1277.35	1269	15.7593	1070.49	1317.08	1141.79	1176.45	1136.83	1285.41	1220.39	1214.21	15.7593	1086.96	1134.58	1071.3	1097.61	1135.6	1107.91	1146.95	1130.15	15.7593	876.142	891.289	749.553	838.995
16.2369	1293.59	1361.23	1263.12	1305.98	1344.49	1339.57	1321.31	1335.12	16.2369	1322.52	1289.83	1200.55	1270.97	1307.83	1311.14	1178.11	1265.7	16.2369	1208.71	1234.47	1295.23	1246.14	1276.09	1269.51	1285.46	1277.02	16.2369	1141.59	1291.54	1193.62	1208.92	1142.95	1292.61	1227.35	1220.97	16.2369	1095.3	1109.42	1078.02	1094.24	1141.31	1113.38	1152.67	1135.79	16.2369	879.905	880.931	811.769	857.535
16.7144	1255.13	1338.19	1345.2	1312.84	1353.8	1348.95	1330.42	1344.39	16.7144	1349.26	1265.5	1141.75	1252.17	1316.68	1319.78	1185.93	1274.13	16.7144	1289.69	1215.83	1270.83	1258.78	1284.17	1277.36	1293.56	1285.03	16.7144	1125.51	1317.77	1167.42	1203.56	1149.07	1299.81	1234.31	1227.73	16.7144	1074.15	1132.24	1035.47	1080.62	1147.03	1118.86	1158.39	1141.43	16.7144	834.493	883.902	793.271	837.222
17.192	1254	1339.76	1335.66	1309.81	1363.12	1358.32	1339.54	1353.66	17.192	1259.39	1267.09	1141.89	1222.79	1325.52	1328.42	1193.74	1282.56	17.192	1279.06	1193.69	1271.07	1247.94	1292.26	1285.21	1301.67	1293.05	17.192	1060.73	1218.13	1167.17	1148.68	1155.18	1307.01	1241.27	1234.49	17.192	1049.57	1038.55	1030.36	1039.49	1152.75	1124.34	1164.11	1147.07	17.192	826.599	962.448	729.732	839.593
17.6695	1304.31	1302.73	1345.67	1317.57	1372.44	1367.7	1348.65	1362.93	17.6695	1297.24	1303.31	1153.9	1251.48	1334.37	1337.06	1201.56	1290.99	17.6695	1288.01	1247.9	1232.73	1256.22	1300.34	1293.05	1309.78	1301.06	17.6695	1078.09	1256.49	1201.6	1178.73	1161.3	1314.22	1248.24	1241.25	17.6695	1101.4	1072.67	1076.77	1083.62	1158.47	1129.81	1169.83	1152.7	17.6695	870.304	942.549	742.43	851.761
18.1471	1331.48	1342.4	1338.12	1337.33	1381.75	1377.08	1357.77	1372.2	18.1471	1402.08	1323.1	1158.81	1294.66	1343.21	1345.69	1209.37	1299.43	18.1471	1279.42	1301.96	1271.13	1284.17	1308.43	1300.9	1317.89	1309.07	18.1471	1138.44	1367.25	1219.64	1241.78	1167.41	1321.42	1255.2	1248.01	18.1471	1153.12	1173.87	1100.13	1142.37	1164.19	1135.29	1175.55	1158.34	18.1471	891.015	832.59	795.055	839.553
18.6246	1323.62	1362.23	1318.37	1334.74	1391.07	1386.46	1366.88	1381.47	18.6246	1374.26	1349.54	1168.72	1297.51	1352.06	1354.33	1217.18	1307.86	18.6246	1258.65	1304.91	1289.72	1284.43	1316.51	1308.75	1325.99	1317.09	18.6246	1088.7	1334.8	1244.37	1222.62	1173.53	1328.62	1262.16	1254.77	18.6246	1153.8	1142.49	1088.54	1128.28	1169.91	1140.77	1181.27	1163.98	18.6246	876.839	914.896	745.705	845.813
19.1022	1341.73	1376.32	1311.95	1343.33	1400.38	1395.84	1376	1390.74	19.1022	1301.43	1309.98	1151.19	1254.2	1360.9	1362.97	1225	1316.29	19.1022	1251.23	1306.92	1302.58	1286.91	1324.6	1316.6	1334.1	1325.1	19.1022	1085.81	1253.77	1203.12	1180.9	1179.65	1335.82	1269.12	1261.53	19.1022	1153.57	1066.17	1103	1107.58	1175.62	1146.24	1186.99	1169.62	19.1022	888.767	875.724	739.847	834.779
19.5798	1371.51	1330.4	1342.94	1348.28	1409.7	1405.21	1385.11	1400.01	19.5798	1343.34	1346.28	1225.17	1304.93	1369.74	1371.61	1232.81	1324.72	19.5798	1281.24	1279.32	1255.45	1272	1332.69	1324.45	1342.21	1333.11	19.5798	1108.41	1296.7	1237.77	1214.3	1185.76	1343.02	1276.09	1268.29	19.5798	1123.78	1104.64	1129.18	1119.2	1181.34	1151.72	1192.71	1175.26	19.5798	912.464	964.322	757.685	878.157
20.0573	1418.56	1413.91	1324.47	1385.65	1419.01	1414.59	1394.22	1409.28	20.0573	1456.83	1389.1	1184.61	1343.51	1378.59	1380.25	1240.63	1333.15	20.0573	1261.8	1278.17	1337.78	1292.58	1340.77	1332.3	1350.32	1341.13	20.0573	1167.81	1416.99	1278.96	1287.92	1191.88	1350.22	1283.05	1275.05	20.0573	1120.48	1214.75	1172.69	1169.31	1187.06	1157.2	1198.43	1180.9	20.0573	953.541	889.764	809.695	884.333
20.5349	1455.82	1405.67	1389.73	1417.07	1428.33	1423.97	1403.34	1418.55	20.5349	1323.9	1393.92	1205.54	1307.78	1387.43	1388.89	1248.44	1341.59	20.5349	1326.11	1318.34	1328.37	1324.28	1348.86	1340.14	1358.42	1349.14	20.5349	1223.62	1271.17	1282.19	1258.99	1198	1357.43	1290.01	1281.81	20.5349	1158.53	1078.5	1206.48	1147.83	1192.78	1162.67	1204.15	1186.53	20.5349	984.918	956.503	858.419	933.28
21.0124	1420.89	1477.38	1426.39	1441.56	1437.65	1433.35	1412.45	1427.82	21.0124	1410.81	1333.09	1258.41	1334.1	1396.28	1397.53	1256.25	1350.02	21.0124	1361.83	1284.17	1398.93	1348.31	1356.94	1347.99	1366.53	1357.16	21.0124	1143.65	1362.81	1219.78	1242.08	1204.11	1364.63	1296.97	1288.57	21.0124	1122.26	1162.13	1168.11	1150.83	1198.5	1168.15	1209.87	1192.17	21.0124	944.185	954.565	781.304	893.351
21.49	1407.5	1443.46	1458.35	1436.44	1446.96	1442.73	1421.57	1437.09	21.49	1310.06	1388.58	1253.78	1317.47	1405.12	1406.17	1264.07	1358.45	21.49	1392.86	1289.71	1363.87	1348.81	1365.03	1355.84	1374.64	1365.17	21.49	1146.28	1251.81	1273.71	1223.93	1210.23	1371.83	1303.94	1295.33	21.49	1125.74	1058.15	1151.33	1111.74	1204.22	1173.63	1215.59	1197.81	21.49	925.065	934.783	780.811	880.22
21.9675	1472.11	1423.07	1468.89	1454.69	1456.28	1452.11	1430.68	1446.35	21.9675	1401.56	1372.32	1370.27	1381.38	1413.96	1414.81	1271.88	1366.88	21.9675	1402.48	1367.56	1342.35	1370.8	1373.11	1363.69	1382.75	1373.18	21.9675	1196.44	1348.46	1255.91	1266.94	1216.35	1379.03	1310.9	1302.09	21.9675	1201.55	1146.46	1212.6	1186.87	1209.94	1179.1	1221.31	1203.45	21.9675	984.017	948.206	824.406	918.876
22.4451	1507.29	1569.68	1468.69	1515.22	1465.59	1461.48	1439.8	1455.62	22.4451	1411.85	1455	1234.14	1367	1422.81	1423.45	1279.69	1375.32	22.4451	1401.37	1422.95	1487.86	1437.39	1381.2	1371.54	1390.85	1381.2	22.4451	1157	1357.44	1337.07	1283.84	1222.46	1386.23	1317.86	1308.85	22.4451	1254.92	1153.59	1244.47	1217.66	1215.65	1184.58	1227.03	1209.09	22.4451	1013.6	976.893	784.977	925.158
22.9226	1444.24	1404.7	1464.38	1437.77	1474.91	1470.86	1448.91	1464.89	22.9226	1365.86	1402.11	1263.05	1343.68	1431.65	1432.09	1287.51	1383.75	22.9226	1396.16	1328.6	1321.77	1348.84	1389.29	1379.39	1398.96	1389.21	22.9226	1186.78	1305.65	1282.67	1258.37	1228.58	1393.43	1324.82	1315.61	22.9226	1158.58	1104.48	1178.14	1147.07	1221.37	1190.06	1232.75	1214.73	22.9226	945.006	996.526	809.738	917.09
23.4002	1458.17	1433.48	1361.64	1417.76	1484.22	1480.24	1458.02	1474.16	23.4002	1384.57	1380.16	1259.29	1341.34	1440.5	1440.73	1295.32	1392.18	23.4002	1292.53	1351.5	1349.46	1331.16	1397.37	1387.23	1407.07	1397.22	23.4002	1296.11	1323.75	1259.23	1293.03	1234.69	1400.64	1331.79	1322.37	23.4002	1179.5	1120.08	1188.82	1162.8	1227.09	1195.53	1238.47	1220.36	23.4002	953.433	887.592	908.273	916.433
23.8777	1490.76	1413.62	1461.68	1455.35	1493.54	1489.62	1467.14	1483.43	23.8777	1395.28	1381.07	1303.89	1360.08	1449.34	1449.37	1303.14	1400.61	23.8777	1391.69	1418.06	1328.52	1379.42	1405.46	1395.08	1415.18	1405.24	23.8777	1235.39	1333.23	1258.65	1275.75	1240.81	1407.84	1338.75	1329.13	23.8777	1244.09	1127.72	1218.19	1196.67	1232.81	1201.01	1244.19	1226	23.8777	980.571	1045.72	849.175	958.489
24.3553	1437.24	1446.55	1394.34	1426.04	1502.86	1499	1476.25	1492.7	24.3553	1491.59	1564.88	1295.19	1450.55	1458.18	1458.01	1310.95	1409.05	24.3553	1323.47	1364.62	1360.37	1349.49	1413.54	1402.93	1423.28	1413.25	24.3553	1233.17	1435.18	1440.99	1369.78	1246.93	1415.04	1345.71	1335.89	24.3553	1188.71	1220.98	1161.47	1190.38	1238.53	1206.49	1249.91	1231.64	24.3553	921.635	969.074	844.335	911.681
24.8329	1524.06	1526.55	1512.19	1520.93	1512.17	1508.37	1485.37	1501.97	24.8329	1469.09	1464.98	1339.72	1424.6	1467.03	1466.65	1318.76	1417.48	24.8329	1440.45	1369.61	1439.3	1416.45	1421.63	1410.78	1431.39	1421.27	24.8329	1212.56	1408.82	1339.63	1320.34	1253.04	1422.24	1352.67	1342.65	24.8329	1191.76	1195.45	1245.11	1210.77	1244.25	1211.96	1255.63	1237.28	24.8329	1003.07	975.871	822.464	933.801
25.3104	1558.18	1519.22	1463.29	1513.56	1521.49	1517.75	1494.48	1511.24	25.3104	1468.59	1444.67	1349.6	1420.96	1475.87	1475.29	1326.58	1425.91	25.3104	1390.69	1397.68	1430.9	1406.42	1429.71	1418.63	1439.5	1429.28	25.3104	1259.74	1406.24	1317.86	1327.94	1259.16	1429.44	1359.64	1349.41	25.3104	1217.91	1191.93	1276.07	1228.64	1249.97	1217.44	1261.35	1242.92	25.3104	1031.83	1003.94	863.447	966.407
25.788	1566.84	1538.08	1471.35	1525.42	1530.8	1527.13	1503.6	1520.51	25.788	1511.41	1465.36	1300.84	1425.87	1484.72	1483.92	1334.39	1434.34	25.788	1397.88	1431.66	1448.71	1426.08	1437.8	1426.48	1447.6	1437.29	25.788	1199.23	1450.44	1337.11	1328.93	1265.28	1436.65	1366.6	1356.17	25.788	1249.97	1231.75	1281.59	1254.44	1255.68	1222.92	1267.07	1248.56	25.788	1035.17	979.366	804.614	939.717
26.2655	1522.92	1583.28	1539.81	1548.67	1540.12	1536.51	1512.71	1529.78	26.2655	1416.86	1455.85	1323.09	1398.6	1493.56	1492.56	1342.21	1442.78	26.2655	1465.48	1397.48	1492.86	1451.94	1445.89	1434.32	1455.71	1445.31	26.2655	1247.69	1346.3	1326.15	1306.71	1271.39	1443.85	1373.56	1362.93	26.2655	1213.89	1134.21	1234.54	1194.21	1261.4	1228.39	1272.79	1254.19	26.2655	985.943	953.539	846.808	928.764
26.7431	1530.22	1567.82	1509.15	1535.73	1549.43	1545.89	1521.83	1539.05	26.7431	1538.77	1466.79	1366.98	1457.51	1502.4	1501.2	1350.02	1451.21	26.7431	1433.97	1391.06	1476.35	1433.79	1453.97	1442.17	1463.82	1453.32	26.7431	1284.07	1475.95	1335.66	1365.23	1277.51	1451.05	1380.52	1369.69	26.7431	1205.57	1253.15	1238.72	1232.48	1267.12	1233.87	1278.51	1259.83	26.7431	987.959	958.293	877.813	941.355
27.2206	1517.28	1582.9	1520.82	1540.33	1558.75	1555.27	1530.94	1548.32	27.2206	1474.68	1494.94	1465.18	1478.27	1511.25	1509.84	1357.83	1459.64	27.2206	1444.78	1412.77	1490.38	1449.31	1462.06	1450.02	1471.93	1461.34	27.2206	1311.98	1404.72	1362.39	1359.7	1283.62	1458.25	1387.49	1376.45	27.2206	1225.38	1186.09	1222.67	1211.38	1272.84	1239.35	1284.23	1265.47	27.2206	969.748	1025.26	900.978	965.329
27.6982	1584.02	1603.17	1559.95	1582.38	1568.07	1564.64	1540.05	1557.59	27.6982	1535.55	1444.12	1360.07	1446.58	1520.09	1518.48	1365.65	1468.07	27.6982	1483.06	1391.26	1509.61	1461.31	1470.14	1457.87	1480.03	1469.35	27.6982	1270.66	1468.45	1310.14	1349.75	1289.74	1465.45	1394.45	1383.21	27.6982	1201.99	1244	1286.32	1244.1	1278.56	1244.82	1289.95	1271.11	27.6982	1031.24	975.63	859.965	955.612
28.1757	1560.92	1585.39	1533.17	1559.83	1577.38	1574.02	1549.17	1566.86	28.1757	1598.19	1558.2	1360.78	1505.72	1528.94	1527.12	1373.46	1476.51	28.1757	1455.43	1438.56	1490.79	1461.6	1478.23	1465.72	1488.14	1477.36	28.1757	1335.25	1534.11	1422.8	1430.72	1295.86	1472.65	1401.41	1389.97	28.1757	1247.41	1303.7	1260.12	1270.41	1284.28	1250.3	1295.67	1276.75	28.1757	1002.89	958.347	917.147	959.462
28.6533	1656.16	1559.53	1539.45	1585.05	1586.7	1583.4	1558.28	1576.13	28.6533	1562.07	1499.58	1365.11	1475.59	1537.78	1535.76	1381.27	1484.94	28.6533	1460.87	1541.8	1463.89	1488.85	1486.31	1473.57	1496.25	1485.38	28.6533	1273.53	1493.1	1362.77	1376.47	1301.97	1479.86	1408.37	1396.73	28.6533	1348.77	1264.63	1352.28	1321.9	1289.99	1255.78	1301.39	1282.39	28.6533	1092.91	1053.78	857.24	1001.31
29.1309	1506.63	1584.29	1557.8	1549.57	1596.01	1592.78	1567.4	1585.4	29.1309	1524.21	1569.33	1366.44	1486.66	1546.62	1544.4	1389.09	1493.37	29.1309	1478.37	1486.52	1487.61	1484.17	1494.4	1481.41	1504.36	1493.39	29.1309	1239.95	1450.22	1431.1	1373.75	1308.09	1487.06	1415.33	1403.49	29.1309	1291.62	1223.83	1199.67	1238.38	1295.71	1261.25	1307.11	1288.03	29.1309	938.156	1038.25	823.414	933.272
29.6084	1557.78	1554.26	1570	1560.68	1605.33	1602.16	1576.51	1594.67	29.6084	1520.46	1549.57	1369.42	1479.81	1555.47	1553.04	1396.9	1501.8	29.6084	1489.73	1399.25	1456.55	1448.51	1502.49	1489.26	1512.46	1501.4	29.6084	1287.17	1444.18	1409.92	1380.42	1314.21	1494.26	1422.3	1410.25	29.6084	1202.48	1217.15	1247.75	1222.46	1301.43	1266.73	1312.83	1293.66	29.6084	984.095	995.115	864.506	947.905
30.086	1650.43	1525.37	1564.34	1580.05	1614.64	1611.53	1585.63	1603.93	30.086	1555.91	1562.9	1377.39	1498.73	1564.31	1561.68	1404.72	1510.24	30.086	1483.23	1449.71	1426.63	1453.19	1510.57	1497.11	1520.57	1509.42	30.086	1299.6	1480.48	1421.83	1400.64	1320.32	1501.46	1429.26	1417.01	30.086	1251.07	1249.67	1337.33	1279.36	1307.15	1272.21	1318.55	1299.3	30.086	1071.54	1035.22	873.354	993.369
30.5635	1638.56	1601.16	1562.35	1600.69	1623.96	1620.91	1594.74	1613.2	30.5635	1572.22	1539.56	1427.51	1513.1	1573.16	1570.32	1412.53	1518.67	30.5635	1480.4	1523.13	1501.38	1501.64	1518.66	1504.96	1528.68	1517.43	30.5635	1331.49	1496.11	1397.08	1408.23	1326.44	1508.66	1436.22	1423.77	30.5635	1322.62	1263.06	1322.39	1302.69	1312.87	1277.68	1324.27	1304.94	30.5635	1054.46	994.238	900.235	982.979
31.0411	1678.5	1634.86	1620.16	1644.51	1633.28	1630.29	1603.85	1622.47	31.0411	1570.61	1589.61	1464.55	1541.59	1582	1578.96	1420.34	1527.1	31.0411	1537.36	1527.19	1534.05	1532.87	1526.74	1512.81	1536.79	1525.45	31.0411	1329.73	1492.39	1445.72	1422.61	1332.56	1515.86	1443.18	1430.54	31.0411	1324.82	1258.52	1359.26	1314.2	1318.59	1283.16	1329.99	1310.58	31.0411	1089.2	948.007	895.929	977.713
31.5186	1607.73	1598.03	1630.84	1612.2	1642.59	1639.67	1612.97	1631.74	31.5186	1586.45	1559.4	1445.53	1530.46	1590.84	1587.6	1428.16	1535.53	31.5186	1547.2	1443.23	1496.19	1495.54	1534.83	1520.66	1544.89	1533.46	31.5186	1290.29	1507.51	1414.11	1403.97	1338.67	1523.07	1450.15	1437.3	31.5186	1238.99	1271.43	1285.42	1265.28	1324.31	1288.64	1335.71	1316.22	31.5186	1013.23	975.802	856.689	948.575
31.9962	1680.55	1612.98	1617.06	1636.86	1651.91	1649.05	1622.08	1641.01	31.9962	1619.24	1601.59	1447.63	1556.15	1599.69	1596.24	1435.97	1543.97	31.9962	1532.58	1504.28	1510.1	1515.65	1542.91	1528.5	1553	1541.47	31.9962	1370.61	1540.94	1454.88	1455.48	1344.79	1530.27	1457.11	1444.06	31.9962	1298.17	1301.3	1355.18	1318.22	1330.02	1294.11	1341.43	1321.86	31.9962	1080.86	995.942	928.486	1001.76
32.4737	1612.19	1629.39	1619.47	1620.35	1661.22	1658.43	1631.2	1650.28	32.4737	1642.46	1626.19	1383.67	1550.77	1608.53	1604.88	1443.79	1552.4	32.4737	1534.14	1528.24	1525.48	1529.29	1551	1536.35	1561.11	1549.49	32.4737	1400.93	1564.03	1478.07	1481.01	1350.9	1537.47	1464.07	1450.82	32.4737	1320.27	1321.6	1283.75	1308.54	1335.74	1299.59	1347.15	1327.49	32.4737	1007.3	1039.38	953.919	1000.2
32.9513	1717.79	1679.12	1617.93	1671.61	1670.54	1667.8	1640.31	1659.55	32.9513	1563.59	1592.18	1523.89	1559.89	1617.38	1613.52	1451.6	1560.83	32.9513	1531.76	1610.34	1574.17	1572.09	1559.09	1544.2	1569.22	1557.5	32.9513	1296.89	1476.87	1442.66	1405.47	1357.02	1544.67	1471.03	1457.58	32.9513	1400.5	1239.8	1386.29	1342.2	1341.46	1305.07	1352.87	1333.13	32.9513	1107.71	1052.23	854.796	1004.91
33.4288	1662.61	1705.49	1644.54	1670.88	1679.85	1677.18	1649.43	1668.82	33.4288	1595.08	1617.52	1419.02	1543.87	1626.22	1622.15	1459.41	1569.26	33.4288	1557.53	1450.8	1599.51	1535.95	1567.17	1552.05	1577.32	1565.51	33.4288	1401	1508.89	1466.59	1458.82	1363.14	1551.87	1478	1464.34	33.4288	1239.09	1268.36	1328.03	1278.49	1347.18	1310.54	1358.59	1338.77	33.4288	1047.32	1063.05	948.639	1019.67
33.9064	1716.57	1729.58	1723.47	1723.21	1689.17	1686.56	1658.54	1678.09	33.9064	1560.87	1608.27	1546.72	1571.96	1635.06	1630.79	1467.23	1577.7	33.9064	1635.62	1524.85	1622.57	1594.35	1575.26	1559.9	1585.43	1573.53	33.9064	1367.52	1469.96	1455.92	1431.13	1369.25	1559.08	1484.96	1471.1	33.9064	1311.28	1231.23	1378.92	1307.14	1352.9	1316.02	1364.31	1344.41	33.9064	1096.09	1051.65	914.93	1020.89
34.384	1706.63	1730.87	1734.79	1724.1	1698.49	1695.94	1667.65	1687.36	34.384	1633.7	1670.43	1435	1579.71	1643.91	1639.43	1475.04	1586.13	34.384	1646.09	1627.99	1622.82	1632.3	1583.34	1567.75	1593.54	1581.54	34.384	1412.82	1546.62	1516.66	1492.04	1375.37	1566.28	1491.92	1477.86	34.384	1412.55	1301.12	1365.91	1359.86	1358.62	1321.5	1370.03	1350.05	34.384	1080.95	1032.25	954.261	1022.48
34.8615	1697.19	1806.29	1628.72	1710.73	1707.8	1705.32	1676.77	1696.63	34.8615	1624.55	1600.12	1478.47	1567.71	1652.75	1648.07	1482.86	1594.56	34.8615	1539.18	1654.04	1697.21	1630.14	1591.43	1575.59	1601.65	1589.56	34.8615	1445.45	1534.75	1444.95	1475.05	1381.49	1573.48	1498.88	1484.62	34.8615	1436.72	1289.04	1353.39	1359.72	1364.33	1326.97	1375.75	1355.69	34.8615	1066.3	1096.48	981.844	1048.21
35.3391	1758.67	1649.3	1625.37	1677.78	1717.12	1714.69	1685.88	1705.9	35.3391	1666.05	1704.28	1508.87	1626.4	1661.6	1656.71	1490.67	1602.99	35.3391	1534.98	1590.93	1539.18	1555.03	1599.51	1583.44	1609.75	1597.57	35.3391	1390.12	1577.58	1547.69	1505.13	1387.6	1580.68	1505.85	1491.38	35.3391	1371.75	1327.61	1411.79	1370.38	1370.05	1332.45	1381.47	1361.32	35.3391	1122.57	1030.3	927.869	1026.92
35.8166	1767.64	1707.38	1767.09	1747.37	1726.43	1724.07	1695	1715.17	35.8166	1667	1654.17	1529.09	1616.75	1670.44	1665.35	1498.48	1611.42	35.8166	1675.85	1602.25	1596.21	1624.77	1607.6	1591.29	1617.86	1605.58	35.8166	1380.37	1576.61	1496.15	1484.38	1393.72	1587.88	1512.81	1498.14	35.8166	1381.19	1325.63	1417.68	1374.83	1375.77	1337.93	1387.19	1366.96	35.8166	1126.33	1014.81	916.164	1019.1
36.2942	1727.99	1776.99	1651.36	1718.78	1735.75	1733.45	1704.11	1724.44	36.2942	1711.26	1607.07	1530.27	1616.2	1679.28	1673.99	1506.3	1619.86	36.2942	1559.28	1653.12	1664.78	1625.73	1615.69	1599.14	1625.97	1613.6	36.2942	1313.81	1622.42	1447.63	1461.29	1399.84	1595.08	1519.77	1504.9	36.2942	1430.2	1366.95	1374.95	1390.7	1381.49	1343.4	1392.91	1372.6	36.2942	1081.47	1096.48	851.786	1009.91
36.7717	1712.08	1746.31	1663.64	1707.34	1745.06	1742.83	1713.23	1733.71	36.7717	1662.7	1634.92	1519.9	1605.84	1688.13	1682.63	1514.11	1628.29	36.7717	1570.71	1615.33	1633.06	1606.36	1623.77	1606.99	1634.07	1621.61	36.7717	1434.31	1567.97	1474.07	1492.12	1405.95	1602.29	1526.73	1511.66	36.7717	1390.52	1315.44	1355.96	1353.97	1387.21	1348.88	1398.63	1378.24	36.7717	1060.35	1061.99	960.829	1027.72
37.2493	1738.84	1798.22	1749.28	1762.12	1754.38	1752.21	1722.34	1742.98	37.2493	1749.18	1685.95	1476.53	1637.22	1696.97	1691.27	1521.92	1636.72	37.2493	1655.5	1599.96	1683.93	1646.46	1631.86	1614.84	1642.18	1629.63	37.2493	1414.66	1659.37	1523.68	1532.57	1412.07	1609.49	1533.7	1518.42	37.2493	1373.28	1398.98	1379.62	1383.96	1392.93	1354.36	1404.35	1383.88	37.2493	1081.89	1036.39	939.935	1019.4
37.7268	1812.39	1847.07	1774.22	1811.22	1763.7	1761.59	1731.46	1752.25	37.7268	1698.11	1645.58	1534.93	1626.21	1705.82	1699.91	1529.74	1645.15	37.7268	1679.58	1708.12	1731.73	1706.48	1639.94	1622.68	1650.29	1637.64	37.7268	1369.71	1602.2	1481.88	1484.6	1418.18	1616.69	1540.66	1525.18	37.7268	1479.56	1344.95	1450.07	1424.86	1398.65	1359.83	1410.07	1389.52	37.7268	1150.2	1031.09	895.586	1025.63
38.2044	1782.98	1732.94	1738.58	1751.5	1773.01	1770.96	1740.57	1761.52	38.2044	1742.04	1748.04	1561.62	1683.9	1714.66	1708.55	1537.55	1653.59	38.2044	1643.09	1631.53	1616.55	1630.39	1648.03	1630.53	1658.4	1645.65	38.2044	1414.55	1647.65	1582.91	1548.37	1424.3	1623.89	1547.62	1531.94	38.2044	1401.09	1385.94	1417.56	1401.53	1404.36	1365.31	1415.79	1395.15	38.2044	1115.56	1073.13	934.486	1041.06
38.6819	1812.13	1784.77	1806.8	1801.23	1782.33	1780.34	1749.68	1770.78	38.6819	1761.96	1674.47	1547.16	1661.2	1723.5	1717.19	1545.37	1662.02	38.6819	1710.45	1687.8	1667.33	1688.53	1656.11	1638.38	1666.5	1653.67	38.6819	1463.55	1667.15	1507.9	1546.2	1430.42	1631.09	1554.58	1538.7	38.6819	1455.47	1402.9	1443.6	1433.99	1410.08	1370.79	1421.51	1400.79	38.6819	1139.48	1117.95	977.233	1078.22
39.1595	1760.41	1779.69	1733.8	1757.97	1791.64	1789.72	1758.8	1780.05	39.1595	1784.25	1780.81	1607.69	1724.25	1732.35	1725.83	1553.18	1670.45	39.1595	1636.59	1706.48	1661.2	1668.09	1664.2	1646.23	1674.61	1661.68	39.1595	1394.79	1689.2	1612.82	1565.6	1436.53	1638.29	1561.55	1545.46	39.1595	1472.26	1422.22	1388.77	1427.75	1415.8	1376.26	1427.23	1406.43	39.1595	1082.51	1084.91	910.812	1026.08
39.6371	1760.86	1868.1	1779.89	1802.95	1800.96	1799.1	1767.91	1789.32	39.6371	1808.47	1782.13	1557.47	1716.02	1741.19	1734.47	1560.99	1678.88	39.6371	1681.83	1704.19	1748.55	1711.52	1672.29	1654.08	1682.72	1669.69	39.6371	1353.38	1713.34	1612.71	1559.81	1442.65	1645.5	1568.51	1552.22	39.6371	1468.08	1443.48	1386.12	1432.56	1421.52	1381.74	1432.95	1412.07	39.6371	1077.72	1025.64	869.741	991.033
40.1146	1827.83	1792.39	1727.07	1782.43	1810.27	1808.48	1777.03	1798.59	40.1146	1726.93	1787.08	1599.33	1704.45	1750.04	1743.11	1568.81	1687.32	40.1146	1628.14	1630.5	1671.79	1643.48	1680.37	1661.93	1690.83	1677.71	40.1146	1486.65	1623.26	1616.22	1575.38	1448.77	1652.7	1575.47	1558.98	40.1146	1392.51	1358.97	1449.96	1400.48	1427.24	1387.22	1438.67	1417.71	40.1146	1139.44	1057.12	990.614	1062.39
40.5922	1856.92	1899.01	1825.4	1860.44	1819.59	1817.85	1786.14	1807.86	40.5922	1743.09	1729.04	1600.7	1690.94	1758.88	1751.74	1576.62	1695.75	40.5922	1725.61	1659.42	1777.35	1720.79	1688.46	1669.77	1698.93	1685.72	40.5922	1446.22	1638.69	1556.74	1547.22	1454.88	1659.9	1582.43	1565.74	40.5922	1419.53	1372.16	1475.93	1422.54	1432.96	1392.69	1444.39	1423.35	40.5922	1163.27	1133.9	950.456	1082.54
41.0697	1940.72	1778.64	1787.49	1835.61	1828.91	1827.23	1795.26	1817.13	41.0697	1729.37	1694.75	1586.53	1670.22	1767.72	1760.38	1584.44	1704.18	41.0697	1686.83	1701.41	1655.92	1681.39	1696.54	1677.62	1707.04	1693.74	41.0697	1518.55	1621.84	1521	1553.8	1461	1667.1	1589.4	1572.5	41.0697	1459.63	1355.45	1556.6	1457.23	1438.68	1398.17	1450.11	1428.98	41.0697	1241.8	1177.07	1014.83	1144.57
41.5473	1833.54	1799.01	1770.44	1801	1838.22	1836.61	1804.37	1826.4	41.5473	1764.28	1832.26	1600.14	1732.23	1776.57	1769.02	1592.25	1712.61	41.5473	1668.92	1627.15	1675.23	1657.1	1704.63	1685.47	1715.15	1701.75	41.5473	1423.27	1657.52	1657.07	1579.29	1467.12	1674.3	1596.36	1579.26	41.5473	1383.47	1387.39	1446.29	1405.71	1444.39	1403.65	1455.83	1434.62	41.5473	1129.35	1172.84	923.813	1075.33
42.0248	1784.06	1894.87	1776.31	1818.41	1847.54	1845.99	1813.48	1835.67	42.0248	1753.75	1788.84	1550.83	1697.8	1785.41	1777.66	1600.06	1721.05	42.0248	1673.93	1724.7	1770.02	1722.88	1712.72	1693.32	1723.26	1709.76	42.0248	1580.66	1644.11	1612.2	1612.32	1473.23	1681.51	1603.32	1586.02	42.0248	1479.12	1373.87	1393.67	1415.55	1450.11	1409.12	1461.55	1440.26	42.0248	1074.6	1059.05	1067.05	1066.9
42.5024	1929.68	1878.81	1813.58	1874.03	1856.85	1855.37	1822.6	1844.94	42.5024	1761.39	1820.69	1648.86	1743.65	1794.26	1786.3	1607.88	1729.48	42.5024	1710.33	1673.67	1752.89	1712.3	1720.8	1701.17	1731.36	1717.78	42.5024	1437.59	1650.32	1642.61	1576.84	1479.35	1688.71	1610.28	1592.78	42.5024	1426.18	1378.52	1536.15	1446.95	1455.83	1414.6	1467.27	1445.9	42.5024	1214.94	1077.48	931.725	1074.72
42.9799	1881.43	1869.62	1799.75	1850.27	1866.17	1864.75	1831.71	1854.21	42.9799	1794.48	1811.64	1615.72	1740.61	1803.1	1794.94	1615.69	1737.91	42.9799	1695.63	1680.02	1742.63	1706.09	1728.89	1709.02	1739.47	1725.79	42.9799	1397.86	1684.02	1632.1	1571.33	1485.46	1695.91	1617.25	1599.54	42.9799	1430.63	1408.61	1484.75	1441.33	1461.55	1420.08	1472.99	1451.54	42.9799	1161.4	1135.57	892.202	1063.06
43.4575	1910.4	1911.38	1914.66	1912.15	1875.48	1874.12	1840.83	1863.48	43.4575	1838.13	1813.95	1604.48	1752.19	1811.94	1803.58	1623.51	1746.34	43.4575	1809.66	1698.71	1783.33	1763.9	1736.97	1716.86	1747.58	1733.8	43.4575	1499.73	1729.12	1632.95	1620.6	1491.58	1703.11	1624.21	1606.3	43.4575	1447.41	1449.27	1510.56	1469.08	1467.27	1425.55	1478.71	1457.18	43.4575	1185.07	1079.35	983.953	1082.79
43.9351	1897.51	1870.89	1814.63	1861.01	1884.8	1883.5	1849.94	1872.75	43.9351	1799.23	1821.52	1681.79	1767.51	1820.79	1812.22	1631.32	1754.78	43.9351	1708.75	1765.98	1741.76	1738.83	1745.06	1724.71	1755.69	1741.82	43.9351	1534.83	1685.06	1639.07	1619.66	1497.7	1710.31	1631.17	1613.06	43.9351	1512.77	1407.36	1494.51	1471.55	1472.99	1431.03	1484.43	1462.81	43.9351	1166.88	1182.54	1013.81	1121.08
44.4126	1940.45	1917.58	1891.44	1916.49	1894.12	1892.88	1859.06	1882.02	44.4126	1784.1	1833.08	1625.4	1747.53	1829.63	1820.86	1639.13	1763.21	44.4126	1784.69	1778.22	1787.38	1783.43	1753.14	1732.56	1763.79	1749.83	44.4126	1552.66	1666.67	1649.17	1622.83	1503.81	1717.51	1638.13	1619.82	44.4126	1523.09	1389.23	1534.28	1482.2	1478.7	1436.51	1490.15	1468.45	44.4126	1204.51	1155.21	1027.65	1129.12
44.8902	1909.98	1890.33	1931.51	1910.6	1903.43	1902.26	1868.17	1891.29	44.8902	1903.74	1792.63	1629.01	1775.13	1838.48	1829.5	1646.95	1771.64	44.8902	1823.89	1788.06	1759.04	1790.33	1761.23	1740.41	1771.9	1757.85	44.8902	1458.69	1793.83	1607.26	1619.93	1509.93	1724.72	1645.1	1626.58	44.8902	1531.01	1505.85	1500.64	1512.5	1484.42	1441.98	1495.87	1474.09	44.8902	1168.72	1148.14	937.843	1084.9
45.3677	1901.65	1900.5	1899.95	1900.7	1912.75	1911.64	1877.29	1900.56	45.3677	1874.65	1854.87	1652.25	1793.92	1847.32	1838.14	1654.76	1780.07	45.3677	1791.44	1691.39	1768.14	1750.32	1769.32	1748.26	1780.01	1765.86	45.3677	1566.24	1760.35	1668.04	1664.88	1516.05	1731.92	1652.06	1633.34	45.3677	1432.42	1473.74	1489.14	1465.1	1490.14	1447.46	1501.59	1479.73	45.3677	1155.08	1128.41	1034.85	1106.11
45.8453	1961.93	1956.49	1876	1931.47	1922.06	1921.01	1886.4	1909.83	45.8453	1933.52	1821.45	1698.73	1817.9	1856.16	1846.78	1662.57	1788.51	45.8453	1766.62	1731.93	1823.04	1773.86	1777.4	1756.1	1788.11	1773.87	45.8453	1530.86	1821.86	1633.14	1661.96	1522.16	1739.12	1659.02	1640.1	45.8453	1471.05	1529.58	1546.23	1515.62	1495.86	1452.94	1507.31	1485.37	45.8453	1210.03	1167.64	999.357	1125.68
46.3228	1898.85	1919.65	1869.7	1896.07	1931.38	1930.39	1895.51	1919.1	46.3228	1860.36	1880.76	1715.69	1818.94	1865.01	1855.42	1670.39	1796.94	46.3228	1759.43	1818.33	1785.11	1787.63	1785.49	1763.95	1796.22	1781.89	46.3228	1445.06	1740.79	1690.99	1625.61	1528.28	1746.32	1665.98	1646.86	46.3228	1555.52	1453.4	1479.97	1496.3	1501.58	1458.41	1513.03	1491.01	46.3228	1141.62	1162.12	917.119	1073.62
46.8004	1932.88	1968.51	1890.46	1930.62	1940.69	1939.77	1904.63	1928.36	46.8004	1888.26	1915.12	1657.35	1820.25	1873.85	1864.06	1678.2	1805.37	46.8004	1779.31	1831.56	1832.89	1814.59	1793.57	1771.8	1804.33	1789.9	46.8004	1529.73	1768.85	1723.87	1674.15	1534.39	1753.52	1672.94	1653.62	46.8004	1566.82	1478.27	1510.81	1518.63	1507.3	1463.89	1518.75	1496.64	46.8004	1170.31	1178.74	992.919	1113.99
47.2779	1910.8	1946.58	1926.7	1928.03	1950.01	1949.15	1913.74	1937.63	47.2779	1875.93	1901.43	1658.95	1812.1	1882.7	1872.7	1686.02	1813.8	47.2779	1814.66	1773.2	1809.87	1799.24	1801.66	1779.65	1812.44	1797.91	47.2779	1540.23	1753.46	1708.71	1667.47	1540.51	1760.73	1679.91	1660.38	47.2779	1506.52	1462.9	1485.53	1484.98	1513.02	1469.36	1524.47	1502.28	47.2779	1142.89	1167.74	999.957	1103.53
47.7555	1994.87	1920.76	1951.97	1955.87	1959.33	1958.53	1922.86	1946.9	47.7555	1930.1	1866.85	1641.86	1812.93	1891.54	1881.34	1693.83	1822.24	47.7555	1839.04	1747.44	1782.96	1789.81	1809.74	1787.5	1820.54	1805.93	47.7555	1503.61	1809.88	1672.64	1662.05	1546.63	1767.93	1686.87	1667.14	47.7555	1478.83	1514.03	1566.39	1519.75	1518.73	1474.84	1530.19	1507.92	47.7555	1221.6	1192.25	963.31	1125.72
48.233	1933.89	2061.78	1909.86	1968.51	1968.64	1967.91	1931.97	1956.17	48.233	1950.18	1825.77	1654.86	1810.27	1900.38	1889.97	1701.64	1830.67	48.233	1796.04	1813.35	1922.88	1844.09	1817.83	1795.35	1828.65	1813.94	48.233	1558.71	1829.49	1630.08	1672.76	1552.74	1775.13	1693.83	1673.9	48.233	1542.81	1531.06	1502.2	1525.36	1524.45	1480.32	1535.91	1513.56	48.233	1155.26	1134.91	1011.69	1100.62
48.7106	2039.92	1886.81	1907.32	1944.68	1977.96	1977.28	1941.09	1965.44	48.7106	1926.58	1846.13	1692.66	1821.79	1909.23	1898.61	1709.46	1839.1	48.7106	1792.6	1812.91	1746.81	1784.11	1825.92	1803.19	1836.76	1821.96	48.7106	1592.15	1801.92	1648.96	1681.01	1558.86	1782.33	1700.79	1680.66	48.7106	1540.43	1504.41	1605.02	1549.95	1530.17	1485.79	1541.63	1519.2	48.7106	1255.93	1097.8	1039.99	1131.24
49.1882	2008.63	1967.7	1956.02	1977.45	1987.27	1986.66	1950.2	1974.71	49.1882	1937.33	1893.12	1763.91	1864.79	1918.07	1907.25	1717.27	1847.53	49.1882	1840.41	1784.69	1826.61	1817.24	1834	1811.04	1844.87	1829.97	49.1882	1565.88	1811.44	1694.46	1690.6	1564.98	1789.53	1707.76	1687.42	49.1882	1510.27	1512.11	1570.51	1530.96	1535.89	1491.27	1547.35	1524.84	49.1882	1219.27	1199.9	1012.93	1144.03
49.6657	1930.83	2021.72	1976.24	1976.27	1996.59	1996.04	1959.31	1983.98	49.6657	1857.64	1913.53	1697.14	1822.77	1926.92	1915.89	1725.09	1855.97	49.6657	1859.74	1896.86	1879.53	1878.71	1842.09	1818.89	1852.97	1837.98	49.6657	1512.68	1723.28	1713.39	1649.78	1571.09	1796.73	1714.72	1694.18	49.6657	1620.49	1429.36	1489.48	1513.11	1541.61	1496.75	1553.07	1530.47	49.6657	1136.09	1190.19	960.905	1095.73
50.1433	1905.81	2002.98	1995.42	1968.07	2005.91	2005.42	1968.43	1993.25	50.1433	1992.2	1927.02	1757.22	1892.15	1935.76	1924.53	1732.9	1864.4	50.1433	1878.02	1747.41	1859.68	1828.37	1850.17	1826.74	1861.08	1846	50.1433	1561.69	1866.51	1725.39	1717.86	1577.21	1803.94	1721.68	1700.94	50.1433	1469.09	1560.85	1461.23	1497.06	1547.33	1502.22	1558.79	1536.11	50.1433	1105.68	1215.23	1003.64	1108.18
50.6208	1966.25	1998.57	1943.28	1969.37	2015.22	2014.8	1977.54	2002.52	50.6208	1944.15	1962.73	1668.32	1858.4	1944.61	1933.17	1740.71	1872.83	50.6208	1824.98	1838.71	1854.16	1839.28	1858.26	1834.59	1869.19	1854.01	50.6208	1629.65	1812.51	1759.6	1733.92	1583.33	1811.14	1728.64	1707.7	50.6208	1558.45	1509.73	1518.44	1528.87	1553.05	1507.7	1564.51	1541.75	50.6208	1160.74	1157.98	1063.94	1127.56
51.0984	2057.92	1979.18	2017.44	2018.18	2024.54	2024.17	1986.66	2011.79	51.0984	1959.92	1894.87	1733.52	1862.77	1953.45	1941.81	1748.53	1881.26	51.0984	1898.23	1834.32	1833.66	1855.4	1866.34	1842.44	1877.3	1862.03	51.0984	1522.41	1827.44	1690.24	1680.03	1589.44	1818.34	1735.61	1714.46	51.0984	1552.1	1522.42	1606.86	1560.46	1558.76	1513.18	1570.23	1547.39	51.0984	1247.01	1243.62	961.81	1150.81
51.5759	2048.98	1952.26	1973.72	1991.65	2033.85	2033.55	1995.77	2021.06	51.5759	2021.51	1984.41	1813.03	1939.65	1962.29	1950.45	1756.34	1889.69	51.5759	1853.6	1868.16	1805.63	1842.46	1874.43	1850.28	1885.4	1870.04	51.5759	1565.3	1891.85	1778.28	1745.14	1595.56	1825.54	1742.57	1721.22	51.5759	1583.98	1580.94	1594.67	1586.53	1564.48	1518.65	1575.95	1553.03	51.5759	1232.66	1205.64	998.865	1145.72
52.0535	2052.62	2151.82	1990.93	2065.12	2043.17	2042.93	2004.89	2030.33	52.0535	1920.18	2050.99	1746.57	1905.91	1971.14	1959.09	1764.15	1898.13	52.0535	1869.91	1857.8	2004.08	1910.6	1882.52	1858.13	1893.51	1878.05	52.0535	1607.11	1780.31	1843.36	1743.59	1601.67	1832.74	1749.53	1727.98	52.0535	1571.67	1476.53	1595.05	1547.75	1570.2	1524.13	1581.67	1558.67	52.0535	1230.9	1192.82	1034.91	1152.88
52.531	2100.28	2022.35	2069.36	2064	2052.48	2052.31	2014	2039.6	52.531	1973.39	1942.03	1727.64	1881.02	1979.98	1967.73	1771.97	1906.56	52.531	1947.44	1842.15	1873.49	1887.69	1890.6	1865.98	1901.62	1886.07	52.531	1572.49	1835.65	1732.88	1713.68	1607.79	1839.94	1756.49	1734.74	52.531	1554.05	1526.64	1639.46	1573.39	1575.92	1529.61	1587.39	1564.3	52.531	1273.15	1155.11	1000.1	1142.79
53.0086	1985.43	2056.13	1983.36	2008.31	2061.8	2061.69	2023.12	2048.87	53.0086	1947.15	1999.9	1713.91	1886.99	1988.83	1976.37	1779.78	1914.99	53.0086	1860.53	1868.18	1906.15	1878.29	1898.69	1873.83	1909.73	1894.08	53.0086	1680.8	1805.2	1789.25	1758.42	1613.91	1847.15	1763.46	1741.5	53.0086	1578.12	1497.31	1521.35	1532.26	1581.64	1535.08	1593.11	1569.94	53.0086	1152.87	1249.7	1097.8	1166.79
53.4862	2077.94	2061.39	2126.68	2088.67	2071.12	2071.07	2032.23	2058.14	53.4862	2005.64	1978.38	1744.64	1909.55	1997.67	1985.01	1787.6	1923.42	53.4862	2002.93	1899.83	1910.29	1937.68	1906.77	1881.68	1917.83	1902.09	53.4862	1623.55	1866.24	1766.22	1752	1620.02	1854.35	1770.42	1748.26	53.4862	1607.81	1552.7	1610.58	1590.36	1587.36	1540.56	1598.83	1575.58	53.4862	1239.95	1173.99	1042.01	1151.98
53.9637	2061.53	2048.66	2017.65	2042.62	2080.43	2080.44	2041.34	2067.41	53.9637	2085.85	1965.56	1798.5	1949.97	2006.51	1993.65	1795.41	1931.86	53.9637	1892.99	1877.81	1896.44	1889.08	1914.86	1889.53	1925.94	1910.11	53.9637	1596.31	1950.74	1751.89	1766.31	1626.14	1861.55	1777.38	1755.02	53.9637	1583.81	1629.81	1590.9	1601.51	1593.07	1546.04	1604.55	1581.22	53.9637	1218.11	1205.78	1014.04	1145.98
54.4413	2087.82	2063.56	2117.12	2089.5	2089.75	2089.82	2050.46	2076.68	54.4413	1968.96	2052.52	1795.33	1938.94	2015.36	2002.29	1803.22	1940.29	54.4413	1991.54	1909.79	1910.21	1937.18	1922.94	1897.37	1934.05	1918.12	54.4413	1656.05	1822.37	1837.33	1771.92	1632.26	1868.75	1784.34	1761.78	54.4413	1613.83	1509.81	1613.9	1579.18	1598.79	1551.51	1610.27	1586.86	54.4413	1238.96	1246.43	1066.72	1184.03
54.9188	2106.98	2153.75	2036.72	2099.15	2099.06	2099.2	2059.57	2085.95	54.9188	2100.42	1982.13	1835.87	1972.81	2024.2	2010.93	1811.04	1948.72	54.9188	1910.22	1901.56	1999.27	1937.02	1931.03	1905.22	1942.15	1926.14	54.9188	1623.25	1962.21	1765.42	1783.63	1638.37	1875.95	1791.31	1768.54	54.9188	1603.62	1638.16	1629.78	1623.85	1604.51	1556.99	1615.99	1592.5	54.9188	1252.68	1180.32	1033.58	1155.53
55.3964	2118.9	2110.78	2097.24	2108.97	2108.38	2108.58	2068.69	2095.21	55.3964	2073.97	2062.11	1893.9	2009.99	2033.05	2019.57	1818.85	1957.15	55.3964	1969.82	1917	1955.18	1947.34	1939.12	1913.07	1950.26	1934.15	55.3964	1697.29	1931.51	1843.88	1824.22	1644.49	1883.16	1798.27	1775.3	55.3964	1617.09	1608.59	1638.41	1621.36	1610.23	1562.47	1621.71	1598.14	55.3964	1259.14	1168.06	1099.51	1175.57
55.8739	2031.17	2133.83	2041.33	2068.78	2117.69	2117.96	2077.8	2104.48	55.8739	2075.08	2048.27	1818.07	1980.48	2041.89	2028.2	1826.67	1965.59	55.8739	1913	1874.79	1977.1	1921.63	1947.2	1920.92	1958.37	1942.16	55.8739	1615.65	1930.57	1828.51	1791.58	1650.61	1890.36	1805.23	1782.06	55.8739	1572.89	1606.58	1547.38	1575.62	1615.95	1567.94	1627.43	1603.77	55.8739	1165.95	1267.48	1021.11	1151.51
56.3515	2171.62	2165.87	2156.65	2164.71	2127.01	2127.33	2086.92	2113.75	56.3515	2029.39	2078.13	1903.76	2003.76	2050.73	2036.84	1834.48	1974.02	56.3515	2027.39	1963.67	2008	1999.69	1955.29	1928.77	1966.48	1950.18	56.3515	1664.96	1879.08	1856.84	1800.29	1656.72	1897.56	1812.19	1788.82	56.3515	1659.79	1557.76	1684.52	1634.03	1621.67	1573.42	1633.15	1609.41	56.3515	1300.93	1205.95	1064.1	1190.33
56.829	2123.04	1999.07	2118.16	2080.09	2136.33	2136.71	2096.03	2123.02	56.829	2082.99	1957.51	1850.6	1963.7	2059.58	2045.48	1842.29	1982.45	56.829	1987.97	1950.53	1840.05	1926.18	1963.37	1936.62	1974.58	1958.19	56.829	1685.34	1934.82	1734.69	1784.95	1662.84	1904.76	1819.16	1795.58	56.829	1644.66	1608.23	1632.64	1628.51	1627.39	1578.9	1638.87	1615.05	56.829	1246.88	1213.49	1080.27	1180.21
57.3066	2212.37	2196.67	2060.44	2156.49	2145.64	2146.09	2105.14	2132.29	57.3066	2096.27	2046.38	1890.64	2011.1	2068.42	2054.12	1850.11	1990.88	57.3066	1929.33	1972.33	2036.52	1979.39	1971.46	1944.46	1982.69	1966.2	57.3066	1686.68	1947.01	1822.03	1818.57	1668.95	1911.96	1826.12	1802.34	57.3066	1664.48	1618.38	1718.65	1667.17	1633.1	1584.37	1644.59	1620.69	57.3066	1330.73	1304.2	1078.79	1237.91
57.7841	2154.17	2214.01	2221.34	2196.51	2154.96	2155.47	2114.26	2141.56	57.7841	2076.88	2053.59	1860.74	1997.07	2077.27	2062.76	1857.92	1999.32	57.7841	2089.3	1925.79	2052.72	2022.6	1979.54	1952.31	1990.8	1974.22	57.7841	1722.65	1923.91	1827.7	1824.75	1675.07	1919.16	1833.08	1809.11	57.7841	1615.95	1595.85	1657.14	1622.98	1638.82	1589.85	1650.31	1626.33	57.7841	1267.05	1175.33	1109.42	1183.93
58.2617	2192.52	2128.39	2112.66	2144.52	2164.27	2164.85	2123.37	2150.83	58.2617	2067.51	2031.53	1863.41	1987.48	2086.11	2071.4	1865.74	2007.75	58.2617	1979.69	2001.24	1965.95	1982.29	1987.63	1960.16	1998.91	1982.23	58.2617	1737.15	1911.63	1804.1	1817.62	1681.19	1926.37	1840.04	1815.87	58.2617	1689.4	1583.33	1692.15	1654.96	1644.54	1595.33	1656.03	1631.97	58.2617	1299.9	1244.17	1120.13	1221.4
58.7393	2205.56	2149.82	2162.98	2172.79	2173.59	2174.23	2132.49	2160.1	58.7393	2074.62	2057.23	1892.12	2007.99	2094.95	2080.04	1873.55	2016.18	58.7393	2029.07	1994.71	1986.24	2003.34	1995.72	1968.01	2007.01	1990.25	58.7393	1691.2	1917.15	1828.26	1812.2	1687.3	1933.57	1847.01	1822.63	58.7393	1680.87	1587.3	1701.87	1656.68	1650.26	1600.8	1661.75	1637.6	58.7393	1307.45	1236.47	1074.81	1206.24
59.2168	2231.43	2182.59	2059.78	2157.93	2182.9	2183.6	2141.6	2169.37	59.2168	2082.72	2066.66	1935.1	2028.16	2103.8	2088.68	1881.36	2024.61	59.2168	1924.94	1954.21	2017.85	1965.67	2003.8	1975.86	2015.12	1998.26	59.2168	1703.55	1923.72	1836.15	1821.14	1693.42	1940.77	1853.97	1829.39	59.2168	1638.38	1592.24	1724.41	1651.68	1655.98	1606.28	1667.47	1643.24	59.2168	1327.82	1257.67	1083.53	1223.01
59.6944	2227.91	2191.26	2162.62	2193.93	2192.22	2192.98	2150.72	2178.64	59.6944	2113.9	2050.34	1928.87	2031.04	2112.64	2097.32	1889.18	2033.05	59.6944	2026.84	1942.13	2025.37	1998.11	2011.89	1983.71	2023.23	2006.27	59.6944	1678.15	1955.24	1818.27	1817.22	1699.54	1947.97	1860.93	1836.15	59.6944	1624.29	1620.27	1717.54	1654.03	1661.7	1611.76	1673.19	1648.88	59.6944	1318.78	1263.21	1057.25	1213.08
60.1719	2187.98	2192.42	2192.12	2190.84	2201.54	2202.36	2159.83	2187.91	60.1719	2185.14	2095.27	1858.43	2046.28	2121.49	2105.96	1896.99	2041.48	60.1719	2055.41	2002.91	2025.38	2027.9	2019.97	1991.55	2031.34	2014.29	60.1719	1687.79	2030	1861.66	1859.82	1705.65	1955.17	1867.89	1842.91	60.1719	1683.07	1688.35	1674.27	1681.89	1667.41	1617.23	1678.91	1654.52	60.1719	1273.34	1210.75	1063.46	1182.52
60.6495	2197.27	2190.62	2225.47	2204.45	2210.85	2211.74	2168.94	2197.18	60.6495	2062.31	2095.49	1908.27	2022.02	2130.33	2114.6	1904.8	2049.91	60.6495	2087.81	2017.88	2022.42	2042.7	2028.06	1999.4	2039.44	2022.3	60.6495	1718.09	1895.16	1860.32	1824.53	1711.77	1962.37	1874.86	1849.67	60.6495	1696.03	1562.34	1680.2	1646.19	1673.13	1622.71	1684.63	1660.16	60.6495	1277.11	1257.57	1088.82	1207.83
61.127	2220.33	2269.82	2197.59	2229.25	2220.17	2221.12	2178.06	2206.45	61.127	2175.4	2098.33	1816.55	2030.09	2139.17	2123.24	1912.62	2058.34	61.127	2059	1980.06	2100.46	2046.5	2036.14	2007.25	2047.55	2030.32	61.127	1731.91	2015.12	1861.62	1869.55	1717.89	1969.58	1881.82	1856.43	61.127	1656.21	1672.26	1699.91	1676.13	1678.85	1628.19	1690.35	1665.8	61.127	1294.65	1278.03	1098.9	1223.86
61.6046	2263.82	2297.56	2203.11	2254.83	2229.48	2230.49	2187.17	2215.72	61.6046	2183.35	2158.95	1905.04	2082.45	2148.02	2131.88	1920.43	2066.78	61.6046	2063.57	2048.27	2127.04	2079.62	2044.23	2015.1	2055.66	2038.33	61.6046	1667.35	2021.52	1920.67	1869.85	1724	1976.78	1888.78	1863.19	61.6046	1722.4	1677.04	1740.03	1713.16	1684.57	1633.66	1696.07	1671.43	61.6046	1332.6	1296.3	1036.32	1221.74
62.0821	2241.46	2192.62	2081.08	2171.72	2238.8	2239.87	2196.29	2224.99	62.0821	2142.18	2123.76	1836.79	2034.24	2156.86	2140.52	1928.25	2075.21	62.0821	1940.59	1957.56	2020.94	1973.03	2052.32	2022.95	2063.77	2046.34	62.0821	1818.74	1974.86	1883.92	1892.51	1730.12	1983.98	1895.74	1869.95	62.0821	1629.68	1632.69	1714.3	1658.89	1690.29	1639.14	1701.79	1677.07	62.0821	1304.7	1266.37	1173.94	1248.33
62.5597	2248.16	2199.9	2163.86	2203.97	2248.11	2249.25	2205.4	2234.26	62.5597	2210.99	2195.54	1948.91	2118.48	2165.71	2149.16	1936.06	2083.64	62.5597	2022.42	2024.81	2027.05	2024.76	2060.4	2030.8	2071.87	2054.36	62.5597	1771.53	2046.99	1954.14	1924.22	1736.23	1991.18	1902.7	1876.71	62.5597	1694.91	1698.31	1717.63	1703.62	1696.01	1644.62	1707.51	1682.71	62.5597	1305.85	1283.27	1127.44	1238.85
63.0372	2180.55	2320.45	2213.79	2238.26	2257.43	2258.63	2214.52	2243.53	63.0372	2168.88	2203.29	1939.17	2103.78	2174.55	2157.79	1943.87	2092.07	63.0372	2071.41	1999.68	2146.43	2072.51	2068.49	2038.64	2079.98	2062.37	63.0372	1712.4	1999.31	1960.32	1890.68	1742.35	1998.38	1909.67	1883.47	63.0372	1667.77	1653.01	1646.65	1655.81	1701.73	1650.09	1713.23	1688.35	63.0372	1232.7	1282.92	1069.88	1195.17
63.5148	2279.28	2286.05	2199.71	2255.02	2266.75	2268.01	2223.63	2252.79	63.5148	2123.03	2158.58	1981.58	2087.73	2183.39	2166.43	1951.69	2100.51	63.5148	2056.38	2116.29	2110.86	2094.51	2076.57	2046.49	2088.09	2070.38	63.5148	1713.37	1947.59	1914.04	1858.34	1748.47	2005.59	1916.63	1890.23	63.5148	1782.35	1603.96	1741.99	1709.44	1707.44	1655.57	1718.95	1693.99	63.5148	1325.87	1325.63	1068.05	1239.85
63.9924	2205.01	2251.48	2248.3	2234.93	2276.06	2277.39	2232.75	2262.06	63.9924	2141.77	2190.28	1994.44	2108.83	2192.24	2175.07	1959.5	2108.94	63.9924	2104.01	2121.29	2075.12	2100.14	2084.66	2054.34	2096.2	2078.4	63.9924	1751	1965.63	1944.18	1886.94	1754.58	2012.79	1923.59	1896.99	63.9924	1785.33	1619.51	1664.33	1689.72	1713.16	1661.05	1724.67	1699.63	63.9924	1246.03	1356.21	1100.19	1234.14
64.4699	2288.95	2355.58	2228.33	2290.95	2285.38	2286.76	2241.86	2271.33	64.4699	2255.49	2281.31	1928.29	2155.03	2201.08	2183.71	1967.32	2117.37	64.4699	2083.08	2043.58	2178.04	2101.57	2092.74	2062.19	2104.3	2086.41	64.4699	1787.87	2086.24	2033.63	1969.25	1760.7	2019.99	1930.55	1903.75	64.4699	1705.59	1730.02	1744.88	1726.83	1718.88	1666.52	1730.39	1705.26	64.4699	1324.41	1265.92	1131.63	1240.65
64.9475	2244.22	2323.37	2197.14	2254.91	2294.69	2296.14	2250.97	2280.6	64.9475	2206.57	2253.46	1981.87	2147.3	2209.93	2192.35	1975.13	2125.8	64.9475	2050.94	2023.97	2144.65	2073.19	2100.83	2070.04	2112.41	2094.43	64.9475	1742.19	2031.19	2004.21	1925.87	1766.82	2027.19	1937.52	1910.51	64.9475	1683.95	1677.89	1696.75	1686.2	1724.6	1672	1736.11	1710.9	64.9475	1274.1	1283.49	1086.55	1214.71
65.425	2302.58	2316.01	2280.05	2299.54	2304.01	2305.52	2260.09	2289.87	65.425	2218.3	2159.07	1968.7	2115.36	2218.77	2200.99	1982.94	2134.24	65.425	2132.89	2090.17	2136.11	2119.72	2108.92	2077.89	2120.52	2102.44	65.425	1786.84	2041.65	1908.24	1912.24	1772.93	2034.39	1944.48	1917.27	65.425	1748.12	1686.42	1751.7	1728.75	1730.32	1677.48	1741.83	1716.54	65.425	1326.87	1273.41	1125.2	1241.83
65.9026	2233.04	2274.61	2366.39	2291.34	2313.32	2314.9	2269.2	2299.14	65.9026	2290.74	2264.55	1940.07	2165.12	2227.61	2209.63	1990.76	2142.67	65.9026	2218.27	2097.83	2093.52	2136.54	2117	2085.73	2128.62	2110.45	65.9026	1823.82	2117.67	2012.14	1984.54	1779.05	2041.59	1951.44	1924.03	65.9026	1753.75	1755.64	1678.75	1729.38	1736.04	1682.95	1747.55	1722.18	65.9026	1251.75	1296	1156.74	1234.83
66.3801	2305.48	2387.43	2244.48	2312.46	2322.64	2324.28	2278.32	2308.41	66.3801	2247.14	2326.12	1970.61	2181.29	2236.46	2218.27	1998.57	2151.1	66.3801	2095.4	2076.39	2205.16	2125.65	2125.09	2093.58	2136.73	2118.47	66.3801	1724.22	2068.36	2072.13	1954.9	1785.16	2048.8	1958.4	1930.79	66.3801	1730.26	1708.82	1747.77	1728.95	1741.76	1688.43	1753.27	1727.82	66.3801	1318.6	1298.43	1061.66	1226.23
66.8577	2391.82	2325.62	2305.97	2341.14	2331.96	2333.65	2287.43	2317.68	66.8577	2231.06	2226.93	1999.31	2152.43	2245.3	2226.91	2006.39	2159.53	66.8577	2155.92	2083.95	2142.17	2127.35	2133.17	2101.43	2144.84	2126.48	66.8577	1847.19	2048.77	1971.35	1955.77	1791.28	2056	1965.37	1937.55	66.8577	1735.78	1689.52	1830.69	1752	1747.47	1693.91	1758.99	1733.46	66.8577	1399.34	1271.35	1172.92	1281.21
67.3352	2321.97	2343.79	2298.74	2321.5	2341.27	2343.03	2296.55	2326.95	67.3352	2244.6	2237.21	2005.4	2162.4	2254.15	2235.55	2014.2	2167.96	67.3352	2147.72	2075.59	2159.15	2127.49	2141.26	2109.28	2152.95	2134.49	67.3352	1845.64	2061.16	1980.03	1962.28	1797.4	2063.2	1972.33	1944.31	67.3352	1725.38	1699.82	1757.42	1727.54	1753.19	1699.38	1764.71	1739.09	67.3352	1323.89	1263.89	1168.74	1252.17
67.8128	2427.45	2334.74	2267.19	2343.13	2350.59	2352.41	2305.66	2336.22	67.8128	2270.39	2243.85	2036.07	2183.44	2262.99	2244.19	2022.01	2176.4	67.8128	2115.21	2051.53	2148.9	2105.22	2149.34	2117.13	2161.05	2142.51	67.8128	1759.78	2086.78	1985.09	1943.88	1803.51	2070.4	1979.29	1951.07	67.8128	1699.28	1722.38	1859.46	1760.37	1758.91	1704.86	1770.43	1744.73	67.8128	1423.75	1367.78	1086.4	1292.64
68.2904	2365.23	2346.24	2273.96	2328.48	2359.9	2361.79	2314.77	2345.49	68.2904	2236.22	2222.75	1985.4	2148.12	2271.83	2252.83	2029.83	2184.83	68.2904	2121.01	2122.43	2159.21	2134.21	2157.43	2124.98	2169.16	2150.52	68.2904	1771.98	2047.64	1962.39	1927.33	1809.63	2077.6	1986.25	1957.83	68.2904	1768.13	1684.97	1793.81	1748.97	1764.63	1710.34	1776.15	1750.37	68.2904	1355.93	1314.74	1094.96	1255.21
68.7679	2389.25	2352.9	2331.74	2357.96	2369.22	2371.17	2323.89	2354.76	68.7679	2328.36	2261.92	2024.87	2205.05	2280.68	2261.47	2037.64	2193.26	68.7679	2177.82	2104.09	2164.67	2148.86	2165.52	2132.82	2177.27	2158.54	68.7679	1885.67	2144.91	1999.96	2010.18	1815.75	2084.8	1993.22	1964.59	68.7679	1747.74	1773.87	1814.38	1778.66	1770.35	1715.81	1781.87	1756.01	68.7679	1374.32	1291.18	1197.62	1287.7
69.2455	2434.04	2431.07	2322.62	2395.91	2378.53	2380.55	2333	2364.03	69.2455	2319.51	2294.94	2049.73	2221.4	2289.52	2270.11	2045.45	2201.69	69.2455	2167.73	2121.49	2241.64	2176.95	2173.6	2140.67	2185.38	2166.55	69.2455	1751.55	2133.12	2031.38	1972.02	1821.86	2092.01	2000.18	1971.35	69.2455	1763.09	1761.78	1855.73	1793.53	1776.07	1721.29	1787.59	1761.65	69.2455	1413.48	1366.3	1070.53	1283.44
69.723	2404.43	2407.21	2352.06	2387.9	2387.85	2389.92	2342.12	2373.3	69.723	2365.94	2296.11	2056.07	2239.38	2298.37	2278.75	2053.27	2210.13	69.723	2196.19	2141.11	2216.58	2184.63	2181.69	2148.52	2193.48	2174.56	69.723	1814.45	2181.02	2030.95	2008.81	1827.98	2099.21	2007.14	1978.11	69.723	1780.65	1804.96	1822.67	1802.76	1781.78	1726.77	1793.31	1767.29	69.723	1378.24	1287.59	1126.1	1263.98
70.2006	2371.15	2358.69	2378.98	2369.61	2397.17	2399.3	2351.23	2382.57	70.2006	2264.25	2233.08	2017.27	2171.53	2307.21	2287.39	2061.08	2218.56	70.2006	2222.13	2184.45	2166.86	2191.15	2189.77	2156.37	2201.59	2182.58	70.2006	1793.97	2068.93	1966.32	1943.07	1834.1	2106.41	2014.1	1984.87	70.2006	1821.94	1700	1785.93	1769.29	1787.5	1732.24	1799.03	1772.92	70.2006	1339.32	1314.14	1104.36	1252.61
70.6781	2371.86	2436.05	2323.35	2377.09	2406.48	2408.68	2360.35	2391.84	70.6781	2352.98	2288.39	2095	2245.46	2316.05	2296.02	2068.9	2226.99	70.6781	2165.53	2178.41	2243.01	2195.65	2197.86	2164.22	2209.7	2190.59	70.6781	1873.12	2162.51	2020.02	2018.55	1840.21	2113.61	2021.07	1991.63	70.6781	1813.84	1785.48	1783.18	1794.17	1793.22	1737.72	1804.75	1778.56	70.6781	1334.39	1340.04	1174.99	1283.14
71.1557	2419.47	2432.68	2368.78	2406.97	2415.8	2418.06	2369.46	2401.11	71.1557	2283.86	2332.24	2101.84	2239.31	2324.9	2304.66	2076.71	2235.42	71.1557	2209.97	2168.52	2238.44	2205.64	2205.94	2172.07	2217.81	2198.61	71.1557	1807.31	2085.6	2062.25	1985.06	1846.33	2120.81	2028.03	1998.39	71.1557	1801.89	1713.09	1827.32	1780.77	1798.94	1743.2	1810.47	1784.2	71.1557	1376.34	1283.01	1111.23	1256.86
71.6332	2346.39	2429.58	2352.64	2376.2	2425.11	2427.44	2378.58	2410.37	71.6332	2381.99	2303.66	2062.38	2249.34	2333.74	2313.3	2084.52	2243.86	71.6332	2192.85	2169.78	2234.13	2198.92	2214.03	2179.91	2225.91	2206.62	71.6332	1872.73	2189.33	2032.07	2031.37	1852.44	2128.02	2034.99	2005.15	71.6332	1801.08	1807.96	1750.77	1786.6	1804.66	1748.67	1816.19	1789.84	71.6332	1297.61	1224.21	1169.12	1230.31
72.1108	2460.43	2381.91	2370.55	2404.3	2434.43	2436.81	2387.69	2419.64	72.1108	2401.17	2344.76	2071.73	2272.55	2342.59	2321.94	2092.34	2252.29	72.1108	2209.78	2194.56	2185.24	2196.53	2222.12	2187.76	2234.02	2214.63	72.1108	1821.1	2207.78	2071.55	2033.48	1858.56	2135.22	2041.95	2011.91	72.1108	1823.8	1823.86	1861.33	1836.33	1810.38	1754.15	1821.91	1795.48	72.1108	1405.99	1315.41	1118.51	1279.97
72.5883	2401.93	2454.73	2418.84	2425.17	2443.74	2446.19	2396.8	2428.91	72.5883	2283.87	2388.93	2102.75	2258.52	2351.43	2330.58	2100.15	2260.72	72.5883	2257.08	2176.11	2256.85	2230.01	2230.2	2195.61	2242.13	2222.65	72.5883	1922.41	2078.83	2114.1	2038.45	1864.68	2142.42	2048.92	2018.67	72.5883	1803.28	1703.29	1799.35	1768.64	1816.1	1759.63	1827.63	1801.12	72.5883	1341.83	1358.56	1209.68	1303.36
73.0659	2458.08	2437.06	2438.17	2444.44	2453.06	2455.57	2405.92	2438.18	73.0659	2452.62	2397.26	2121.76	2323.88	2360.27	2339.22	2107.97	2269.15	73.0659	2275.42	2239.32	2237.97	2250.9	2238.29	2203.46	2250.24	2230.66	73.0659	1901.19	2258.8	2120.81	2093.6	1870.79	2149.62	2055.88	2025.43	73.0659	1864.41	1868.75	1852.01	1861.73	1821.81	1765.1	1833.35	1806.75	73.0659	1392.31	1346.97	1187.25	1308.84
73.5435	2450.52	2506.07	2412.85	2456.48	2462.38	2464.95	2415.03	2447.45	73.5435	2428.44	2454.74	2109.46	2330.88	2369.12	2347.86	2115.78	2277.59	73.5435	2249.11	2223.45	2305.75	2259.44	2246.37	2211.31	2258.34	2238.67	73.5435	1882.55	2230.42	2176.67	2096.55	1876.91	2156.82	2062.84	2032.19	73.5435	1846.47	1841.29	1840.96	1842.91	1827.53	1770.58	1839.07	1812.39	73.5435	1379.07	1410.02	1167.22	1318.77
74.021	2498.67	2500.41	2431.33	2476.8	2471.69	2474.33	2424.15	2456.72	74.021	2390.28	2365.09	2112.79	2289.38	2377.96	2356.5	2123.59	2286.02	74.021	2266.6	2222.9	2298.87	2262.79	2254.46	2219.16	2266.45	2246.69	74.021	1833.23	2186.92	2085.39	2035.18	1883.03	2164.02	2069.8	2038.95	74.021	1843.84	1799.84	1885.61	1843.1	1833.25	1776.06	1844.79	1818.03	74.021	1421.53	1368.3	1118.74	1302.86
74.4986	2514.19	2402.05	2489.15	2468.47	2481.01	2483.71	2433.26	2465.99	74.4986	2357.35	2364.71	2216.31	2312.79	2386.81	2365.14	2131.41	2294.45	74.4986	2323.43	2189.1	2199.29	2237.27	2262.55	2227	2274.56	2254.7	74.4986	1844.05	2149.08	2083.38	2025.51	1889.14	2171.23	2076.77	2045.71	74.4986	1807.97	1763.62	1897.63	1823.07	1838.97	1781.53	1850.51	1823.67	74.4986	1431.37	1448	1126.02	1335.13
74.9761	2464.3	2515.86	2460.53	2480.23	2490.32	2493.08	2442.38	2475.26	74.9761	2444.62	2380.75	2183.28	2336.22	2395.65	2373.78	2139.22	2302.88	74.9761	2293.82	2223.74	2311.87	2276.47	2270.63	2234.85	2282.66	2262.72	74.9761	1968.67	2241.05	2097.8	2102.51	1895.26	2178.43	2083.73	2052.47	74.9761	1840.52	1847.59	1844.23	1844.12	1844.69	1787.01	1856.23	1829.31	74.9761	1375.78	1428.43	1238.79	1347.67
75.4537	2528.4	2573.41	2413.5	2505.1	2499.64	2502.46	2451.49	2484.53	75.4537	2453.04	2389.52	2122.99	2321.85	2404.49	2382.42	2147.03	2311.32	75.4537	2245.78	2255.73	2368.19	2289.9	2278.72	2242.7	2290.77	2270.73	75.4537	1901.96	2247.85	2104.94	2084.92	1901.38	2185.63	2090.69	2059.23	75.4537	1870.43	1852.71	1904.82	1875.99	1850.41	1792.49	1861.95	1834.95	75.4537	1434.18	1434.13	1174.19	1347.5
75.9312	2464.15	2500.32	2399.69	2454.72	2508.95	2511.84	2460.6	2493.8	75.9312	2385.12	2354.07	2214.06	2317.75	2413.34	2391.06	2154.85	2319.75	75.9312	2230.97	2296.49	2293.87	2273.78	2286.8	2250.55	2298.88	2278.74	75.9312	1936.7	2172.21	2067.85	2058.92	1907.49	2192.83	2097.65	2065.99	75.9312	1909.1	1781.48	1837.05	1842.55	1856.13	1797.96	1867.67	1840.58	75.9312	1364.23	1355.41	1203.63	1307.76
76.4088	2532.24	2507.87	2452.59	2497.57	2518.27	2521.22	2469.72	2503.07	76.4088	2280.41	2413.37	2159.98	2284.58	2422.18	2399.7	2162.66	2328.18	76.4088	2282.88	2223.84	2300.18	2268.97	2294.89	2258.4	2306.99	2286.76	76.4088	1930.08	2056.82	2125.51	2037.47	1913.61	2200.03	2104.62	2072.75	76.4088	1834.37	1673.46	1901.62	1803.15	1861.84	1803.44	1873.39	1846.22	76.4088	1426.61	1342.56	1194.74	1321.3
76.8863	2540.29	2619.36	2549.25	2569.63	2527.59	2530.6	2478.83	2512.34	76.8863	2468.75	2383.31	2176.26	2342.77	2431.03	2408.34	2170.48	2336.61	76.8863	2378.53	2296.83	2410.44	2361.94	2302.97	2266.24	2315.09	2294.77	76.8863	2020.22	2257.94	2093.81	2123.99	1919.72	2207.24	2111.58	2079.51	76.8863	1905.27	1858.49	1906.14	1889.97	1867.56	1808.92	1879.11	1851.86	76.8863	1428.94	1418.19	1275.55	1374.23
77.3639	2582.69	2575.79	2529.88	2562.79	2536.9	2539.97	2487.95	2521.61	77.3639	2465.12	2438.71	2165.81	2356.55	2439.87	2416.98	2178.29	2345.05	77.3639	2358.16	2269.98	2365.63	2331.26	2311.06	2274.09	2323.2	2302.78	77.3639	1929.57	2251.71	2147.57	2109.62	1925.84	2214.44	2118.54	2086.27	77.3639	1876.32	1851.53	1945	1890.95	1873.28	1814.39	1884.83	1857.5	77.3639	1465.61	1343.41	1188.75	1332.59
77.8415	2472.91	2555.31	2516.65	2514.96	2546.22	2549.35	2497.06	2530.88	77.8415	2407.5	2431.97	2266.39	2368.62	2448.71	2425.62	2186.1	2353.48	77.8415	2343.93	2348.87	2343.91	2345.57	2319.15	2281.94	2331.31	2310.8	77.8415	1938.09	2187.18	2139.19	2088.15	1931.96	2221.64	2125.5	2093.03	77.8415	1953.12	1790.59	1831.69	1858.47	1879	1819.87	1890.55	1863.14	77.8415	1350.11	1427.03	1193.89	1323.68
78.319	2570.73	2522.56	2560.83	2551.37	2555.53	2558.73	2506.18	2540.15	78.319	2437.98	2422.77	2192.59	2351.11	2457.56	2434.25	2193.92	2361.91	78.319	2387.1	2318.63	2309.92	2338.55	2327.23	2289.79	2339.42	2318.81	78.319	1912.12	2217.79	2128.33	2086.08	1938.07	2228.84	2132.46	2099.79	78.319	1920.78	1817.75	1925.97	1888.17	1884.72	1825.35	1896.27	1868.78	78.319	1442.2	1375.25	1167.05	1328.17
78.7966	2554.5	2584.06	2507.81	2548.79	2564.85	2568.11	2515.29	2549.42	78.7966	2531.64	2455.92	2227.61	2405.06	2466.4	2442.89	2201.73	2370.34	78.7966	2333.07	2304.7	2370.17	2335.98	2335.32	2297.64	2347.52	2326.83	78.7966	1948.62	2316.63	2159.84	2141.7	1944.19	2236.04	2139.43	2106.55	78.7966	1904.75	1908.08	1906.19	1906.34	1890.44	1830.82	1901.99	1874.42	78.7966	1420.23	1479.68	1198.13	1366.01
79.2741	2626.29	2501.17	2479.69	2535.72	2574.16	2577.49	2524.41	2558.69	79.2741	2482.25	2444.53	2248.88	2391.89	2475.25	2451.53	2209.55	2378.78	79.2741	2303.94	2358.65	2286.04	2316.21	2343.4	2305.49	2355.63	2334.84	79.2741	1970.04	2260.97	2146.79	2125.93	1950.31	2243.24	2146.39	2113.31	79.2741	1956.6	1855.35	1974.42	1928.79	1896.15	1836.3	1907.71	1880.05	79.2741	1486.28	1436.2	1215.22	1379.23
79.7517	2621.42	2589.31	2492.33	2567.69	2583.48	2586.87	2533.52	2567.96	79.7517	2474.95	2421.54	2258.66	2385.05	2484.09	2460.17	2217.36	2387.21	79.7517	2315.57	2370.02	2372.93	2352.84	2351.49	2313.33	2363.74	2342.85	79.7517	1982.45	2250.77	2122.14	2118.45	1956.42	2250.45	2153.35	2120.07	79.7517	1965.87	1844.71	1966	1925.53	1901.87	1841.78	1913.43	1885.69	79.7517	1475.66	1444.14	1223.96	1381.25
80.2292	2558.47	2585.43	2514.86	2552.92	2592.8	2596.24	2542.63	2577.22	80.2292	2475.06	2515.69	2182.96	2391.24	2492.93	2468.81	2225.17	2395.64	80.2292	2337.08	2305.05	2367.8	2336.64	2359.57	2321.18	2371.85	2350.87	80.2292	1990.31	2248.57	2214.64	2151.17	1962.54	2257.65	2160.31	2126.83	80.2292	1898.78	1841.49	1899.49	1879.92	1907.59	1847.25	1919.15	1891.33	80.2292	1406.96	1432.5	1228.49	1355.98
80.7068	2652.62	2572.26	2535.73	2586.87	2602.11	2605.62	2551.75	2586.49	80.7068	2459.45	2506.23	2182.66	2382.78	2501.78	2477.45	2232.99	2404.07	80.7068	2356.94	2348.05	2353.38	2352.79	2367.66	2329.03	2379.95	2358.88	80.7068	1938.69	2229.39	2203.52	2123.86	1968.66	2264.85	2167.28	2133.59	80.7068	1939.68	1822.53	1990.07	1917.43	1913.31	1852.73	1924.87	1896.97	80.7068	1495.35	1443.93	1177.86	1372.38
81.1843	2616.65	2619.67	2616.68	2617.67	2611.43	2615	2560.86	2595.76	81.1843	2534.44	2518.76	2254.05	2435.75	2510.62	2486.09	2240.8	2412.5	81.1843	2436.86	2416.17	2399.53	2417.52	2375.75	2336.88	2388.06	2366.9	81.1843	1972.79	2308.05	2214.39	2165.08	1974.77	2272.05	2174.24	2140.35	81.1843	2005.68	1894.17	1950.53	1950.13	1919.03	1858.21	1930.59	1902.61	81.1843	1453.62	1474.1	1206.71	1378.14
81.6619	2631.62	2590.38	2552.73	2591.58	2620.74	2624.38	2569.98	2605.03	81.6619	2478.48	2492.96	2223.3	2398.24	2519.47	2494.73	2248.62	2420.94	81.6619	2371.9	2357.37	2368.99	2366.08	2383.83	2344.73	2396.17	2374.91	81.6619	2039.42	2245.27	2186.92	2157.2	1980.89	2279.25	2181.2	2147.11	81.6619	1944.77	1834.85	1961.92	1913.84	1924.75	1863.68	1936.31	1908.25	81.6619	1462.81	1430.91	1265.72	1386.48
82.1394	2581.1	2591.24	2506.85	2559.73	2630.06	2633.76	2579.09	2614.3	82.1394	2435.57	2498.27	2273.45	2402.43	2528.31	2503.37	2256.43	2429.37	82.1394	2324.99	2372.44	2368.58	2355.34	2391.92	2352.58	2404.28	2382.92	82.1394	1999.75	2196.6	2190.57	2128.97	1987	2286.45	2188.16	2153.87	82.1394	1957.73	1788.58	1907.82	1884.71	1930.47	1869.16	1942.03	1913.88	82.1394	1406.53	1437.68	1226.18	1356.8
82.617	2738.88	2633.92	2588.4	2653.73	2639.37	2643.13	2588.21	2623.57	82.617	2488.06	2467.99	2255.93	2403.99	2537.16	2512.01	2264.24	2437.8	82.617	2405.52	2398.52	2410	2404.68	2400	2360.42	2412.38	2390.94	82.617	2041.59	2250.95	2158.62	2150.39	1993.12	2293.66	2195.13	2160.63	82.617	1981.68	1837.71	2062.01	1960.47	1936.18	1874.64	1947.75	1919.52	82.617	1558.52	1424.75	1262.19	1415.15
83.0946	2646.64	2687.87	2653.38	2662.63	2648.69	2652.51	2597.32	2632.84	83.0946	2548.7	2603.98	2297.03	2483.24	2546	2520.65	2272.06	2446.23	83.0946	2469.47	2323.86	2462.69	2418.67	2408.09	2368.27	2420.49	2398.95	83.0946	2005.65	2314.11	2292.93	2204.23	1999.24	2300.86	2202.09	2167.39	83.0946	1904.91	1894.98	1966.18	1922.02	1941.9	1880.11	1953.47	1925.16	83.0946	1460.5	1374.15	1226.1	1353.58
83.5721	2694.89	2656.71	2668.21	2673.27	2658.01	2661.89	2606.43	2642.11	83.5721	2532.17	2557.76	2201.74	2430.56	2554.84	2529.29	2279.87	2454.67	83.5721	2483.28	2446.33	2430.26	2453.29	2416.17	2376.12	2428.6	2406.96	83.5721	1978.55	2293.9	2245.04	2172.5	2005.35	2308.06	2209.05	2174.15	83.5721	2025.25	1875.08	2010.83	1970.39	1947.62	1885.59	1959.18	1930.8	83.5721	1502.96	1423.92	1198.21	1375.03
84.0497	2672.13	2675.7	2665.1	2670.97	2667.32	2671.27	2615.55	2651.38	84.0497	2587.99	2575.04	2229.11	2464.04	2563.69	2537.93	2287.68	2463.1	84.0497	2479.13	2466.75	2447.98	2464.62	2424.26	2383.97	2436.7	2414.98	84.0497	2045.21	2351.84	2260.64	2219.23	2011.47	2315.26	2216.01	2180.92	84.0497	2043.55	1927.52	1984.47	1985.18	1953.34	1891.07	1964.9	1936.44	84.0497	1474.4	1492.19	1257.25	1407.95
84.5272	2667.26	2723.19	2624.51	2671.66	2676.64	2680.65	2624.66	2660.65	84.5272	2609.41	2548.63	2301.87	2486.64	2572.53	2546.57	2295.5	2471.53	84.5272	2437.52	2418.73	2494.2	2450.15	2432.35	2391.82	2444.81	2422.99	84.5272	2001.98	2372.63	2232.55	2202.39	2017.59	2322.46	2222.98	2187.68	84.5272	1993.4	1945.57	1976	1971.66	1959.06	1896.54	1970.62	1942.08	84.5272	1463.74	1512.04	1214.4	1396.73
85.0048	2634.06	2655.32	2654.87	2648.08	2685.95	2690.03	2633.78	2669.92	85.0048	2590.64	2590.54	2310.35	2497.18	2581.38	2555.21	2303.31	2479.96	85.0048	2466.84	2403.39	2425.05	2431.76	2440.43	2399.67	2452.92	2431.01	85.0048	1984.33	2350	2272.78	2202.37	2023.7	2329.67	2229.94	2194.44	85.0048	1975.93	1923.42	1939.18	1946.18	1964.78	1902.02	1976.34	1947.71	85.0048	1424.73	1418.71	1195.27	1346.23
85.4823	2647.51	2664.83	2636.35	2649.57	2695.27	2699.4	2642.89	2679.19	85.4823	2641.64	2593.95	2294.06	2509.88	2590.22	2563.84	2311.13	2488.4	85.4823	2447.3	2411.71	2433.29	2430.76	2448.52	2407.51	2461.03	2439.02	85.4823	2122.48	2402.72	2274.5	2266.57	2029.82	2336.87	2236.9	2201.2	85.4823	1982.12	1971.02	1949.02	1967.39	1970.5	1907.5	1982.06	1953.35	85.4823	1432.37	1480.31	1320.57	1411.09
85.9599	2674.43	2767.52	2701.89	2714.62	2704.58	2708.78	2652.01	2688.46	85.9599	2574.8	2557.24	2319.85	2483.96	2599.06	2572.48	2318.94	2496.83	85.9599	2511.8	2466.52	2534.7	2504.34	2456.6	2415.36	2469.13	2447.03	85.9599	2084.91	2328.17	2236.11	2216.4	2035.93	2344.07	2243.86	2207.96	85.9599	2034.8	1900.79	1972.32	1969.3	1976.21	1912.97	1987.78	1958.99	85.9599	1453.48	1493.67	1282.97	1410.04
86.4374	2659.51	2704.93	2721.69	2695.38	2713.9	2718.16	2661.12	2697.73	86.4374	2559.34	2593.27	2345.15	2499.25	2607.91	2581.12	2326.75	2505.26	86.4374	2530.56	2414.47	2470.83	2471.95	2464.69	2423.21	2477.24	2455.05	86.4374	2106.73	2309.11	2270.45	2228.76	2042.05	2351.27	2250.83	2214.72	86.4374	1980.61	1881.94	1953.78	1938.78	1981.93	1918.45	1993.5	1964.63	86.4374	1432.74	1438.62	1300.43	1390.6
86.915	2651.14	2705.74	2700.39	2685.76	2723.22	2727.54	2670.23	2707	86.915	2607.86	2554.97	2405.18	2522.67	2616.75	2589.76	2334.57	2513.69	86.915	2508.22	2474	2470.36	2484.19	2472.77	2431.06	2485.35	2463.06	86.915	2082.72	2359.15	2230.45	2224.11	2048.17	2358.47	2257.79	2221.48	86.915	2038.01	1927.07	1941.77	1968.95	1987.65	1923.93	1999.22	1970.27	86.915	1418.54	1439.41	1275.4	1377.78
87.3926	2763.03	2702.97	2620.26	2695.42	2732.53	2736.92	2679.35	2716.27	87.3926	2581.41	2603.23	2350.51	2511.72	2625.6	2598.4	2342.38	2522.13	87.3926	2427.05	2399.86	2466.3	2431.07	2480.86	2438.91	2493.46	2471.07	87.3926	2087.68	2328.2	2277.02	2230.97	2054.28	2365.67	2264.75	2228.24	87.3926	1961.72	1897.21	2050.03	1969.65	1993.37	1929.4	2004.94	1975.91	87.3926	1524.6	1408.37	1277.22	1403.4
87.8701	2708.61	2733.29	2728.67	2723.52	2741.85	2746.29	2688.46	2725.54	87.8701	2606.49	2550.14	2318.88	2491.84	2634.44	2607.04	2350.2	2530.56	87.8701	2534.42	2439.94	2495.34	2489.9	2488.95	2446.76	2501.56	2479.09	87.8701	2043.33	2352.92	2222.24	2206.16	2060.4	2372.88	2271.71	2235	87.8701	1999.66	1918.89	1991.97	1970.17	1999.09	1934.88	2010.66	1981.54	87.8701	1464.34	1409.33	1233.33	1369
88.3477	2741.3	2792.23	2708.06	2747.2	2751.16	2755.67	2697.58	2734.8	88.3477	2638.42	2645.27	2297.73	2527.14	2643.28	2615.68	2358.01	2538.99	88.3477	2512.77	2430.36	2552.99	2498.71	2497.03	2454.6	2509.67	2487.1	88.3477	2102.02	2385.02	2315.66	2267.57	2066.52	2380.08	2278.68	2241.76	88.3477	1987.93	1947.4	2021.02	1985.45	2004.81	1940.36	2016.38	1987.18	88.3477	1491.2	1517.79	1284.96	1431.32
88.8252	2697.2	2739.76	2776.44	2737.8	2760.48	2765.05	2706.69	2744.07	88.8252	2582.77	2639.67	2428.85	2550.43	2652.13	2624.32	2365.82	2547.42	88.8252	2580.1	2503.38	2499.23	2527.57	2505.12	2462.45	2517.78	2495.12	88.8252	2108.49	2322.54	2308.37	2246.47	2072.63	2387.28	2285.64	2248.52	88.8252	2058.81	1888.33	1973.26	1973.47	2010.52	1945.83	2022.1	1992.82	88.8252	1441.25	1467.26	1288.19	1398.9
89.3028	2764.98	2792.19	2743.6	2766.92	2769.79	2774.43	2715.81	2753.34	89.3028	2696.89	2648.52	2426.19	2590.53	2660.97	2632.96	2373.64	2555.86	89.3028	2546.21	2529.68	2550.37	2542.09	2513.2	2470.3	2525.89	2503.13	89.3028	2163.12	2443.41	2315.51	2307.35	2078.75	2394.48	2292.6	2255.28	89.3028	2082.96	1999.04	2037.39	2039.8	2016.24	1951.31	2027.82	1998.46	89.3028	1503.18	1380.2	1336.07	1406.48
89.7803	2754.46	2767.32	2728.62	2750.13	2779.11	2783.81	2724.92	2762.61	89.7803	2696.57	2592.2	2329.54	2539.44	2669.82	2641.6	2381.45	2564.29	89.7803	2530.18	2488.18	2524.2	2514.19	2521.29	2478.15	2533.99	2511.14	89.7803	2160.81	2440.68	2257.49	2286.33	2084.87	2401.68	2299.56	2262.04	89.7803	2039.31	1995.3	2023.22	2019.28	2021.96	1956.79	2033.54	2004.1	89.7803	1486.81	1496.76	1331.14	1438.24
90.2579	2833.72	2725.24	2723.43	2760.8	2788.43	2793.19	2734.04	2771.88	90.2579	2695.41	2650.23	2348.17	2564.6	2678.66	2650.24	2389.27	2572.72	90.2579	2523.94	2494.44	2480.82	2499.73	2529.37	2486	2542.1	2519.16	90.2579	2086.13	2437.03	2313.81	2278.99	2090.98	2408.88	2306.53	2268.8	90.2579	2043.42	1990.71	2098.81	2044.31	2027.68	1962.26	2039.26	2009.74	90.2579	1560.2	1537.19	1259.13	1452.18
90.7354	2757.65	2757.49	2827.65	2780.93	2797.74	2802.56	2743.15	2781.15	90.7354	2624.81	2702.61	2454.73	2594.05	2687.5	2658.88	2397.08	2581.15	90.7354	2627.11	2462.79	2511.78	2533.89	2537.46	2493.85	2550.21	2527.17	90.7354	2108.67	2358.39	2364.48	2277.18	2097.1	2416.09	2313.49	2275.56	90.7354	2009.61	1916.69	2019.08	1981.79	2033.4	1967.74	2044.98	2015.37	90.7354	1478.27	1512.73	1277.26	1422.75
91.213	2810.42	2815.12	2735.93	2787.16	2807.06	2811.94	2752.26	2790.42	91.213	2701.57	2664.64	2385.57	2583.93	2696.35	2667.52	2404.89	2589.59	91.213	2534.34	2492.18	2568.1	2531.54	2545.55	2501.69	2558.32	2535.19	91.213	2126.75	2438.89	2324.79	2296.81	2103.21	2423.29	2320.45	2282.32	91.213	2036.84	1990.01	2068.17	2031.67	2039.12	1973.22	2050.7	2021.01	91.213	1525.17	1445.57	1291.24	1420.66
91.6905	2785.47	2802.71	2789.72	2792.63	2816.37	2821.32	2761.38	2799.69	91.6905	2727.64	2712.41	2479.57	2639.87	2705.19	2676.16	2412.71	2598.02	91.6905	2587.07	2522.85	2554.39	2554.77	2553.63	2509.54	2566.42	2543.2	91.6905	2165.99	2464.65	2370.85	2333.83	2109.33	2430.49	2327.41	2289.08	91.6905	2065.36	2012.65	2039.54	2039.18	2044.84	1978.69	2056.42	2026.65	91.6905	1494.34	1516.46	1324.84	1445.21
92.1681	2845.94	2829.74	2760.39	2812.02	2825.69	2830.7	2770.49	2808.96	92.1681	2761.49	2722.41	2381.85	2621.92	2714.04	2684.8	2420.52	2606.45	92.1681	2556.68	2510.24	2580.11	2549.01	2561.72	2517.39	2574.53	2551.21	92.1681	2123.42	2498.81	2379.14	2333.79	2115.45	2437.69	2334.38	2295.84	92.1681	2050.59	2043.06	2096.34	2063.33	2050.55	1984.17	2062.14	2032.29	92.1681	1548.94	1528.56	1282.6	1453.36
92.6457	2840.68	2836.2	2752.21	2809.7	2835.01	2840.08	2779.61	2818.23	92.6457	2790.54	2657.62	2354.59	2600.92	2722.88	2693.44	2428.33	2614.88	92.6457	2547.44	2576.03	2585.27	2569.58	2569.8	2525.24	2582.64	2559.23	92.6457	2124.07	2527.77	2312.63	2321.49	2121.56	2444.89	2341.34	2302.6	92.6457	2114.21	2068.66	2087.39	2090.09	2056.27	1989.65	2067.86	2037.93	92.6457	1537.79	1451.08	1280.43	1423.1
93.1232	2778.5	2891.99	2762.57	2811.02	2844.32	2849.45	2788.72	2827.5	93.1232	2703.22	2666.21	2430.09	2599.84	2731.72	2702.07	2436.15	2623.32	93.1232	2556.74	2484.8	2639.75	2560.43	2577.89	2533.09	2590.74	2567.24	93.1232	2202.58	2431.06	2319.49	2317.71	2127.68	2452.1	2348.3	2309.36	93.1232	2020.81	1977.89	2021.52	2006.74	2061.99	1995.12	2073.58	2043.57	93.1232	1469.72	1445.91	1350.43	1422.02
93.6008	2884.87	2875.61	2787.38	2849.29	2853.64	2858.83	2797.84	2836.77	93.6008	2740.85	2713.53	2487.54	2647.31	2740.57	2710.71	2443.96	2631.75	93.6008	2580.49	2592.79	2622.05	2598.44	2585.97	2540.94	2598.85	2575.25	93.6008	2173.56	2469.29	2365.09	2335.98	2133.8	2459.3	2355.26	2316.12	93.6008	2126.64	2012.07	2124.19	2087.63	2067.71	2000.6	2079.3	2049.2	93.6008	1570.2	1463.24	1320.74	1451.39
94.0783	2839.33	2823.24	2778.03	2813.53	2862.95	2868.21	2806.95	2846.04	94.0783	2735.87	2744.92	2532.32	2671.04	2749.41	2719.35	2451.78	2640.18	94.0783	2570.07	2609.54	2568.37	2582.66	2594.06	2548.78	2606.96	2583.27	94.0783	2170.96	2461.49	2394.75	2342.4	2139.91	2466.5	2362.22	2322.88	94.0783	2141.21	2003.63	2074.95	2073.26	2073.43	2006.08	2085.02	2054.84	94.0783	1518.76	1443.4	1315.55	1425.9
94.5559	2792.87	2951.7	2802.1	2848.89	2872.27	2877.59	2816.06	2855.31	94.5559	2767.59	2752.12	2449.65	2656.46	2758.26	2727.99	2459.59	2648.61	94.5559	2593.08	2522.16	2695.51	2603.58	2602.15	2556.63	2615.07	2591.28	94.5559	2198.52	2493.34	2400.22	2364.03	2146.03	2473.7	2369.19	2329.64	94.5559	2051.66	2031.9	2024.79	2036.12	2079.15	2011.55	2090.74	2060.48	94.5559	1466.39	1482.2	1338.32	1428.97
95.0334	2969.17	2875.22	2894.85	2913.08	2881.58	2886.97	2825.18	2864.58	95.0334	2755.78	2743.97	2507.94	2669.23	2767.1	2736.63	2467.4	2657.05	95.0334	2684.76	2551.13	2617.71	2617.87	2610.23	2564.48	2623.17	2599.3	95.0334	2195.57	2478.16	2390.34	2354.69	2152.15	2480.9	2376.15	2336.4	95.0334	2078.46	2016.62	2197.38	2097.49	2084.86	2017.03	2096.46	2066.12	95.0334	1636.79	1527.66	1332.81	1499.09
95.511	2833.49	2872.77	2836.98	2847.75	2890.9	2896.35	2834.29	2873.85	95.511	2748.92	2695.12	2491.35	2645.13	2775.94	2745.27	2475.22	2665.48	95.511	2625.82	2611.18	2613.94	2616.98	2618.32	2572.33	2631.28	2607.31	95.511	2159.38	2468.33	2339.76	2322.49	2158.26	2488.1	2383.11	2343.16	95.511	2136.33	2006.3	2057.99	2066.87	2090.58	2022.51	2102.18	2071.76	95.511	1495.2	1552.23	1296.48	1447.97
95.9885	2986.41	2928.71	2829.62	2914.91	2900.22	2905.72	2843.41	2883.12	95.9885	2835.25	2739.24	2463.37	2679.29	2784.79	2753.91	2483.03	2673.91	95.9885	2617.39	2584.09	2668.56	2623.35	2626.4	2580.18	2639.39	2615.32	95.9885	2170	2559.14	2382.14	2370.43	2164.38	2495.31	2390.07	2349.92	95.9885	2107.07	2089.16	2207.19	2134.47	2096.3	2027.98	2107.9	2077.4	95.9885	1642.2	1548.99	1303.55	1498.24
96.4661	2973.78	2874.6	2898.12	2915.5	2909.53	2915.1	2852.52	2892.39	96.4661	2817.3	2855.48	2526.44	2733.07	2793.63	2762.55	2490.85	2682.34	96.4661	2684.81	2637.1	2613.12	2645.01	2634.49	2588.03	2647.5	2623.34	96.4661	2118.47	2537.32	2496.65	2384.14	2170.49	2502.51	2397.04	2356.68	96.4661	2157.89	2067.73	2190.83	2138.82	2102.02	2033.46	2113.62	2083.03	96.4661	1623.64	1535.19	1252.99	1470.61
96.9436	2948.07	2930.5	2818.85	2899.14	2918.85	2924.48	2861.64	2901.65	96.9436	2768.94	2754.23	2474.61	2665.93	2802.48	2771.19	2498.66	2690.77	96.9436	2604.47	2624.9	2667.7	2632.36	2642.57	2595.87	2655.6	2631.35	96.9436	2184.7	2482.65	2393.65	2353.67	2176.61	2509.71	2404	2363.44	96.9436	2143.52	2015.89	2161.4	2106.93	2107.74	2038.94	2119.34	2088.67	96.9436	1592.01	1533.02	1311.61	1478.88
97.4212	2954.61	2983.52	2934.78	2957.64	2928.16	2933.86	2870.75	2910.92	97.4212	2859	2830.06	2515.41	2734.82	2811.32	2779.83	2506.47	2699.21	97.4212	2719.33	2655.78	2719.38	2698.16	2650.66	2603.72	2663.71	2639.36	97.4212	2160.4	2577.47	2467.74	2401.87	2182.73	2516.91	2410.96	2370.2	97.4212	2172.2	2102.47	2164.21	2146.29	2113.46	2044.41	2125.06	2094.31	97.4212	1592.61	1561.48	1286.3	1480.13
97.8988	3009.46	2865.75	2881	2918.74	2937.48	2943.24	2879.87	2920.19	97.8988	2740.03	2797.17	2492.34	2676.51	2820.16	2788.47	2514.29	2707.64	97.8988	2664.47	2614.44	2600.28	2626.4	2658.75	2611.57	2671.82	2647.38	97.8988	2141.36	2446.55	2433.1	2340.34	2188.84	2524.11	2417.92	2376.96	97.8988	2128.68	1980.01	2215.33	2108.01	2119.18	2049.89	2130.78	2099.95	97.8988	1641.53	1486.85	1265.87	1464.75
98.3763	2944.83	2918.72	2933.01	2932.19	2946.79	2952.61	2888.98	2929.46	98.3763	2825.64	2807.39	2560.09	2731.04	2829.01	2797.11	2522.1	2716.07	98.3763	2715.4	2634.12	2651.92	2667.15	2666.83	2619.42	2679.93	2655.39	98.3763	2237.02	2536.56	2441.58	2405.06	2194.96	2531.32	2424.89	2383.72	98.3763	2146.17	2062.13	2146.95	2118.42	2124.89	2055.37	2136.5	2105.59	98.3763	1570.96	1609.57	1351.77	1510.77
98.8539	3031.09	2971.63	2840.41	2947.71	2956.11	2961.99	2898.09	2938.73	98.8539	2852.52	2801.9	2547.8	2734.07	2837.85	2805.75	2529.91	2724.5	98.8539	2621.72	2584.29	2703.49	2636.5	2674.92	2627.27	2688.03	2663.41	98.8539	2258	2563.15	2434.34	2418.5	2201.08	2538.52	2431.85	2390.48	98.8539	2094.15	2085.52	2229.47	2136.38	2130.61	2060.84	2142.22	2111.23	98.8539	1651.28	1545.19	1368.44	1521.63
99.3314	2952.6	3017.18	2824.2	2931.33	2965.43	2971.37	2907.21	2948	99.3314	2840.97	2797.34	2548.65	2728.99	2846.7	2814.39	2537.73	2732.94	99.3314	2604.43	2656.46	2747.7	2669.53	2683	2635.12	2696.14	2671.42	99.3314	2140.58	2548.23	2428.02	2372.28	2207.19	2545.72	2438.81	2397.24	99.3314	2164.13	2070.48	2147.23	2127.28	2136.33	2066.32	2147.94	2116.86	99.3314	1566.84	1494.55	1256.79	1439.39
99.809	2999.84	2996.11	2894.1	2963.35	2974.74	2980.75	2916.32	2957.27	99.809	2865.24	2725.41	2504.9	2698.52	2855.54	2823.03	2545.54	2741.37	99.809	2673.24	2667.68	2725.29	2688.74	2691.09	2642.96	2704.25	2679.43	99.809	2206.06	2571.98	2354.35	2377.46	2213.31	2552.92	2445.77	2404	99.809	2173.16	2091.25	2190.72	2151.71	2142.05	2071.8	2153.66	2122.5	99.809	1608.12	1589.82	1314.71	1504.22
100.287	2947.61	3007.42	2928.75	2961.26	2984.06	2990.13	2925.44	2966.54	100.287	2829.84	2856.36	2555.8	2747.34	2864.38	2831.66	2553.36	2749.8	100.287	2706.81	2605.93	2735.27	2682.67	2699.17	2650.81	2712.36	2687.45	100.287	2182.2	2531.3	2483.54	2399.02	2219.43	2560.12	2452.74	2410.76	100.287	2109.2	2052.35	2134.72	2098.76	2147.77	2077.27	2159.38	2128.14	100.287	1549.93	1470.56	1289.81	1436.77
100.764	2993.1	3017.3	2890.32	2966.9	2993.37	2999.51	2934.55	2975.81	100.764	2924.67	2821.9	2535.99	2760.85	2873.23	2840.3	2561.17	2758.23	100.764	2667.28	2671.45	2743.8	2694.18	2707.26	2658.66	2720.46	2695.46	100.764	2217.44	2631.26	2447.32	2432	2225.54	2567.32	2459.7	2417.52	100.764	2172.53	2143.67	2176.45	2164.22	2153.49	2082.75	2165.1	2133.78	100.764	1589.45	1509.22	1319.69	1472.79
101.242	2973.96	2998.92	2886.9	2953.26	3002.69	3008.88	2943.67	2985.08	101.242	2880.24	2888.1	2577.37	2781.9	2882.07	2848.94	2568.98	2766.67	101.242	2662.77	2676.04	2724.07	2687.63	2715.35	2666.51	2728.57	2703.48	101.242	2249.59	2580.81	2511.76	2447.39	2231.66	2574.53	2466.66	2424.28	101.242	2174.92	2095.72	2153.55	2141.4	2159.21	2088.23	2170.82	2139.42	101.242	1564.35	1591.74	1346.72	1500.94
101.719	3006.68	3000.02	3032.16	3012.95	3012	3018.26	2952.78	2994.35	101.719	2899.17	2875.87	2517.85	2764.3	2890.92	2857.58	2576.8	2775.1	101.719	2806.95	2686.18	2723.82	2738.98	2723.43	2674.36	2736.68	2711.49	101.719	2236.4	2598.79	2497.76	2444.32	2237.77	2581.73	2473.62	2431.04	101.719	2182.85	2111.15	2182.5	2158.83	2164.92	2093.7	2176.54	2145.06	101.719	1591.1	1598.3	1331.7	1507.04
102.197	3053.2	2969.02	2926.97	2983.06	3021.32	3027.64	2961.89	3003.62	102.197	2835.23	2815.6	2619.42	2756.75	2899.76	2866.22	2584.61	2783.53	102.197	2700.66	2670.12	2691.47	2687.42	2731.52	2682.21	2744.79	2719.5	102.197	2264.29	2527.27	2435.73	2409.1	2243.89	2588.93	2480.59	2437.8	102.197	2164.6	2043.69	2225.24	2144.51	2170.64	2099.18	2182.26	2150.69	102.197	1631.64	1551.45	1354.78	1512.62
102.674	3020.6	3108.96	2951.93	3027.16	3030.64	3037.02	2971.01	3012.89	102.674	2909.26	2866.61	2586.97	2787.61	2908.6	2874.86	2592.43	2791.96	102.674	2724.53	2662.03	2830.06	2738.87	2739.6	2690.05	2752.89	2727.52	102.674	2224.26	2604.75	2484.97	2437.99	2250.01	2596.13	2487.55	2444.56	102.674	2154.3	2114.19	2188.86	2152.45	2176.36	2104.66	2187.98	2156.33	102.674	1593.05	1545.46	1314.87	1484.46
103.152	3035.47	3043.39	2947.43	3008.76	3039.95	3046.4	2980.12	3022.16	103.152	3007.46	2844.95	2612.68	2821.7	2917.45	2883.5	2600.24	2800.4	103.152	2718.93	2754.08	2763.14	2745.38	2747.69	2697.9	2761	2735.53	103.152	2333.38	2708.33	2461.54	2501.08	2256.12	2603.33	2494.51	2451.32	103.152	2244.14	2208.87	2199.94	2217.65	2182.08	2110.13	2193.7	2161.97	103.152	1601.94	1583.32	1413.25	1532.84
103.629	3007.45	3106.94	2984.47	3032.95	3049.27	3055.77	2989.24	3031.43	103.629	2879.58	2851.4	2566.16	2765.71	2926.29	2892.14	2608.05	2808.83	103.629	2754.88	2742.06	2825.33	2774.09	2755.77	2705.75	2769.11	2743.54	103.629	2332.02	2567.74	2466.22	2455.33	2262.24	2610.53	2501.47	2458.08	103.629	2229.91	2077.46	2168.14	2158.5	2187.8	2115.61	2199.42	2167.61	103.629	1567.93	1586.11	1409.21	1521.08
104.107	3017.97	3089.74	2985.31	3031.01	3058.58	3065.15	2998.35	3040.7	104.107	2938.57	2920.04	2663.38	2840.66	2935.14	2900.78	2615.87	2817.26	104.107	2754.62	2732.25	2806.77	2764.55	2763.86	2713.6	2777.21	2751.56	104.107	2183.08	2628.97	2533.09	2448.38	2268.36	2617.74	2508.44	2464.84	104.107	2217.88	2132.92	2174.86	2175.22	2193.52	2121.09	2205.14	2173.25	104.107	1572.45	1585.69	1268.34	1475.49
104.585	3035.51	3087.65	3023.92	3049.03	3067.9	3074.53	3007.47	3049.97	104.585	2911.04	2898.13	2631.75	2813.64	2943.98	2909.42	2623.68	2825.69	104.585	2792.13	2691.91	2803.32	2762.45	2771.95	2721.45	2785.32	2759.57	104.585	2272.53	2596.76	2509.4	2459.56	2274.47	2624.94	2515.4	2471.6	104.585	2175.33	2101.85	2188.6	2155.26	2199.23	2126.56	2210.86	2178.89	104.585	1583.99	1512.37	1348.48	1481.62
105.062	3100.1	3121.18	2992.56	3071.28	3077.21	3083.91	3016.58	3059.23	105.062	2892.68	2858.89	2665.61	2805.73	2952.82	2918.06	2631.5	2834.13	105.062	2759.66	2762.32	2835.48	2785.82	2780.03	2729.29	2793.43	2767.59	105.062	2314.2	2574.45	2468.38	2452.34	2280.59	2632.14	2522.36	2478.36	105.062	2243.52	2079.96	2249.39	2190.96	2204.95	2132.04	2216.58	2184.53	105.062	1642.58	1595.08	1384.32	1540.66
105.54	3086.14	3103.1	2981.46	3056.9	3086.53	3093.29	3025.7	3068.5	105.54	2960.01	2945.11	2592.12	2832.41	2961.67	2926.7	2639.31	2842.56	105.54	2747.47	2742.82	2816.04	2768.78	2788.12	2737.14	2801.54	2775.6	105.54	2224.08	2644.67	2552.82	2473.86	2286.7	2639.34	2529.32	2485.12	105.54	2221.81	2143.74	2231.63	2199.06	2210.67	2137.52	2222.3	2190.16	105.54	1622.61	1631.25	1297.99	1517.28
106.017	3079.94	3105.14	3028.75	3071.28	3095.85	3102.67	3034.81	3077.77	106.017	3046.08	2976.9	2634.46	2885.81	2970.51	2935.34	2647.12	2850.99	106.017	2793.65	2783.89	2816.71	2798.08	2796.2	2744.99	2809.64	2783.61	106.017	2280.88	2735.13	2582.83	2532.95	2292.82	2646.54	2536.29	2491.88	106.017	2260.66	2226.26	2221.62	2236.18	2216.39	2142.99	2228.02	2195.8	106.017	1610.4	1640.37	1347.86	1532.88
106.495	3064.23	3085.15	3083.71	3077.69	3105.16	3112.04	3043.92	3087.04	106.495	3043.21	2949.03	2628.1	2873.45	2979.36	2943.98	2654.94	2859.42	106.495	2847.5	2728.56	2795.35	2790.47	2804.29	2752.84	2817.75	2791.63	106.495	2294.57	2729.54	2553.18	2525.76	2298.94	2653.75	2543.25	2498.64	106.495	2203.1	2219.85	2202.09	2208.35	2222.11	2148.47	2233.74	2201.44	106.495	1588.67	1581.85	1357.77	1509.43
106.972	3130.72	3153.88	3094.46	3126.35	3114.48	3121.42	3053.04	3096.31	106.972	2993.04	3016.97	2708.06	2906.02	2988.2	2952.62	2662.75	2867.86	106.972	2857.14	2786.17	2862.71	2835.34	2812.37	2760.69	2825.86	2799.64	106.972	2259.25	2672.86	2619.33	2517.15	2305.05	2660.95	2550.21	2505.4	106.972	2258.49	2166.13	2264.76	2229.79	2227.83	2153.95	2239.46	2207.08	106.972	1649.14	1543.08	1322.24	1504.82
107.45	3096.57	3093.1	3040.92	3076.87	3123.79	3130.8	3062.15	3105.58	107.45	3021.4	3015.72	2618.09	2885.07	2997.04	2961.26	2670.56	2876.29	107.45	2802.49	2729.07	2800.56	2777.37	2820.46	2768.54	2833.97	2807.65	107.45	2291.7	2700.98	2616.28	2536.32	2311.17	2668.15	2557.17	2512.16	107.45	2199.16	2190.92	2226.79	2205.63	2233.55	2159.42	2245.18	2212.72	107.45	1608.97	1613.9	1349.53	1524.13
107.927	3153.19	3158.96	3104.23	3138.79	3133.11	3140.18	3071.27	3114.85	107.927	2947.71	2970.79	2675.03	2864.51	3005.89	2969.89	2678.38	2884.72	107.927	2864.69	2805.27	2865.04	2845	2828.55	2776.38	2842.07	2815.67	107.927	2353.31	2618.9	2569.57	2513.93	2317.29	2675.35	2564.14	2518.92	107.927	2273.14	2113.68	2279.58	2222.13	2239.26	2164.9	2250.9	2218.36	107.927	1659.55	1602.02	1403.86	1555.14
108.405	3094.04	3179	3080.42	3117.82	3142.42	3149.56	3080.38	3124.12	108.405	2966.91	2986.88	2678.77	2877.52	3014.73	2978.53	2686.19	2893.15	108.405	2839.76	2823.35	2883.7	2848.94	2836.63	2784.23	2850.18	2823.68	108.405	2412.46	2637.13	2583.86	2544.48	2323.4	2682.55	2571.1	2525.68	108.405	2288.99	2129.31	2216.59	2211.63	2244.98	2170.38	2256.62	2223.99	108.405	1594.36	1598.02	1455.91	1549.43
108.883	3129.6	3120.72	3099.01	3116.44	3151.74	3158.93	3089.5	3133.39	108.883	3031.86	2972.37	2707.26	2903.83	3023.58	2987.17	2694.01	2901.59	108.883	2857.24	2825.59	2824.04	2835.63	2844.72	2792.08	2858.29	2831.7	108.883	2385.82	2704.76	2567.55	2552.71	2329.52	2689.75	2578.06	2532.44	108.883	2289	2190.7	2248.32	2242.67	2250.7	2175.85	2262.34	2229.63	108.883	1623.89	1576.98	1428.41	1543.09
109.36	3118.71	3164.49	3097.19	3126.79	3161.06	3168.31	3098.61	3142.66	109.36	3060.83	3052.98	2713.5	2942.44	3032.42	2995.81	2701.82	2910.02	109.36	2854.3	2756.02	2866.43	2825.58	2852.8	2799.93	2866.4	2839.71	109.36	2343.99	2733.54	2646.37	2574.63	2335.64	2696.96	2585.02	2539.2	109.36	2217.19	2216.1	2233.59	2222.29	2256.42	2181.33	2268.06	2235.27	109.36	1606.95	1567.38	1386.85	1520.4
109.838	3180.09	3232.11	3033.73	3148.64	3170.37	3177.69	3107.72	3151.93	109.838	3053.55	3040.09	2752.25	2948.63	3041.26	3004.45	2709.63	2918.45	109.838	2789.73	2790.57	2932.67	2837.66	2860.89	2807.78	2874.5	2847.72	109.838	2340.85	2723.16	2631.67	2565.23	2341.75	2704.16	2591.98	2545.96	109.838	2249.51	2205.24	2291.13	2248.63	2262.14	2186.81	2273.78	2240.91	109.838	1662.29	1608.94	1381.14	1550.79
110.315	3174.69	3148.39	3117.88	3146.99	3179.69	3187.07	3116.84	3161.2	110.315	3023.53	3053.03	2731.33	2935.96	3050.11	3013.09	2717.45	2926.88	110.315	2872.76	2902.14	2847.57	2874.15	2868.98	2815.63	2882.61	2855.74	110.315	2390.51	2688.22	2642.82	2573.85	2347.87	2711.36	2598.95	2552.73	110.315	2358.84	2171.65	2281.87	2270.79	2267.86	2192.28	2279.5	2246.55	110.315	1650.83	1622.52	1424.39	1565.92
110.793	3135.51	3197.4	3038.8	3123.91	3189	3196.45	3125.95	3170.47	110.793	2991.63	3052.81	2723.39	2922.61	3058.95	3021.73	2725.26	2935.32	110.793	2792.56	2803.82	2895.19	2830.52	2877.06	2823.47	2890.72	2863.75	110.793	2380.89	2651.25	2640.78	2557.64	2353.98	2718.56	2605.91	2559.49	110.793	2258.29	2136.17	2238.84	2211.1	2273.58	2197.76	2285.22	2252.19	110.793	1605.6	1606.12	1412.69	1541.47
111.27	3167.65	3251.49	3135.39	3184.85	3198.32	3205.83	3135.07	3179.74	111.27	3143.8	2995.03	2697.39	2945.41	3067.8	3030.37	2733.08	2943.75	111.27	2888.02	2886.58	2947.89	2907.5	2885.15	2831.32	2898.83	2871.76	111.27	2371.1	2813.07	2581.2	2588.46	2360.1	2725.76	2612.87	2566.25	111.27	2338.8	2284.75	2267.13	2296.9	2279.29	2203.24	2290.94	2257.82	111.27	1631.69	1628.79	1400.82	1553.76
111.748	3260.54	3181.85	3184.77	3209.05	3207.63	3215.2	3144.18	3189.01	111.748	3087.64	3029.87	2716.79	2944.77	3076.64	3039.01	2740.89	2952.18	111.748	2936.27	2787.16	2876.86	2866.76	2893.23	2839.17	2906.93	2879.78	111.748	2374.32	2749.9	2614.23	2579.48	2366.22	2732.96	2619.83	2573.01	111.748	2237.14	2225.01	2356.15	2272.77	2285.01	2208.71	2296.66	2263.46	111.748	1718.5	1682.29	1401.02	1600.6
112.225	3185.59	3227.9	3152.19	3188.56	3216.95	3224.58	3153.3	3198.28	112.225	3065.68	3056.04	2727.1	2949.61	3085.48	3047.65	2748.7	2960.61	112.225	2902.57	2879.94	2921.52	2901.34	2901.32	2847.02	2915.04	2887.79	112.225	2403.16	2723.64	2638.59	2588.47	2372.33	2740.17	2626.8	2579.77	112.225	2327.68	2199.46	2277.34	2268.16	2290.73	2214.19	2302.38	2269.1	112.225	1637.49	1629.43	1424.97	1563.96
112.703	3187.5	3203.67	3193.06	3194.75	3226.27	3233.96	3162.41	3207.55	112.703	3053.53	3049.17	2756.48	2953.06	3094.33	3056.29	2756.52	2969.04	112.703	2942.31	2785.84	2895.89	2874.68	2909.4	2854.87	2923.15	2895.81	112.703	2350.35	2707.99	2629.9	2562.75	2378.45	2747.37	2633.76	2586.53	112.703	2231.34	2183.71	2275.38	2230.14	2296.45	2219.67	2308.1	2274.74	112.703	1633.33	1620.22	1373.21	1542.25
113.181	3307.77	3263.13	3114.88	3228.59	3235.58	3243.34	3171.53	3216.81	113.181	3106.15	3029.8	2685.52	2940.49	3103.17	3064.93	2764.33	2977.48	113.181	2863	2840.44	2953.95	2885.8	2917.49	2862.72	2931.25	2903.82	113.181	2428.5	2762.28	2608.72	2599.84	2384.57	2754.57	2640.72	2593.29	113.181	2283.68	2232.74	2391.77	2302.73	2302.17	2225.14	2313.82	2280.38	113.181	1747.52	1649.95	1442.88	1613.45
113.658	3305.07	3210.65	3205.9	3240.54	3244.9	3252.72	3180.64	3226.08	113.658	3074.57	3089.93	2808.29	2990.93	3112.02	3073.57	2772.14	2985.91	113.658	2952.89	2872.81	2900.07	2908.59	2925.58	2870.56	2939.36	2911.83	113.658	2436.22	2725.64	2667.04	2609.63	2390.68	2761.77	2647.68	2600.05	113.658	2313.81	2197.55	2385.2	2298.85	2307.89	2230.62	2319.54	2286.02	113.658	1738.74	1608.3	1447.24	1598.1
114.136	3283.94	3298.73	3154.38	3245.68	3254.21	3262.09	3189.75	3235.35	114.136	3166.86	3082.09	2777	3008.65	3120.86	3082.21	2779.96	2994.34	114.136	2900.24	2860.54	2986.75	2915.84	2933.66	2878.41	2947.47	2919.85	114.136	2334.96	2822.77	2657.38	2605.03	2396.8	2768.97	2654.65	2606.81	114.136	2299.28	2286.24	2360.18	2315.23	2313.6	2236.1	2325.26	2291.65	114.136	1711.52	1599.27	1350.58	1553.79
114.613	3267.38	3276.76	3172.58	3238.91	3263.53	3271.47	3198.87	3244.62	114.613	3083.55	3078.56	2762.2	2974.77	3129.71	3090.85	2787.77	3002.77	114.613	2917.3	2924.8	2963.38	2935.16	2941.75	2886.26	2955.58	2927.86	114.613	2480.24	2730.25	2652.02	2620.84	2402.92	2776.18	2661.61	2613.57	114.613	2361.28	2199.32	2339.73	2300.11	2319.32	2241.57	2330.98	2297.29	114.613	1688.87	1673.22	1482.47	1614.85
115.091	3279.75	3259.96	3162.33	3234.02	3272.84	3280.85	3207.98	3253.89	115.091	3149.81	3065.75	2794.9	3003.49	3138.55	3099.49	2795.59	3011.21	115.091	2905.92	2777.31	2945.17	2876.13	2949.83	2894.11	2963.68	2935.88	115.091	2412.05	2799.27	2637.39	2616.24	2409.03	2783.38	2668.57	2620.33	115.091	2211.54	2261.98	2348.22	2273.91	2325.04	2247.05	2336.7	2302.93	115.091	1695.15	1612.51	1416.46	1574.71
115.568	3260.8	3191.85	3205.65	3219.43	3282.16	3290.23	3217.1	3263.16	115.568	3197.42	3147.98	2784.34	3043.25	3147.39	3108.12	2803.4	3019.64	115.568	2948.1	2937.47	2875.65	2920.41	2957.92	2901.96	2971.79	2943.89	115.568	2414.35	2848.14	2717.79	2660.09	2415.15	2790.58	2675.53	2627.09	115.568	2369.44	2305.97	2325.37	2333.59	2330.76	2252.53	2342.42	2308.57	115.568	1670.1	1688.2	1415.81	1591.37
116.046	3269.03	3255.56	3248.84	3257.81	3291.48	3299.61	3226.21	3272.43	116.046	3180.68	3121.23	2779.02	3026.98	3156.24	3116.76	2811.21	3028.07	116.046	2990.15	2891.47	2937.95	2939.86	2966	2909.81	2979.9	2951.9	116.046	2359.83	2827.51	2689.21	2625.52	2421.26	2797.78	2682.5	2633.85	116.046	2321.19	2285.62	2329.7	2312.17	2336.48	2258	2348.14	2314.21	116.046	1672.23	1627.74	1362.46	1554.15
116.523	3205.69	3250.88	3264.43	3240.33	3300.79	3308.99	3235.33	3281.7	116.523	3188.5	3068.92	2798.87	3018.76	3165.08	3125.4	2819.03	3036.5	116.523	3004.6	2864.96	2931.86	2933.81	2974.09	2917.65	2988.01	2959.92	116.523	2456.49	2833.39	2635.08	2641.65	2427.38	2804.98	2689.46	2640.61	116.523	2292.42	2289.81	2262.46	2281.56	2342.2	2263.48	2353.86	2319.85	116.523	1602.79	1667.33	1449.29	1573.13
117.001	3357.47	3293.78	3285.62	3312.29	3310.11	3318.36	3244.44	3290.97	117.001	3211.82	3088.8	2859.4	3053.34	3173.93	3134.04	2826.84	3044.94	117.001	3024.65	2948.56	2973.34	2982.19	2982.18	2925.5	2996.11	2967.93	117.001	2406.34	2856.02	2653.12	2638.49	2433.5	2812.18	2696.42	2647.37	117.001	2373.75	2309.51	2410.33	2364.53	2347.92	2268.96	2359.58	2325.48	117.001	1748.46	1588.07	1400	1578.84
117.479	3263.64	3282.39	3262.93	3269.65	3319.42	3327.74	3253.55	3300.24	117.479	3169.88	3134.23	2910.36	3071.49	3182.77	3142.68	2834.66	3053.37	117.479	3000.82	2918.11	2960.54	2959.82	2990.26	2933.35	3004.22	2975.94	117.479	2448.3	2808.17	2696.72	2651.06	2439.61	2819.39	2703.38	2654.13	117.479	2341.04	2263.95	2312.58	2305.86	2353.63	2274.43	2365.3	2331.12	117.479	1648.51	1665.6	1436.11	1583.4
117.956	3325.28	3317.39	3235.29	3292.66	3328.74	3337.12	3262.67	3309.51	117.956	3222.54	3081.94	2833.38	3045.95	3191.61	3151.32	2842.47	3061.8	117.956	2972.03	2938.79	2994.12	2968.31	2998.35	2941.2	3012.33	2983.96	117.956	2458.05	2862.47	2642.6	2654.37	2445.73	2826.59	2710.35	2660.89	117.956	2359.45	2312.98	2370.31	2347.58	2359.35	2279.91	2371.02	2336.76	117.956	1704.04	1725.21	1442.36	1623.87
118.434	3370.85	3325.53	3254.71	3317.03	3338.05	3346.5	3271.78	3318.78	118.434	3184.34	3205.02	2866.29	3085.21	3200.46	3159.96	2850.28	3070.23	118.434	2990.31	3037.97	3000.85	3009.71	3006.43	2949.05	3020.44	2991.97	118.434	2457.77	2818.65	2763.83	2680.08	2451.85	2833.79	2717.31	2667.65	118.434	2456.37	2271.14	2411.96	2379.82	2365.07	2285.39	2376.74	2342.4	118.434	1743.48	1685.13	1439.3	1622.64
118.911	3328.98	3357.34	3250.12	3312.15	3347.37	3355.88	3280.9	3328.05	118.911	3224.61	3139.15	2813.88	3059.21	3209.3	3168.6	2858.1	3078.67	118.911	2984.57	2907.67	3031.23	2974.49	3014.52	2956.9	3028.54	2999.99	118.911	2438.56	2859.58	2696.12	2664.75	2457.96	2840.99	2724.27	2674.41	118.911	2323.8	2307.78	2366.16	2332.58	2370.79	2290.86	2382.46	2348.04	118.911	1695.48	1688.02	1418.7	1600.73
119.389	3410.67	3314.99	3289.38	3338.35	3356.69	3365.25	3290.01	3337.32	119.389	3188.9	3212.5	2865.34	3088.91	3218.15	3177.24	2865.91	3087.1	119.389	3022.68	3047.32	2987.46	3019.15	3022.6	2964.74	3036.65	3008	119.389	2485.21	2818.44	2767.63	2690.43	2464.08	2848.19	2731.23	2681.17	119.389	2461.17	2268.43	2443.93	2391.18	2376.51	2296.34	2388.18	2353.68	119.389	1771.05	1659.96	1459.16	1630.06
119.866	3376.34	3439.33	3323.42	3379.69	3366	3374.63	3299.13	3346.59	119.866	3226.46	3193.74	2843.92	3088.04	3226.99	3185.88	2873.73	3095.53	119.866	3055.56	2970.19	3110.37	3045.37	3030.69	2972.59	3044.76	3016.01	119.866	2465.72	2856.43	2747.03	2689.73	2470.2	2855.39	2738.2	2687.93	119.866	2381.77	2302.35	2405.66	2363.26	2382.23	2301.82	2393.9	2359.31	119.866	1730.58	1676.78	1438.3	1615.22
120.344	3343.12	3353.98	3418.77	3371.96	3375.32	3384.01	3308.24	3355.86	120.344	3207.38	3211.9	2873.99	3097.76	3235.83	3194.52	2881.54	3103.96	120.344	3149.76	2946.25	3023.59	3039.87	3038.78	2980.44	3052.87	3024.03	120.344	2474.79	2833.25	2763.35	2690.46	2476.31	2862.6	2745.16	2694.69	120.344	2355.56	2279.62	2368.51	2334.56	2387.95	2307.29	2399.62	2364.95	120.344	1691.22	1598.41	1443.92	1577.85
120.821	3468.62	3472.21	3365.74	3435.52	3384.63	3393.39	3317.35	3365.13	120.821	3330.32	3205.52	2872.63	3136.16	3244.68	3203.16	2889.35	3112.4	120.821	3095.58	3041.48	3140.39	3092.48	3046.86	2988.29	3060.97	3032.04	120.821	2450.15	2963.43	2755.11	2722.9	2482.43	2869.8	2752.12	2701.45	120.821	2448.51	2398.91	2490.07	2445.83	2393.66	2312.77	2405.34	2370.59	120.821	1810.58	1637	1418.28	1621.95
121.299	3316.87	3423.89	3367.63	3369.46	3393.95	3402.77	3326.47	3374.4	121.299	3237.2	3214.05	2856.37	3102.54	3253.52	3211.8	2897.17	3120.83	121.299	3096.31	2952.82	3090.64	3046.59	3054.95	2996.14	3069.08	3040.05	121.299	2526.46	2860.29	2761.79	2716.18	2488.54	2877	2759.08	2708.21	121.299	2357.58	2302.14	2334.38	2331.37	2399.38	2318.25	2411.06	2376.23	121.299	1652.69	1616.65	1486.24	1585.19
121.777	3396.27	3395.27	3326.38	3372.64	3403.26	3412.15	3335.58	3383.66	121.777	3272.31	3219.56	2880.15	3124.01	3262.37	3220.44	2904.98	3129.26	121.777	3053.9	3080.95	3060.59	3065.14	3063.03	3003.99	3077.19	3048.07	121.777	2538.35	2895.61	2765.45	2733.14	2494.66	2884.2	2766.05	2714.97	121.777	2483.42	2333.59	2409.83	2408.95	2405.1	2323.72	2416.78	2381.87	121.777	1725.94	1699.99	1494.46	1640.13
122.254	3463.03	3408.13	3351.56	3407.57	3412.58	3421.52	3344.7	3392.93	122.254	3315.45	3249.13	2947.97	3170.85	3271.21	3229.08	2912.79	3137.69	122.254	3077.93	3029.21	3072.01	3059.72	3071.12	3011.83	3085.29	3056.08	122.254	2476.2	2939.62	2793.16	2736.33	2500.78	2891.4	2773.01	2721.73	122.254	2429.4	2373.07	2472.63	2425.04	2410.82	2329.2	2422.5	2387.51	122.254	1786.54	1699.23	1434.05	1639.94
122.732	3427.25	3392.73	3288.64	3369.54	3421.9	3430.9	3353.81	3402.2	122.732	3264.77	3195.58	2897.43	3119.26	3280.05	3237.71	2920.61	3146.13	122.732	3013.84	3000.51	3055.17	3023.18	3079.2	3019.68	3093.4	3064.1	122.732	2414.89	2882.29	2737.76	2678.31	2506.89	2898.61	2779.97	2728.49	122.732	2398.29	2318.73	2432.9	2383.31	2416.54	2334.67	2428.22	2393.14	122.732	1744.6	1709.83	1374.42	1609.62
123.209	3462.12	3409.72	3275.13	3382.33	3431.21	3440.28	3362.93	3411.47	123.209	3274.44	3234.64	2961.15	3156.74	3288.9	3246.35	2928.42	3154.56	123.209	2999.18	3027.44	3070.73	3032.45	3087.29	3027.53	3101.51	3072.11	123.209	2548.64	2890.14	2774.96	2737.91	2513.01	2905.81	2786.93	2735.25	123.209	2422.76	2324.74	2463.81	2403.77	2422.26	2340.15	2433.94	2398.78	123.209	1773.32	1740.85	1495.62	1669.93
123.687	3434.1	3449.8	3356.42	3413.44	3440.53	3449.66	3372.04	3420.74	123.687	3308.83	3294.68	2907.56	3170.36	3297.74	3254.99	2936.24	3162.99	123.687	3079.3	3049.84	3109.37	3079.5	3095.38	3035.38	3109.62	3080.12	123.687	2545.82	2924.69	2833.14	2767.88	2519.13	2913.01	2793.9	2742.01	123.687	2442.72	2355.46	2431.83	2410	2427.97	2345.63	2439.66	2404.42	123.687	1739.13	1666.02	1490.21	1631.79
124.164	3477.52	3349.61	3438.08	3421.74	3449.84	3459.04	3381.16	3430.01	124.164	3372.67	3219.17	2994.07	3195.31	3306.59	3263.63	2944.05	3171.42	124.164	3159.79	3067.24	3007.73	3078.26	3103.46	3043.23	3117.72	3088.14	124.164	2570.71	2991.04	2755.77	2772.51	2525.24	2920.21	2800.86	2748.77	124.164	2457.67	2415.63	2471.28	2448.19	2433.69	2351.1	2445.38	2410.06	124.164	1776.38	1660.85	1510.5	1649.25
124.642	3490.36	3516.97	3434.27	3480.54	3459.16	3468.41	3390.27	3439.28	124.642	3303.29	3220.67	3002.24	3175.4	3315.43	3272.27	2951.86	3179.86	124.642	3154.82	3004	3173.65	3110.83	3111.55	3051.08	3125.83	3096.15	124.642	2504.57	2913.51	2755.4	2724.49	2531.36	2927.41	2807.82	2755.53	124.642	2391.98	2342.58	2480.15	2404.9	2439.41	2356.58	2451.1	2415.7	124.642	1783.05	1736.37	1446.39	1655.27
125.119	3476.7	3498.15	3341.78	3438.88	3468.47	3477.79	3399.38	3448.55	125.119	3305.44	3205.87	2945.59	3152.3	3324.27	3280.91	2959.68	3188.29	125.119	3061.16	3036.51	3153.38	3083.68	3119.63	3058.92	3133.94	3104.17	125.119	2590.22	2913.22	2738.73	2747.39	2537.47	2934.61	2814.78	2762.29	125.119	2422.05	2341.05	2462.51	2408.54	2445.13	2362.06	2456.82	2421.34	125.119	1763.21	1709.16	1523	1665.12
125.597	3480	3490.44	3427.48	3465.97	3477.79	3487.17	3408.5	3457.82	125.597	3344.63	3363.3	2974.57	3227.5	3333.12	3289.55	2967.49	3196.72	125.597	3145.69	3020.36	3144.21	3103.42	3127.72	3066.77	3142.05	3112.18	125.597	2492.33	2952.94	2894.29	2779.85	2543.59	2941.82	2821.74	2769.05	125.597	2403.45	2376.56	2461.83	2413.95	2450.85	2367.53	2462.54	2426.97	125.597	1760.33	1747.82	1429.45	1645.87
126.074	3459.05	3506.39	3380.4	3448.61	3487.11	3496.55	3417.61	3467.09	126.074	3321.69	3223.88	2987.34	3177.64	3341.96	3298.19	2975.31	3205.15	126.074	3097.44	3067.82	3158.72	3107.99	3135.8	3074.62	3150.15	3120.19	126.074	2477.78	2925.55	2753	2718.78	2549.71	2949.02	2828.71	2775.81	126.074	2448.47	2349.93	2436.9	2411.77	2456.57	2373.01	2468.26	2432.61	126.074	1733.2	1679.74	1413.17	1608.71
126.552	3469.85	3519.02	3401.18	3463.35	3496.42	3505.93	3426.73	3476.36	126.552	3323.98	3393.46	3016.67	3244.7	3350.81	3306.83	2983.12	3213.59	126.552	3117.05	3067.38	3169.9	3118.11	3143.89	3082.47	3158.26	3128.21	126.552	2527.89	2925.41	2920.71	2791.34	2555.82	2956.22	2835.67	2782.57	126.552	2445.6	2348.54	2443.71	2412.62	2462.29	2378.49	2473.98	2438.25	126.552	1737.81	1679.9	1456.84	1624.85
127.03	3539.31	3539.57	3407.95	3495.61	3505.74	3515.31	3435.84	3485.63	127.03	3301.37	3320.06	2955.72	3192.39	3359.65	3315.47	2990.93	3222.02	127.03	3122.65	2990.48	3188.99	3100.71	3151.98	3090.32	3166.37	3136.22	127.03	2579.19	2898.37	2845.44	2774.34	2561.94	2963.42	2842.63	2789.33	127.03	2366.27	2322.23	2509.18	2399.23	2468	2383.96	2479.7	2443.89	127.03	1801.08	1696.94	1501.61	1666.54
127.507	3525.22	3464.26	3433.68	3474.39	3515.05	3524.68	3444.96	3494.9	127.507	3404.2	3401.02	2989.05	3264.76	3368.49	3324.11	2998.75	3230.45	127.507	3147.2	3083.72	3112.23	3114.38	3160.06	3098.17	3174.48	3144.23	127.507	2581.64	3006.82	2924.52	2837.66	2568.06	2970.62	2849.59	2796.09	127.507	2457.07	2421.37	2491.09	2456.51	2473.72	2389.44	2485.42	2449.53	127.507	1780.78	1755.59	1501.08	1679.15
127.985	3585.78	3470.84	3393.13	3483.25	3524.37	3534.06	3454.07	3504.17	127.985	3355.32	3393.93	2959.9	3236.38	3377.34	3332.75	3006.56	3238.88	127.985	3105.47	3093.61	3117.34	3105.47	3168.15	3106.01	3182.58	3152.25	127.985	2604.17	2951.4	2915.55	2823.71	2574.17	2977.83	2856.56	2802.85	127.985	2464.53	2368.8	2547.66	2460.33	2479.44	2394.92	2491.14	2455.17	127.985	1835.01	1749.27	1519.18	1701.15
128.462	3530.3	3522.75	3454.43	3502.49	3533.68	3543.44	3463.18	3513.44	128.462	3255.88	3343.17	3034.97	3211.34	3386.18	3341.39	3014.38	3247.31	128.462	3165.59	3151.26	3167.79	3161.55	3176.23	3113.86	3190.69	3160.26	128.462	2668.61	2841.38	2862.91	2790.97	2580.29	2985.03	2863.52	2809.61	128.462	2519.75	2265.66	2488.18	2424.53	2485.16	2400.39	2496.86	2460.81	128.462	1773.2	1673.49	1576.13	1674.27
128.94	3487.42	3597.24	3543.09	3542.58	3543	3552.82	3472.3	3522.71	128.94	3385.87	3330.19	2962.98	3226.35	3395.03	3350.03	3022.19	3255.75	128.94	3253.07	3083.53	3240.82	3192.47	3184.32	3121.71	3198.8	3168.28	128.94	2586.29	2979.15	2848.05	2804.5	2586.41	2992.23	2870.48	2816.37	128.94	2449.6	2391.95	2441.28	2427.61	2490.88	2405.87	2502.58	2466.44	128.94	1723.97	1746.47	1497.01	1655.82
129.417	3500.87	3562.99	3495.16	3519.68	3552.32	3562.2	3481.41	3531.98	129.417	3433.25	3344.62	3043.85	3273.9	3403.87	3358.67	3030	3264.18	129.417	3203.96	3115.11	3205.11	3174.73	3192.4	3129.56	3206.91	3176.29	129.417	2605.43	3027.69	2860.6	2831.24	2592.52	2999.43	2877.44	2823.13	129.417	2478.76	2435.62	2450.73	2455.04	2496.6	2411.35	2508.3	2472.08	129.417	1731.09	1727.4	1511.97	1656.82
129.895	3457.02	3565.43	3522.72	3515.06	3561.63	3571.57	3490.53	3541.24	129.895	3429.55	3355.46	3037.77	3274.26	3412.71	3367.31	3037.82	3272.61	129.895	3230.34	3127.94	3206.08	3188.12	3200.49	3137.41	3215.01	3184.3	129.895	2560.63	3021.07	2869.54	2817.08	2598.64	3006.63	2884.41	2829.89	129.895	2489.16	2428.22	2402.86	2440.08	2502.31	2416.82	2514.02	2477.72	129.895	1680.9	1794.76	1467.64	1647.77
130.372	3559.25	3622.25	3466.12	3549.21	3570.95	3580.95	3499.64	3550.51	130.372	3330.67	3330.95	3037.92	3233.18	3421.56	3375.94	3045.63	3281.04	130.372	3172.55	3168.16	3261.43	3200.72	3208.58	3145.26	3223.12	3192.32	130.372	2567.48	2911.54	2843.15	2774.06	2604.75	3013.83	2891.37	2836.65	130.372	2526.97	2325.63	2501.07	2451.22	2508.03	2422.3	2519.74	2483.36	130.372	1776.79	1693.88	1471.2	1647.29
130.85	3618.41	3576	3504.07	3566.16	3580.26	3590.33	3508.76	3559.78	130.85	3399.1	3412.31	3055.23	3288.88	3430.4	3384.58	3053.44	3289.48	130.85	3209.32	3090.84	3213.71	3171.29	3216.66	3153.1	3231.23	3200.33	130.85	2612.87	2982.68	2922.61	2839.39	2610.87	3021.04	2898.33	2843.41	130.85	2447.23	2390.34	2556.21	2464.59	2513.75	2427.78	2525.46	2489	130.85	1829.61	1707.86	1510.49	1682.65
131.328	3548.98	3575.78	3432.21	3518.99	3589.58	3599.71	3517.87	3569.05	131.328	3399.37	3427.8	3016	3281.06	3439.25	3393.22	3061.26	3297.91	131.328	3136.27	3223.84	3212.02	3190.71	3224.75	3160.95	3239.34	3208.34	131.328	2573.35	2980.21	2936.22	2829.92	2616.99	3028.24	2905.29	2850.17	131.328	2577.81	2386.89	2482.75	2482.49	2519.47	2433.25	2531.18	2494.64	131.328	1753.85	1732.39	1471.05	1652.43
131.805	3570.5	3631.77	3589.54	3597.27	3598.9	3609.09	3526.99	3578.32	131.805	3480.69	3360.06	3087.21	3309.32	3448.09	3401.86	3069.07	3306.34	131.805	3292.42	3168.77	3266.53	3242.57	3232.83	3168.8	3247.44	3216.36	131.805	2602.95	3065.27	2866.58	2844.94	2623.1	3035.44	2912.26	2856.93	131.805	2520.34	2464.5	2500.24	2495.03	2525.19	2438.73	2536.9	2500.27	131.805	1769.03	1765.66	1495.71	1676.8
132.283	3626.25	3667.56	3542.71	3612.17	3608.21	3618.47	3536.1	3587.59	132.283	3435.88	3351.39	3045.1	3277.46	3456.93	3410.5	3076.89	3314.77	132.283	3244.39	3170.76	3300.84	3238.67	3240.92	3176.65	3255.55	3224.37	132.283	2616.46	3014.11	2856.01	2828.86	2629.22	3042.64	2919.22	2863.69	132.283	2519.92	2415.96	2551.96	2495.95	2530.91	2444.21	2542.62	2505.91	132.283	1818.44	1832.02	1505.44	1718.63
132.76	3613.09	3612.56	3539.8	3588.48	3617.53	3627.84	3545.21	3596.86	132.76	3464.26	3440.99	3196.49	3367.25	3465.78	3419.14	3084.7	3323.21	132.76	3240.29	3234.84	3244.37	3239.83	3249	3184.5	3263.66	3232.39	132.76	2546.19	3042	2943.71	2843.97	2635.34	3049.84	2926.18	2870.45	132.76	2581.59	2440.61	2534.77	2518.99	2536.63	2449.68	2548.34	2511.55	132.76	1798.95	1781.45	1437.5	1672.63
133.238	3624.37	3678.83	3530.1	3611.1	3626.84	3637.22	3554.33	3606.13	133.238	3400.21	3435.69	3043.03	3292.97	3474.62	3427.78	3092.51	3331.64	133.238	3229.39	3185.34	3309.16	3241.3	3257.09	3192.34	3271.76	3240.4	133.238	2686.71	2970.06	2936.51	2864.43	2641.45	3057.04	2933.14	2877.21	133.238	2529.68	2372.83	2542.01	2481.51	2542.34	2455.16	2554.06	2517.19	133.238	1803.89	1735.51	1564.98	1701.46
133.715	3637.18	3690.45	3581.09	3636.24	3636.16	3646.6	3563.44	3615.4	133.715	3509.59	3417.31	3051.47	3326.12	3483.47	3436.42	3100.33	3340.07	133.715	3279.19	3269.64	3319.29	3289.37	3265.18	3200.19	3279.87	3248.41	133.715	2620.64	3085.44	2916.23	2874.1	2647.57	3064.25	2940.11	2883.97	133.715	2611.58	2478.48	2550.77	2546.94	2548.06	2460.64	2559.78	2522.83	133.715	1810.36	1776.87	1500.93	1696.05
134.193	3651.74	3702.05	3566.94	3640.24	3645.47	3655.98	3572.56	3624.67	134.193	3493.31	3472.97	3095.2	3353.83	3492.31	3445.06	3108.14	3348.5	134.193	3263.84	3139.67	3329.42	3244.31	3273.26	3208.04	3287.98	3256.43	134.193	2595.44	3065.09	2969.98	2876.84	2653.69	3071.45	2947.07	2890.73	134.193	2479.21	2458.46	2561.28	2499.65	2553.78	2466.11	2565.5	2528.47	134.193	1818.58	1778.51	1474.78	1690.62
134.67	3613.5	3606.94	3577.88	3599.44	3654.79	3665.36	3581.67	3633.94	134.67	3398.01	3451.33	3093.68	3314.34	3501.15	3453.7	3115.96	3356.94	134.67	3273.59	3185.29	3232.82	3230.57	3281.35	3215.89	3296.09	3264.44	134.67	2703.24	2959.42	2946.45	2869.7	2659.8	3078.65	2954.03	2897.49	134.67	2522.43	2359.43	2518.99	2466.95	2559.5	2471.59	2571.22	2534.1	134.67	1774.01	1797.75	1571.93	1714.56
135.148	3694.66	3670.65	3566.8	3644.04	3664.11	3674.73	3590.79	3643.21	135.148	3521.74	3438.2	3131.6	3363.85	3510	3462.34	3123.77	3365.37	135.148	3261.3	3217.24	3295.04	3257.86	3289.43	3223.74	3304.19	3272.46	135.148	2606.33	3090.29	2931.41	2876.01	2665.92	3085.85	2960.99	2904.25	135.148	2551.98	2479.42	2596.09	2542.5	2565.22	2477.07	2576.94	2539.74	135.148	1848.83	1753	1479.29	1693.7
135.626	3675.66	3647.97	3585.93	3636.52	3673.42	3684.11	3599.9	3652.48	135.626	3508.79	3505.9	3076.35	3363.68	3518.84	3470.98	3131.58	3373.8	135.626	3279.23	3313.18	3270.87	3287.76	3297.52	3231.59	3312.3	3280.47	135.626	2646.37	3073.54	2997.13	2905.68	2672.03	3093.05	2967.96	2911.01	135.626	2645.53	2462.72	2573.04	2560.43	2570.94	2482.54	2582.66	2545.38	135.626	1823.49	1808.66	1513.62	1715.26
136.103	3658.99	3632.45	3561.05	3617.49	3682.74	3693.49	3609.01	3661.75	136.103	3540.83	3465.83	3213.54	3406.74	3527.69	3479.62	3139.4	3382.23	136.103	3253.15	3235.99	3253.86	3247.67	3305.6	3239.43	3320.41	3288.48	136.103	2695.79	3105.39	2955.06	2918.75	2678.15	3100.26	2974.92	2917.77	136.103	2565.95	2491.02	2552.3	2536.42	2576.66	2488.02	2588.38	2551.02	136.103	1800.48	1790.02	1556.64	1715.71
136.581	3802.29	3704.17	3620.23	3708.9	3692.05	3702.87	3618.13	3671.02	136.581	3505.72	3391.16	3120.86	3339.25	3536.53	3488.26	3147.21	3390.67	136.581	3311.13	3223.46	3324.08	3286.22	3313.69	3247.28	3328.52	3296.5	136.581	2659.86	3064.72	2878.38	2867.65	2684.27	3107.46	2981.88	2924.53	136.581	2551.03	2452.16	2691.53	2564.91	2582.37	2493.5	2594.1	2556.66	136.581	1937.45	1826.05	1520.54	1761.35
137.058	3746.66	3754.83	3641.24	3714.24	3701.37	3712.25	3627.24	3680.29	137.058	3516.36	3393.31	3114.13	3341.27	3545.37	3496.9	3155.02	3399.1	137.058	3330.94	3264.68	3373.2	3322.94	3321.78	3255.13	3336.62	3304.51	137.058	2588.08	3073.46	2878.53	2846.69	2690.38	3114.66	2988.84	2931.3	137.058	2589.87	2459.05	2631.83	2560.25	2588.09	2498.97	2599.82	2562.3	137.058	1875.48	1767.48	1451.21	1698.06
137.536	3677.68	3777.15	3635.27	3696.7	3710.68	3721.63	3636.36	3689.56	137.536	3596.7	3532.98	3163.71	3431.13	3554.22	3505.54	3162.84	3407.53	137.536	3323.76	3211.87	3393.97	3309.87	3329.86	3262.98	3344.73	3312.52	137.536	2679.51	3157.48	3016.2	2951.06	2696.5	3121.86	2995.81	2938.06	137.536	2534.67	2535.63	2558.77	2543.02	2593.81	2504.45	2605.54	2567.93	137.536	1800.16	1826.83	1533.18	1720.06
138.013	3757.16	3797.11	3647.51	3733.93	3720	3731	3645.47	3698.83	138.013	3581.37	3494.49	3183.4	3419.75	3563.06	3514.17	3170.65	3415.96	138.013	3334.79	3264.73	3412.38	3337.3	3337.95	3270.83	3352.84	3320.54	138.013	2677.94	3138.17	2975.71	2930.61	2702.62	3129.06	3002.77	2944.82	138.013	2585.14	2516.54	2634.17	2578.62	2599.53	2509.93	2611.26	2573.57	138.013	1873.3	1779.18	1528.92	1727.13
138.491	3728.49	3726.03	3608.38	3687.63	3729.32	3740.38	3654.59	3708.09	138.491	3489.47	3493.95	3213.26	3398.89	3571.91	3522.81	3178.47	3424.4	138.491	3294.45	3219.28	3339.74	3284.49	3346.03	3278.68	3360.95	3328.55	138.491	2608.22	3036.17	2973.18	2872.52	2708.73	3136.26	3009.73	2951.58	138.491	2537.31	2420.88	2601.43	2519.87	2605.25	2515.4	2616.98	2579.21	138.491	1838.3	1781.21	1461.5	1693.67
138.968	3725.65	3766.72	3749.49	3747.29	3738.63	3749.76	3663.7	3717.36	138.968	3629.19	3503.78	3184.83	3439.27	3580.75	3531.45	3186.28	3432.83	138.968	3434.34	3273.12	3378.89	3362.12	3354.12	3286.52	3369.05	3336.57	138.968	2728.24	3184.32	2981.01	2964.52	2714.85	3143.47	3016.69	2958.34	138.968	2588.77	2556.84	2594.5	2580.04	2610.97	2520.88	2622.7	2584.85	138.968	1829.12	1792.44	1569.98	1730.51
139.446	3748.49	3759.86	3709.38	3739.24	3747.95	3759.14	3672.82	3726.63	139.446	3630.61	3511.17	3208.53	3450.1	3589.59	3540.09	3194.09	3441.26	139.446	3393.03	3277.34	3370.47	3346.95	3362.2	3294.37	3377.16	3344.58	139.446	2722.4	3183.1	2986.42	2963.97	2720.97	3150.67	3023.66	2965.1	139.446	2590.62	2554.49	2613.25	2586.12	2616.68	2526.36	2628.42	2590.49	139.446	1845.62	1844.08	1561.77	1750.49
139.924	3835.21	3824.66	3667.14	3775.67	3757.26	3768.52	3681.93	3735.9	139.924	3641.47	3573.8	3248.11	3487.79	3598.44	3548.73	3201.91	3449.69	139.924	3349.57	3316.65	3433.72	3366.65	3370.29	3302.22	3385.27	3352.59	139.924	2742.71	3192.08	3047.09	2993.96	2727.08	3157.87	3030.62	2971.86	139.924	2627.56	2561.58	2695.88	2628.34	2622.4	2531.83	2634.14	2596.13	139.924	1926	1784.74	1577.81	1762.85
140.401	3764.75	3713.7	3706	3728.15	3766.58	3777.89	3691.04	3745.17	140.401	3648.55	3590.26	3244.02	3494.27	3607.28	3557.37	3209.72	3458.13	140.401	3387.22	3301.16	3321.21	3336.53	3378.38	3310.07	3393.38	3360.61	140.401	2696.15	3196.99	3061.58	2984.91	2733.2	3165.07	3037.58	2978.62	140.401	2609.7	2564.9	2621.32	2598.64	2628.12	2537.31	2639.86	2601.76	140.401	1849.21	1827.08	1531.86	1736.05
140.879	3803.56	3775.39	3733.89	3770.95	3775.89	3787.27	3700.16	3754.44	140.879	3667.17	3544.49	3258.34	3490	3616.13	3566.01	3217.54	3466.56	140.879	3413.89	3293.43	3381.35	3362.89	3386.46	3317.92	3401.48	3368.62	140.879	2731.47	3214.38	3013.85	2986.57	2739.31	3172.27	3044.54	2985.38	140.879	2599.59	2579.77	2656.03	2611.8	2633.84	2542.79	2645.58	2607.4	140.879	1881.68	1804.09	1561.8	1749.19
141.356	3848.61	3850.42	3774.81	3824.61	3785.21	3796.65	3709.27	3763.71	141.356	3664.02	3550.34	3182	3465.45	3624.97	3574.65	3225.35	3474.99	141.356	3453.61	3276.83	3454.83	3395.09	3394.55	3325.77	3409.59	3376.63	141.356	2705.45	3208.26	3017.73	2977.15	2745.43	3179.47	3051.5	2992.14	141.356	2580.62	2572.86	2696.98	2616.82	2639.56	2548.26	2651.3	2613.04	141.356	1920.39	1792.89	1534.9	1749.39
141.834	3851	3816.11	3662.57	3776.56	3794.53	3806.03	3718.39	3772.98	141.834	3600.11	3567.99	3232.79	3466.96	3633.81	3583.29	3233.16	3483.42	141.834	3340.16	3303.71	3418.97	3354.28	3402.63	3333.61	3417.7	3384.65	141.834	2749.1	3136.52	3033.42	2973.01	2751.55	3186.68	3058.47	2998.9	141.834	2605.14	2505.19	2695.25	2601.86	2645.28	2553.74	2657.02	2618.68	141.834	1916.44	1808.04	1572.57	1765.68
142.311	3826.32	3813.48	3724.68	3788.16	3803.84	3815.41	3727.5	3782.25	142.311	3630.13	3598.62	3301.13	3509.96	3642.66	3591.93	3240.98	3491.85	142.311	3401.06	3273.61	3414.79	3363.15	3410.72	3341.46	3425.8	3392.66	142.311	2734.12	3166.23	3062.08	2987.47	2757.66	3193.88	3065.43	3005.66	142.311	2572.68	2531.45	2666.47	2590.2	2651	2559.22	2662.74	2624.32	142.311	1885.43	1835.73	1555.89	1759.01
142.789	3837.49	3810.26	3795.2	3814.32	3813.16	3824.79	3736.62	3791.52	142.789	3550.63	3597.44	3237.15	3461.74	3651.5	3600.57	3248.79	3500.29	142.789	3470.38	3307.33	3410.01	3395.91	3418.81	3349.31	3433.91	3400.68	142.789	2761.32	3077.65	3058.93	2965.97	2763.78	3201.08	3072.39	3012.42	142.789	2604.04	2448.19	2673.52	2575.25	2656.71	2564.69	2668.46	2629.96	142.789	1890.26	1854.94	1578.32	1774.51
143.266	3817.98	3912.89	3729.57	3820.15	3822.47	3834.16	3745.73	3800.79	143.266	3689.06	3623.12	3269.8	3527.32	3660.35	3609.21	3256.61	3508.72	143.266	3403.53	3335.67	3511.09	3416.76	3426.89	3357.16	3442.02	3408.69	143.266	2740.32	3224.43	3082.64	3015.8	2769.9	3208.28	3079.35	3019.18	143.266	2630.02	2582.84	2649.89	2620.92	2662.43	2570.17	2674.18	2635.59	143.266	1864.41	1804.7	1556.06	1741.72
143.744	3865.06	3880.48	3796.74	3847.42	3831.79	3843.54	3754.84	3810.06	143.744	3699.19	3579.07	3228.33	3502.2	3669.19	3617.85	3264.42	3517.15	143.744	3469.48	3350.31	3477.13	3432.31	3434.98	3365.01	3450.13	3416.7	143.744	2736.25	3232.66	3036.63	3001.85	2776.01	3215.48	3086.32	3025.94	143.744	2642.3	2589.2	2692.85	2641.45	2668.15	2575.65	2679.9	2641.23	143.744	1905.15	1753.76	1549.49	1736.14
144.222	3868.96	3826	3780.57	3825.17	3841.1	3852.92	3763.96	3819.33	144.222	3705.97	3632.91	3299.81	3546.23	3678.03	3626.49	3272.23	3525.58	144.222	3452.09	3317.24	3421.1	3396.81	3443.06	3372.86	3458.23	3424.72	144.222	2778.21	3237.25	3088.5	3034.65	2782.13	3222.69	3093.28	3032.7	144.222	2606.88	2592.2	2692.62	2630.57	2673.87	2581.12	2685.62	2646.87	144.222	1902.72	1902.17	1585.55	1796.81
144.699	3837.62	3889.17	3707.02	3811.27	3850.42	3862.3	3773.07	3828.6	144.699	3721.67	3653.8	3263.26	3546.24	3686.88	3635.13	3280.05	3534.02	144.699	3377.32	3388.84	3482.72	3416.29	3451.15	3380.7	3466.34	3432.73	144.699	2866.54	3251.49	3107.43	3075.15	2788.24	3229.89	3100.24	3039.46	144.699	2676.12	2604.12	2657.16	2645.8	2679.59	2586.6	2691.34	2652.51	144.699	1865.04	1859.19	1664.59	1796.27
145.177	3811.57	3887.96	3718.36	3805.96	3859.74	3871.68	3782.19	3837.87	145.177	3580.3	3677.06	3325.26	3527.54	3695.72	3643.76	3287.86	3542.45	145.177	3387.44	3461.73	3479.96	3443.04	3459.23	3388.55	3474.45	3440.75	145.177	2821.23	3096.09	3128.72	3015.35	2794.36	3237.09	3107.2	3046.22	145.177	2746.66	2458.96	2626.97	2610.86	2685.31	2592.08	2697.06	2658.15	145.177	1832.65	1762.3	1619.74	1738.23
145.654	3894.29	3899.48	3891.94	3895.23	3869.05	3881.05	3791.3	3847.14	145.654	3700.91	3704.11	3350.34	3585.12	3704.57	3652.4	3295.67	3550.88	145.654	3559.8	3397.73	3489.92	3482.48	3467.32	3396.4	3482.56	3448.76	145.654	2840.03	3223.63	3153.81	3072.49	2800.48	3244.29	3114.17	3052.98	145.654	2680.32	2575.73	2705.56	2653.87	2691.03	2597.55	2702.78	2663.79	145.654	1909.04	1862.14	1634.32	1801.83
146.132	3845.31	3833.42	3770.32	3816.35	3878.37	3890.43	3800.42	3856.41	146.132	3784.42	3617.98	3328.75	3577.05	3713.41	3661.04	3303.49	3559.31	146.132	3436.95	3407.42	3422.32	3422.23	3475.41	3404.25	3490.66	3456.77	146.132	2733.21	3311.11	3065.72	3036.68	2806.59	3251.49	3121.13	3059.74	146.132	2687.66	2655.38	2652.43	2665.16	2696.74	2603.03	2708.5	2669.42	146.132	1853.72	1879.96	1532.45	1755.37
146.609	3876.9	3932.43	3718.27	3842.53	3887.68	3899.81	3809.53	3865.67	146.609	3750.96	3662.28	3346.22	3586.49	3722.26	3669.68	3311.3	3567.75	146.609	3383.68	3377.98	3519.77	3427.15	3483.49	3412.1	3498.77	3464.79	146.609	2799.04	3272.24	3108.05	3059.78	2812.71	3258.69	3128.09	3066.5	146.609	2655.88	2618.05	2679.88	2651.27	2702.46	2608.51	2714.22	2675.06	146.609	1878.97	1762.6	1590.64	1744.07
147.087	3909.64	3864.31	3708.83	3827.59	3897	3909.19	3818.64	3874.94	147.087	3736.54	3684.05	3317.53	3579.37	3731.1	3678.32	3319.12	3576.18	147.087	3373.02	3384.68	3450.1	3402.6	3491.58	3419.95	3506.88	3472.8	147.087	2815.88	3253.95	3127.85	3065.89	2818.83	3265.9	3135.05	3073.26	147.087	2660.23	2599.76	2708.47	2656.15	2708.18	2613.98	2719.94	2680.7	147.087	1905.37	1930.51	1603.42	1813.1
147.564	3966.54	3941.23	3822.93	3910.23	3906.31	3918.57	3827.76	3884.21	147.564	3733.48	3665.7	3317.07	3572.08	3739.94	3686.96	3326.93	3584.61	147.564	3485.87	3371.24	3525.47	3460.86	3499.66	3427.79	3514.99	3480.81	147.564	2845.75	3247.93	3107.54	3067.07	2824.94	3273.1	3142.02	3080.02	147.564	2644.45	2592.84	2761.22	2666.17	2713.9	2619.46	2725.66	2686.34	147.564	1955.93	1971.46	1628.28	1851.89
148.042	3954.23	3902.51	3841.43	3899.39	3915.63	3927.95	3836.87	3893.48	148.042	3756.47	3701.75	3325.02	3594.41	3748.79	3695.6	3334.74	3593.04	148.042	3503.1	3437.6	3485.19	3475.3	3507.75	3435.64	3523.09	3488.83	148.042	2777.84	3270.04	3141.63	3063.17	2831.06	3280.3	3148.98	3086.78	148.042	2708.47	2611.96	2744.76	2688.4	2719.62	2624.94	2731.38	2691.98	148.042	1937.29	1812.17	1562.5	1770.65
148.52	3838.17	3936.99	3877.83	3884.33	3924.95	3937.32	3845.99	3902.75	148.52	3800.64	3720.87	3319.89	3613.8	3757.63	3704.24	3342.56	3601.48	148.52	3538.24	3506.65	3518.13	3521	3515.83	3443.49	3531.2	3496.84	148.52	2788.47	3315.03	3158.78	3087.43	2837.18	3287.5	3155.94	3093.54	148.52	2775.19	2652.27	2624.54	2684	2725.34	2630.41	2737.1	2697.62	148.52	1814.89	1839.22	1569.52	1741.21
148.997	3885.76	3889.73	3911.14	3895.55	3934.26	3946.7	3855.1	3912.02	148.997	3762.12	3708.97	3358.17	3609.75	3766.48	3712.88	3350.37	3609.91	148.997	3570.28	3417.05	3469.31	3485.55	3523.92	3451.34	3539.31	3504.86	148.997	2825.5	3270.7	3144.91	3080.37	2843.29	3294.7	3162.9	3100.3	148.997	2683.26	2609.87	2667.97	2653.7	2731.05	2635.89	2742.82	2703.25	148.997	1856.15	1900.66	1601.03	1785.94
149.475	3864.27	3934.97	3881.56	3893.6	3943.58	3956.08	3864.22	3921.29	149.475	3774.81	3663.14	3324.94	3587.63	3775.32	3721.52	3358.19	3618.34	149.475	3539.43	3417.36	3513	3489.93	3532.01	3459.19	3547.42	3512.87	149.475	2846.96	3281.7	3097.12	3075.26	2849.41	3301.9	3169.87	3107.06	149.475	2681.24	2618.71	2642.32	2647.42	2736.77	2641.37	2748.54	2708.89	149.475	1828.32	1866.64	1618.11	1771.02
149.952	3921.86	4024.81	3891.8	3946.16	3952.89	3965.46	3873.33	3930.56	149.952	3795.39	3725.87	3329.64	3616.97	3784.16	3730.16	3366	3626.77	149.952	3548.4	3509.48	3601.29	3553.06	3540.09	3467.04	3555.52	3520.88	149.952	2797.49	3301.2	3157.88	3085.52	2855.52	3309.11	3176.83	3113.82	149.952	2771.02	2635.42	2695.74	2700.73	2742.49	2646.84	2754.26	2714.53	149.952	1879.57	1840.03	1569.43	1763.01
150.43	3912.38	3999.14	3817.06	3909.53	3962.21	3974.84	3882.45	3939.83	150.43	3701.87	3728.87	3351.7	3594.15	3793.01	3738.8	3373.81	3635.21	150.43	3472.4	3432.25	3574.07	3492.91	3548.18	3474.88	3563.63	3528.9	150.43	2870.37	3197.48	3158.92	3075.59	2861.64	3316.31	3183.79	3120.58	150.43	2691.49	2538.03	2682.09	2637.2	2748.21	2652.32	2759.98	2720.17	150.43	1863.75	1797.03	1634.18	1764.99
150.907	3970.85	3929.27	3846.95	3915.69	3971.52	3984.21	3891.56	3949.1	150.907	3738.79	3714.75	3312.46	3588.66	3801.85	3747.44	3381.63	3643.64	150.907	3501.01	3451.95	3502.64	3485.2	3556.26	3482.73	3571.74	3536.91	150.907	2894.22	3234.63	3142.83	3090.56	2867.76	3323.51	3190.75	3127.34	150.907	2708.9	2571.08	2736.38	2672.12	2753.93	2657.8	2765.7	2725.81	150.907	1915.88	1896.73	1653.48	1822.03
151.385	3948.56	4066.38	3942.39	3985.78	3980.84	3993.59	3900.67	3958.37	151.385	3841.5	3699.58	3338.09	3626.39	3810.7	3756.08	3389.44	3652.07	151.385	3595.19	3562.49	3638.2	3598.63	3564.35	3490.58	3579.84	3544.92	151.385	2872.72	3342.83	3125.69	3113.75	2873.87	3330.71	3197.72	3134.1	151.385	2817.15	2669.92	2709.91	2732.33	2759.65	2663.27	2771.42	2731.45	151.385	1887.25	1949.48	1630.73	1822.49
151.862	4054.79	4027.49	3932.02	4004.77	3990.16	4002.97	3909.79	3967.64	151.862	3756.02	3789.99	3356.34	3634.12	3819.54	3764.72	3397.26	3660.5	151.862	3583.55	3480.06	3597.77	3553.79	3572.43	3498.43	3587.95	3552.94	151.862	2867.93	3247.8	3214.14	3109.96	2879.99	3337.91	3204.68	3140.86	151.862	2732.43	2580.58	2811.96	2708.32	2765.37	2668.75	2777.14	2737.09	151.862	1987.15	1837.62	1623.49	1816.09
152.34	3920.05	4041.14	3919.66	3960.28	3999.47	4012.35	3918.9	3976.91	152.34	3933.32	3788.69	3322.37	3681.46	3828.38	3773.36	3405.07	3668.94	152.34	3569.93	3477.46	3609.86	3552.41	3580.52	3506.28	3596.06	3560.95	152.34	2811.56	3436.56	3210.88	3153	2886.11	3345.12	3211.64	3147.62	152.34	2727.53	2754.01	2673.03	2718.19	2771.08	2674.23	2782.86	2742.72	152.34	1846.07	1910.83	1568.43	1775.11
152.818	3985.25	4007.41	3965.78	3986.15	4008.79	4021.73	3928.02	3986.18	152.818	3837.75	3779.92	3361.63	3659.77	3837.23	3781.99	3412.88	3677.37	152.818	3614.78	3476.96	3574.58	3555.44	3588.61	3514.13	3604.17	3568.97	152.818	2841.65	3330.63	3200.14	3124.14	2892.22	3352.32	3218.6	3154.38	152.818	2724.75	2654.58	2734.05	2704.46	2776.8	2679.7	2788.58	2748.36	152.818	1904.94	1880.42	1593.53	1792.96
153.295	4020.13	4047.1	3870.84	3979.36	4018.1	4031.11	3937.13	3995.45	153.295	3872.15	3847.65	3492.45	3737.42	3846.07	3790.63	3420.7	3685.8	153.295	3518.57	3562.42	3612.72	3564.57	3596.69	3521.97	3612.27	3576.98	153.295	2855.09	3365.06	3265.91	3162.02	2898.34	3359.52	3225.57	3161.14	153.295	2807.92	2685.11	2764.73	2752.59	2782.52	2685.18	2794.3	2754	153.295	1933.48	1876.01	1603.19	1804.22
#N/A	#N/A	#N/A	#N/A	#N/A	#N/A	#N/A	#N/A	#N/A	#N/A	#N/A	#N/A	#N/A	#N/A	#N/A	#N/A	#N/A	#N/A	#N/A	#N/A	#N/A	#N/A	#N/A	#N/A	#N/A	#N/A	#N/A	#N/A	#N/A	#N/A	#N/A	#N/A	#N/A	#N/A	#N/A	#N/A	#N/A	#N/A	#N/A	#N/A	#N/A	#N/A	#N/A	#N/A	#N/A	#N/A	#N/A	#N/A	#N/A	#N/A
#N/A	#N/A	#N/A	#N/A	#N/A	#N/A	#N/A	#N/A	#N/A	#N/A	#N/A	#N/A	#N/A	#N/A	#N/A	#N/A	#N/A	#N/A	#N/A	#N/A	#N/A	#N/A	#N/A	#N/A	#N/A	#N/A	#N/A	#N/A	#N/A	#N/A	#N/A	#N/A	#N/A	#N/A	#N/A	#N/A	#N/A	#N/A	#N/A	#N/A	#N/A	#N/A	#N/A	#N/A	#N/A	#N/A	#N/A	#N/A	#N/A	#N/A
#N/A	#N/A	#N/A	#N/A	#N/A	#N/A	#N/A	#N/A	#N/A	#N/A	#N/A	#N/A	#N/A	#N/A	#N/A	#N/A	#N/A	#N/A	#N/A	#N/A	#N/A	#N/A	#N/A	#N/A	#N/A	#N/A	#N/A	#N/A	#N/A	#N/A	#N/A	#N/A	#N/A	#N/A	#N/A	#N/A	#N/A	#N/A	#N/A	#N/A	#N/A	#N/A	#N/A	#N/A	#N/A	#N/A	#N/A	#N/A	#N/A	#N/A
#N/A	#N/A	#N/A	#N/A	#N/A	#N/A	#N/A	#N/A	#N/A	#N/A	#N/A	#N/A	#N/A	#N/A	#N/A	#N/A	#N/A	#N/A	#N/A	#N/A	#N/A	#N/A	#N/A	#N/A	#N/A	#N/A	#N/A	#N/A	#N/A	#N/A	#N/A	#N/A	#N/A	#N/A	#N/A	#N/A	#N/A	#N/A	#N/A	#N/A	#N/A	#N/A	#N/A	#N/A	#N/A	#N/A	#N/A	#N/A	#N/A	#N/A
#N/A	#N/A	#N/A	#N/A	#N/A	#N/A	#N/A	#N/A	#N/A	#N/A	#N/A	#N/A	#N/A	#N/A	#N/A	#N/A	#N/A	#N/A	#N/A	#N/A	#N/A	#N/A	#N/A	#N/A	#N/A	#N/A	#N/A	#N/A	#N/A	#N/A	#N/A	#N/A	#N/A	#N/A	#N/A	#N/A	#N/A	#N/A	#N/A	#N/A	#N/A	#N/A	#N/A	#N/A	#N/A	#N/A	#N/A	#N/A	#N/A	#N/A
#N/A	#N/A	#N/A	#N/A	#N/A	#N/A	#N/A	#N/A	#N/A	#N/A	#N/A	#N/A	#N/A	#N/A	#N/A	#N/A	#N/A	#N/A	#N/A	#N/A	#N/A	#N/A	#N/A	#N/A	#N/A	#N/A	#N/A	#N/A	#N/A	#N/A	#N/A	#N/A	#N/A	#N/A	#N/A	#N/A	#N/A	#N/A	#N/A	#N/A	#N/A	#N/A	#N/A	#N/A	#N/A	#N/A	#N/A	#N/A	#N/A	#N/A
#N/A	#N/A	#N/A	#N/A	#N/A	#N/A	#N/A	#N/A	#N/A	#N/A	#N/A	#N/A	#N/A	#N/A	#N/A	#N/A	#N/A	#N/A	#N/A	#N/A	#N/A	#N/A	#N/A	#N/A	#N/A	#N/A	#N/A	#N/A	#N/A	#N/A	#N/A	#N/A	#N/A	#N/A	#N/A	#N/A	#N/A	#N/A	#N/A	#N/A	#N/A	#N/A	#N/A	#N/A	#N/A	#N/A	#N/A	#N/A	#N/A	#N/A
#N/A	#N/A	#N/A	#N/A	#N/A	#N/A	#N/A	#N/A	#N/A	#N/A	#N/A	#N/A	#N/A	#N/A	#N/A	#N/A	#N/A	#N/A	#N/A	#N/A	#N/A	#N/A	#N/A	#N/A	#N/A	#N/A	#N/A	#N/A	#N/A	#N/A	#N/A	#N/A	#N/A	#N/A	#N/A	#N/A	#N/A	#N/A	#N/A	#N/A	#N/A	#N/A	#N/A	#N/A	#N/A	#N/A	#N/A	#N/A	#N/A	#N/A
#N/A	#N/A	#N/A	#N/A	#N/A	#N/A	#N/A	#N/A	#N/A	#N/A	#N/A	#N/A	#N/A	#N/A	#N/A	#N/A	#N/A	#N/A	#N/A	#N/A	#N/A	#N/A	#N/A	#N/A	#N/A	#N/A	#N/A	#N/A	#N/A	#N/A	#N/A	#N/A	#N/A	#N/A	#N/A	#N/A	#N/A	#N/A	#N/A	#N/A	#N/A	#N/A	#N/A	#N/A	#N/A	#N/A	#N/A	#N/A	#N/A	#N/A
#N/A	#N/A	#N/A	#N/A	#N/A	#N/A	#N/A	#N/A	#N/A	#N/A	#N/A	#N/A	#N/A	#N/A	#N/A	#N/A	#N/A	#N/A	#N/A	#N/A	#N/A	#N/A	#N/A	#N/A	#N/A	#N/A	#N/A	#N/A	#N/A	#N/A	#N/A	#N/A	#N/A	#N/A	#N/A	#N/A	#N/A	#N/A	#N/A	#N/A	#N/A	#N/A	#N/A	#N/A	#N/A	#N/A	#N/A	#N/A	#N/A	#N/A
#N/A	#N/A	#N/A	#N/A	#N/A	#N/A	#N/A	#N/A	#N/A	#N/A	#N/A	#N/A	#N/A	#N/A	#N/A	#N/A	#N/A	#N/A	#N/A	#N/A	#N/A	#N/A	#N/A	#N/A	#N/A	#N/A	#N/A	#N/A	#N/A	#N/A	#N/A	#N/A	#N/A	#N/A	#N/A	#N/A	#N/A	#N/A	#N/A	#N/A	#N/A	#N/A	#N/A	#N/A	#N/A	#N/A	#N/A	#N/A	#N/A	#N/A
#N/A	#N/A	#N/A	#N/A	#N/A	#N/A	#N/A	#N/A	#N/A	#N/A	#N/A	#N/A	#N/A	#N/A	#N/A	#N/A	#N/A	#N/A	#N/A	#N/A	#N/A	#N/A	#N/A	#N/A	#N/A	#N/A	#N/A	#N/A	#N/A	#N/A	#N/A	#N/A	#N/A	#N/A	#N/A	#N/A	#N/A	#N/A	#N/A	#N/A	#N/A	#N/A	#N/A	#N/A	#N/A	#N/A	#N/A	#N/A	#N/A	#N/A
#N/A	#N/A	#N/A	#N/A	#N/A	#N/A	#N/A	#N/A	#N/A	#N/A	#N/A	#N/A	#N/A	#N/A	#N/A	#N/A	#N/A	#N/A	#N/A	#N/A	#N/A	#N/A	#N/A	#N/A	#N/A	#N/A	#N/A	#N/A	#N/A	#N/A	#N/A	#N/A	#N/A	#N/A	#N/A	#N/A	#N/A	#N/A	#N/A	#N/A	#N/A	#N/A	#N/A	#N/A	#N/A	#N/A	#N/A	#N/A	#N/A	#N/A
#N/A	#N/A	#N/A	#N/A	#N/A	#N/A	#N/A	#N/A	#N/A	#N/A	#N/A	#N/A	#N/A	#N/A	#N/A	#N/A	#N/A	#N/A	#N/A	#N/A	#N/A	#N/A	#N/A	#N/A	#N/A	#N/A	#N/A	#N/A	#N/A	#N/A	#N/A	#N/A	#N/A	#N/A	#N/A	#N/A	#N/A	#N/A	#N/A	#N/A	#N/A	#N/A	#N/A	#N/A	#N/A	#N/A	#N/A	#N/A	#N/A	#N/A
#N/A	#N/A	#N/A	#N/A	#N/A	#N/A	#N/A	#N/A	#N/A	#N/A	#N/A	#N/A	#N/A	#N/A	#N/A	#N/A	#N/A	#N/A	#N/A	#N/A	#N/A	#N/A	#N/A	#N/A	#N/A	#N/A	#N/A	#N/A	#N/A	#N/A	#N/A	#N/A	#N/A	#N/A	#N/A	#N/A	#N/A	#N/A	#N/A	#N/A	#N/A	#N/A	#N/A	#N/A	#N/A	#N/A	#N/A	#N/A	#N/A	#N/A
#N/A	#N/A	#N/A	#N/A	#N/A	#N/A	#N/A	#N/A	#N/A	#N/A	#N/A	#N/A	#N/A	#N/A	#N/A	#N/A	#N/A	#N/A	#N/A	#N/A	#N/A	#N/A	#N/A	#N/A	#N/A	#N/A	#N/A	#N/A	#N/A	#N/A	#N/A	#N/A	#N/A	#N/A	#N/A	#N/A	#N/A	#N/A	#N/A	#N/A	#N/A	#N/A	#N/A	#N/A	#N/A	#N/A	#N/A	#N/A	#N/A	#N/A
#N/A	#N/A	#N/A	#N/A	#N/A	#N/A	#N/A	#N/A	#N/A	#N/A	#N/A	#N/A	#N/A	#N/A	#N/A	#N/A	#N/A	#N/A	#N/A	#N/A	#N/A	#N/A	#N/A	#N/A	#N/A	#N/A	#N/A	#N/A	#N/A	#N/A	#N/A	#N/A	#N/A	#N/A	#N/A	#N/A	#N/A	#N/A	#N/A	#N/A	#N/A	#N/A	#N/A	#N/A	#N/A	#N/A	#N/A	#N/A	#N/A	#N/A
#N/A	#N/A	#N/A	#N/A	#N/A	#N/A	#N/A	#N/A	#N/A	#N/A	#N/A	#N/A	#N/A	#N/A	#N/A	#N/A	#N/A	#N/A	#N/A	#N/A	#N/A	#N/A	#N/A	#N/A	#N/A	#N/A	#N/A	#N/A	#N/A	#N/A	#N/A	#N/A	#N/A	#N/A	#N/A	#N/A	#N/A	#N/A	#N/A	#N/A	#N/A	#N/A	#N/A	#N/A	#N/A	#N/A	#N/A	#N/A	#N/A	#N/A
[truncated: 173 more rows]
[truncated: 58 more columns]

## Sheet: Trimmed conc. data
Time (s)	0-01	0-02	0-03	AVG	FIT 01	FIT 02	FIT 03	FIT AVG	Time (s)	0.1-01	0.1-02	0.1-03	AVG	FIT 01	FIT 02	FIT 03	FIT AVG	Time (s)	0.3-01	0.3-02	0.3-03	AVG	FIT 01	FIT 02	FIT 03	FIT AVG	Time (s)	0.5-01	0.5-02	0.5-03	AVG	FIT 01	FIT 02	FIT 03	FIT AVG	Time (s)	1-01	1-02	1-03	AVG	FIT 01	FIT 02	FIT 03	FIT AVG	Time (s)	2-01	2-02	2-03	AVG
[truncated: 500 more rows]
[truncated: 58 more columns]
