# Supplementary material for: Thrombolytic proteins profiling: High‐throughput activity, selectivity, and resistance assays
Source: FEBS Open Bio. 2025 Oct 4;16(2):314–30. doi: 10.1002/2211-5463.70132 (PMC12871562; doi:10.1002/2211-5463.70132)
Supplement: Supplementary file 3 — File S3. Excel datasheet for semi‐automated analysis of inhibition resistance data. The file provides a step‐by‐step guide for easy and user‐friendly data analysis. [file FEB4-16-314-s002.xlsx]

## Sheet: QuickStart guide
	WELCOME! This is a universal automated analysis sheet perfect for evaluating your inhibition resistance data when testing thrombolytic enzymes according to the protocol published in Toul et al. (2025). Let's take a look on how to use this spreadsheet effectively.
	COLOR CODING will help you with the navigation across the spreadsheet:
		RED			–	Titles, heading, and legends/descriptions
		YELLOW			–	Input values/data and parameters
		GREEN			–	Calculated values and parameters
		BLUE			–	Important output values (Desired results)
		YELLOW-BLUE			–	Combined input/output values
		RED LETTERS			–	Outlier replicates
		RED-GREY			–	Suspicous parameters that desire attention
		DARK BLUE			–	First replicate
		DARK GREEN			–	Second replicate
		DARK YELLOW			–	Third replicate
	STEP-BY-STEP TUTORIAL will guide you through the whole process of the data analysis in a few quick steps:
		1)	Insert your raw kinetic data (fluorescence increase with time) into the 'Input fluorescence data' tab according to the pre-filled example data. Mark each replicate with the proper PAI-1 concentration used in your experiment (fill only the yellow cells, the remaining ones are automatically calculated). Make sure that the PAI-1 concentration is provided in micromolar and time in seconds. If you hav…
		2)	Switch to the 'Kinetic data analysis' tab and check the first row of graphs to easily identify outliers. If there are any, just mark them by selecting option "Y" in the first row and the outliers will become red-colored and will be excluded from the analysis process. After that, try to identify and set the correct fitting limits ("Fit from?" and "Fit until?"; second and third rows) where the fluo…
		3)	Go to the 'Analysis results' tab and check the validity of the fitted parameters (columns D–E). Optimally, the value of SE should not be higher than 15 % of the corresponding Rate value and the Rate values should not differ more than 25 % from the replicate average. If any of these requirements is not fulfilled, such value will be highlighted with red background to easily identify problematic kin…
		4)	Check the graph of the dependence of the resual thrombolytic activity on the PAI-1 concentration and visually confirm that the dependence has an expected trend. If there is any concentration that significantly differs and does not follow the trend at all, you can exclude it completely from the analysis by setting all the replicates of this concentration as outliers. Please note that not entering …
		5)	Finally, fit the obtained values of Residual activity (%) at different PAI-1 concentrations (µM) with a function for a tightly bound inhibitor. In ideal case, copy the corresponding data (columns G+J+K) and fit them using Origin or an analogical advanced software focused on non-linear regression data fitting. You can use the estimated parameters (cells H19–H21) as initials for your non-linear fit…
		6)	If fitting the data directly in Excel, use the SOLVER add-in which is part of the software. If you haven't used this add-in before, you need to load it first. Just go to "File → Options → Add-ins" and then at the bottom in the "Manage" box, select "Excel Add-ins", and click "Go". In the Add-Ins available box, select the "Solver Add-in" check box, and then click "OK". If you are successful, the So…
		7)	Enter the initials for the Excel non-linear regression fitting into the cells D5–D7 in the 'Solver' tab. You can use the values in the cells C5–C7 and just copy them. After that, click on the "Solver" function and a new window will appear. As "Set Objective", select the cell D8 (this value will be minimized), then choose "Min" and as "By Changing Variable Cells", select the cells D5–D7. If you wa…
		[IMPORTANT NOTE! Please, keep in mind that Excel Solver cannot operate with standard errors so it does not assume SE of the input values and similarly, it won't calculate any standard errors for your final values of the half-maximal inhibitory concentration IC50, non-inhibited enzymatic activity v0 and total enzyme concentration cE. (The cells J19–J21 are kept in this sheet only for the case you …
		8)	You have your final results and IC50 values, congratulations! You can now use the final data and generated bar graphs in your reports. Additionally, you can also access the graph of the raw kinetic curves together with the linear fits which are generated and waiting for you in the 'Averaged fitted data' tab.
	QUICK SUMMARY of the analysis procedure:
		1)	Insert your fluorescence kinetic traces at various PAI-1 concentrations in replicates and assign the correct concentrations.
		2)	Identify outliers, mark them by "Y", and specify/set the correct fitting limits.
		3)	Check the validity and the correctness of the linear fit and the obtained parameters (Rate and SE). If needed, specify additional outliers.
		4)	Fit the PAI-1 concentration dependence data with the equation for a tightly bound inhibitor, and get the final results and the fitted curves together with the desired IC50 value!

## Sheet: Input fluorescence data
Time [s]	PAI-1 concentration [µM]
	NOTE: The sheet is designed to have the data measured in triplicates with max 12 different PAI-1 concentrations and max 500 time points (if fewer replicates, fewer time points or fewer concentrations used, just keep the corresponding cells blank)
	0	0	0	0.01	0.01	0.01	0.02	0.02	0.02	0.04	0.04	0.04	0.1	0.1	0.1	0.2	0.2	0.2	0.3	0.3	0.3	0.4	0.4	0.4	0.8	0.8	0.8	2	2	2
401.32	494.321	382.619	478.174	563.894	514.929	468.147	475.713	458.009	450.558	458.89	442.652	492.795	403.89	406.543	369.968	369.611	365.511	369.303	307.668	261.702	299.953	126.358	126.765	249.797	36.9018	16.4555	11.1482	9.07172	26.1207	-18.7415
468.24	508.973	394.088	496.673	579.013	500.405	505.158	495.887	488.008	494.095	468.861	476.283	475.324	417.865	444.666	376.785	370.239	365.797	379.291	311.634	279.663	266.033	133.269	126.813	242.042	34.0151	22.1922	34.2272	8.41944	19.2472	4.35324
535.12	538.125	388.686	526.175	571.039	527.857	533.39	497.823	533.568	497.441	494.13	501.71	500.326	454.268	443.611	380.94	388.22	383.526	362.709	301.092	293.294	278.67	155.143	145.95	218.729	42.6963	36.3128	22.4545	-5.0664	18.5351	-7.40424
602	543.359	420.682	532.852	614.577	532.558	515.359	537.782	525.686	518.672	496.168	481.368	503.007	422.777	461.285	400.022	384.58	379.7	379.622	331.416	264.012	271.983	141.209	117.906	246.113	72.6836	17.3935	32.2705	23.2276	4.90864	2.42648
668.88	566.012	432.06	536.295	629.843	557.287	544.982	542.962	520.865	531.741	516.191	509.087	526.072	442.035	471.474	405.97	400.15	395.131	403.815	329.077	284.854	287.838	131.356	127.871	250.53	59.907	51.1762	36.4923	19.3562	13.7649	6.66256
735.8	565.064	433.369	546.456	631.327	570.221	580.669	538.732	550.258	547.537	513.069	543.201	537.628	463.013	484.923	408.742	393.488	388.361	370.229	318.876	313.554	293.714	147.454	139.944	244.344	39.49	31.1598	45.2233	7.8946	6.00972	15.4072
802.68	564.619	435.806	577.23	634.411	560.112	564.659	519.588	554.772	549.506	510.81	525.878	526.367	462.632	484.955	405.217	388.357	383.144	372.575	294.877	291.848	277.85	146.56	137.142	240.968	69.0207	47.282	41.3645	-17.2165	22.507	11.5617
869.56	576.86	437.939	565.531	637.117	568.991	570.269	559.062	567.735	545.689	521.517	530.377	534.273	454.771	479.514	429.212	396.675	391.391	393.826	330.297	292.684	281.903	152.391	129.313	238.2	64.5323	33.7433	32.5794	17.1727	17.256	2.7894
936.44	585.855	444.15	585.236	645.463	583.19	576.033	564.355	558.22	553.075	529.194	535.186	547.634	472.481	485.508	416.058	402.31	396.964	392.208	332.106	294.33	291.935	142.487	140.235	241.228	59.7907	42.2773	35.5928	17.995	-6.75572	5.81512
1003.36	586.724	426.098	569.96	620.471	586.04	582.189	558.491	582.008	553.676	528.908	540.505	549.75	452.811	484.892	418.191	400.228	394.828	383.562	323.158	296.834	291.084	156.875	124.287	214.418	60.2194	36.5869	32.2355	8.08624	6.77616	2.46964
1070.24	608.618	441.652	567.776	641.705	579.289	620.931	556.949	568.144	557.245	549.771	578.501	542.344	469.304	487.372	428.483	419.468	414.017	394.843	318.817	332.253	280.961	144.371	134.612	229.963	49.7484	37.4445	32.1352	2.79836	5.85372	2.38068
1137.12	587.181	469.99	582.307	680.53	581.387	571.913	564.357	561.927	561.456	527.395	528.803	543.846	476.305	490.588	430.664	395.592	390.093	393.785	323.625	280.144	279.92	137.526	138.146	261.732	62.6379	30.2004	32.8766	6.66776	34.865	3.13304
1204	564.065	473.841	590.221	685.697	581.268	606.636	574.748	586.286	565.885	503.409	562.897	543.176	474.561	494.09	456.212	370.191	364.646	383.679	331.556	311.94	276.826	152.803	135.403	263.067	49.474	26.9053	33.9747	13.6646	17.6381	4.2416
1270.92	612.4	440.898	595.834	640.28	616.292	589.978	576.018	567.345	586.922	550.925	545.645	577.68	473.534	514.25	434.467	416.353	410.762	388.143	330.464	292.469	308.989	136.979	133.214	218.531	70.8644	37.3898	51.7788	11.6417	41.231	22.0557
1337.8	600.045	472.264	597.856	683.294	616.31	599.931	577.769	587.621	573.775	537.789	555.034	577.204	465.972	500.262	437.127	401.903	396.268	373.858	329.921	299.692	306.228	149.442	126.32	254.467	70.812	35.6743	35.4666	10.1702	-1.8712	5.75312
1404.68	615.497	464.207	612.409	672.104	604.051	601.926	572.186	587.794	560.592	552.487	556.483	564.466	464.689	486.264	440.111	415.315	409.637	391.355	322.091	299.013	291.246	147.468	123.984	241.185	63.6708	14.5771	19.1662	1.41352	38.4801	-10.5383
1471.56	617.991	466.416	596.354	675.036	602.209	588.076	574.532	588.878	594.045	554.247	542.101	562.159	479.321	518.919	430.351	415.809	410.087	391.655	322.225	282.529	286.722	146.176	133.172	240.781	55.7814	32.6902	49.5346	0.62136	2.32624	19.8388
1538.48	600.99	474.794	621.193	686.451	606.308	600.367	585.935	600.229	549.739	536.526	553.872	565.802	490.484	473.828	444.486	396.835	391.071	381.497	331.438	292.215	288.166	152.295	139.858	248.117	48.792	19.1073	2.16712	8.91	14.7241	-27.5204
1605.36	606.919	466.753	626.55	675.291	625.735	623.384	585.808	596.403	585.062	541.745	576.376	584.78	497.706	508.375	438.471	400.812	395.004	410.767	329.137	312.646	304.958	147.499	143.698	234.95	54.1462	22.4963	34.4457	5.68616	7.45472	4.766
1672.24	632.676	471.483	624.612	681.693	601.894	602.694	611.076	602.357	591.448	566.799	555.178	560.494	475.715	513.991	456.234	424.628	418.778	410.619	352.242	289.385	278.497	149.753	126.411	237.765	56.8074	35.7712	37.7996	27.8686	9.36068	8.1272
1739.12	621.605	479.811	615.424	693.043	612.229	630.776	604.015	602.414	599.951	555.03	582.754	570.388	485.517	521.729	458.724	411.627	405.733	418.371	343.026	314.904	286.221	147.769	132.125	245.088	30.4338	28.2177	43.2786	17.7319	24.4396	13.6132
1806.04	625.375	468.205	614.7	676.984	626.91	616.194	599.87	595.79	593.793	558.106	567.671	584.63	513.22	514.808	431.385	413.472	407.535	413.855	336.731	297.767	298.298	140.978	150.791	227.501	44.1804	24.9258	34.1036	10.5166	15.5483	4.4446
1872.92	622.759	488.148	630.848	704.305	605.397	612.518	591.844	617.131	584.226	554.798	563.494	562.678	488.667	504.48	468.733	408.936	402.957	405.325	326.559	291.539	274.185	154.327	131.657	249.355	54.2794	23.196	21.5235	-0.57432	15.2608	-8.12932
1939.8	616.696	479.047	620.597	691.693	626.552	624.425	586.817	600.243	591.303	548.044	574.901	583.397	493.39	510.797	441.127	400.955	394.933	397.278	319.388	300.899	292.744	140.153	133.704	234.911	44.5715	9.7256	25.592	-8.66388	7.66392	-4.05512
2006.68	642.035	481.891	648.649	695.503	625.777	620.663	603.293	615.567	587.547	572.693	570.64	582.185	501.188	506.282	455.992	424.378	418.313	383.159	333.722	294.592	289.375	149.174	137.977	235.4	32.3954	33.2276	18.8299	4.75332	-4.7518	-10.812
2073.56	625.956	480.761	661.07	693.85	619.276	650.875	615.482	618.419	582.149	555.923	600.353	575.247	499.444	500.125	445.41	406.382	400.274	413.635	343.77	322.26	280.281	149.217	135.348	230.925	57.0286	49.6936	10.4284	13.885	4.33188	-19.2086
2140.48	658.587	491.666	646.99	708.745	648.851	637.959	625.08	617.678	605.483	587.864	586.938	604.386	495.416	522.699	463.317	437.098	430.947	395.787	351.228	306.801	307.266	146.674	131.068	241.495	47.3439	21.2682	30.7608	20.428	4.56376	1.12816
2207.36	659.071	494.365	646.466	712.355	666.757	648.425	619.795	616.803	606.203	587.658	596.905	621.855	505.642	522.659	476.517	435.665	429.473	425.872	343.803	314.724	322.581	144.036	137.102	241.808	36.0064	29.127	28.48	12.0885	26.1774	-1.1486
2274.24	651.122	496.548	643.804	715.258	642.182	632.204	622.932	619.458	606.75	579.017	580.184	596.843	503.449	522.446	470.105	425.799	419.564	408.929	344.8	295.961	295.416	143.941	134.153	241.479	66.2089	28.9572	26.0292	12.1721	30.9403	-3.59572
2341.12	657.34	505.537	649.373	727.517	637.434	656.564	617.278	607.391	635.301	584.544	604.044	591.657	505.041	550.236	475.974	430.099	423.822	427.415	337.007	317.78	288.078	133.247	133.943	249.657	55.6888	38.3131	51.5826	3.46692	7.94952	21.961
2408.04	666.575	501.708	658.678	722.153	650.231	653.514	610.644	606.606	626.726	593.086	600.493	604.016	527.968	540.899	452.174	437.416	431.096	438.156	328.232	312.188	298.285	130.676	149.167	241.815	52.6326	23.2026	40.0115	-6.2186	4.68344	10.3928
2474.92	657.059	494.736	647.153	712.467	650.368	656.402	626.979	621.322	638.405	582.876	602.879	603.714	523.152	551.816	460.998	425.98	419.617	425.377	342.428	312.534	295.833	139.267	144.325	230.045	38.0682	60.5616	48.6958	7.06652	5.44404	19.0796
2541.8	666.061	505.638	662.261	727.356	662.389	654.085	643.32	629.16	618.58	591.184	600.06	615.296	492.956	531.229	486.958	433.061	426.656	402.098	356.629	307.675	305.264	142.907	121.123	240.617	46.5822	53.0286	25.8782	20.3578	3.89944	-3.736
2608.68	672.12	525.546	656.034	754.629	641.488	648.164	644.381	626.549	640.901	596.549	593.637	593.955	516.992	552.786	479.137	437.199	430.752	430.483	355.55	299.213	281.774	139.024	137.154	262.448	49.2051	36.4675	45.2064	18.3707	4.07304	15.5939
2675.6	682.099	519.955	669.116	746.841	660.968	646.294	645.199	631.784	628.635	605.832	591.264	612.995	506.784	539.756	459.878	445.255	438.765	409.769	354.228	294.801	298.665	140.791	128.415	252.407	50.1578	29.9034	29.9495	16.1414	-4.8468	0.33836
2742.48	682.211	503.786	679.416	724.508	636.411	655.693	637.178	640.563	631.436	605.247	600.159	587.997	532.618	541.793	469.913	443.443	436.911	421.024	344.067	301.657	271.518	145.11	145.749	229.143	33.1552	25.3287	29.761	5.07316	16.7782	0.15088
2809.36	669.913	513.109	680.529	737.226	671.63	650.296	637.125	654.567	643.461	592.252	594.257	622.774	512.452	553.053	498.236	429.22	422.646	424.527	341.874	293.718	304.148	153.192	129.808	237.745	55.0249	45.4571	38.7972	1.9742	0.26508	9.1876
2876.24	670.48	548.163	651.419	785.324	668.598	670.053	649.5	665.671	625.266	592.119	613.509	619.3	532.139	534.091	463.75	427.861	421.244	411.079	352.108	310.933	298.527	159.187	142.698	278.511	49.4101	36.2019	17.6141	11.3036	4.28228	-11.9952
2943.16	690.529	520.683	688.893	747.438	642.771	681.265	639.598	655.152	642.644	611.469	624.214	593.031	532.467	550.703	485.352	445.982	439.323	424.747	340.065	319.602	270.11	149.613	141.585	241.111	67.8148	59.1265	32.0064	-1.64352	18.9814	2.39688
3010.04	687.344	522.876	677.563	750.352	682.613	691.094	641.636	651.124	649.895	607.583	633.537	632.429	527.769	557.187	459.122	440.868	434.167	426.782	339.962	326.888	307.362	144.714	136.837	240.802	54.5596	38.6842	36.2716	-2.649	14.5384	6.6616
3076.92	675.7	524.207	682.079	752.08	698.879	694.523	665.39	670.524	650.368	595.238	636.459	648.251	532.44	556.891	481.938	427.295	420.551	446.722	361.574	327.774	321.038	156.684	138.868	239.416	45.3928	35.6562	33.76	18.0611	50.4954	4.14912
3143.8	685.276	521.629	702.449	748.434	675.628	694.756	682.425	681.122	663.636	604.111	636.184	624.556	541.42	569.391	484.064	434.94	428.154	435.027	376.468	325.464	295.198	162.317	144.018	233.145	86.3535	41.7689	44.045	32.0536	2.26972	14.433
3210.72	712.832	522.397	668.398	749.388	697.585	693.777	654.557	662.269	643.042	630.965	634.696	646.067	547.852	548.027	471.857	460.564	453.736	427.087	346.459	321.941	314.564	146.746	147.325	231.057	33.8562	45.4168	20.4681	1.1442	9.07996	-9.14552
3277.6	682.155	534.286	718.87	765.633	710.272	663.287	661.879	666.53	649.512	599.583	603.697	658.309	518.031	553.727	476.16	427.954	421.083	433.402	351.639	288.908	324.662	147.817	124.408	242.87	39.5098	29.1249	23.9572	5.42484	5.01616	-5.65836
3344.48	714.471	543.005	700.492	777.52	697.466	693.649	682.312	676.408	683.215	631.194	633.549	645.056	563.525	586.66	478.438	458.335	451.423	418.866	369.93	316.726	309.265	152.934	155.975	250.723	30.5918	19.4938	54.6802	22.8172	17.0889	25.0625
3411.36	729.765	545.026	724.977	780.197	695.425	673.815	666.759	660.468	671.265	645.782	613.204	642.569	542.816	573.937	502.555	471.693	464.739	428.833	352.235	294.348	304.634	139.462	139.652	250.203	37.5233	39.291	39.7502	4.22448	11.4118	10.1298
3478.28	706.607	549.664	699.107	786.471	698.018	709.547	668.746	686.643	665.183	621.917	648.425	644.714	545.641	567.083	496.387	446.599	439.603	440.324	352.079	327.536	304.637	156.314	140.354	252.955	58.5948	27.943	30.6906	3.17204	23.491	1.06732
3545.16	710.621	547.384	709.235	783.234	690.158	695.271	677.668	697.022	681.489	625.223	633.637	636.406	554.466	582.616	495.838	448.675	441.636	453.128	358.859	310.716	294.187	161.793	145.399	247.06	53.4765	49.3455	44.0192	9.0558	24.0325	14.3926
3612.04	737.024	565.411	715.751	807.918	699.78	698.091	688.372	699.775	663.622	650.918	635.944	645.579	548.449	563.975	506.342	473.139	466.059	441.981	367.42	310.991	301.218	161.782	139.708	266.549	56.2303	35.5352	23.1761	16.7219	5.0378	-6.45412
3678.92	716.167	554.838	728.634	793.276	708.997	719.041	678.636	686.762	677.424	629.351	656.381	654.347	542.081	577.004	481.825	450.342	443.219	441.669	355.542	329.397	307.845	150.42	133.763	250.288	66.8966	53.4208	34.0034	3.949	9.72236	4.36924
3745.8	724.288	554.68	699.702	792.957	721.554	710.264	677.233	689.124	681.059	636.761	647.09	666.454	544.338	579.863	512.513	456.521	449.357	438.322	351.996	318.075	317.811	150.13	134.06	247.048	59.3765	17.84	34.6637	-0.49044	21.6296	5.02528
3812.72	724.073	568.378	715.657	811.688	723.606	714.194	684.278	685.422	660.301	635.835	650.505	668.056	564.141	558.329	495.775	454.364	447.158	438.229	356.897	319.46	317.273	145.473	147.05	261.127	61.0247	32.4641	10.9326	3.51884	51.6456	-18.7104
3879.6	737.943	570.307	710.247	814.237	721.852	726.369	678.363	705.633	698.647	648.992	662.165	665.851	551.066	595.899	510.907	466.291	459.043	453.303	348.839	329.09	312.929	158.034	136.258	260.496	64.2394	16.4067	46.3067	-5.4312	13.9014	16.6588
3946.48	747.502	567.709	720.604	810.56	745.387	718.778	693.097	698.895	676.844	657.838	654.058	688.934	547.113	573.319	526.497	473.905	466.615	436.666	361.429	318.953	333.873	151.192	132.066	254.206	56.0458	31.5342	21.5326	6.26792	11.4395	-8.12056
4013.36	737.281	564.376	722.466	805.874	715.343	721.112	724.617	727.668	662.301	646.903	655.876	658.438	574.95	557.999	516.905	461.738	454.406	460.918	390.806	318.742	301.238	169.92	150.871	247	45.4328	50.1836	4.01972	34.7545	10.1865	-25.639
4080.28	743.789	582.49	758.188	830.676	724.655	727.069	708.585	683.013	697.567	652.696	661.315	667.296	571.493	592.487	506.872	466.3	458.926	466.588	372.63	322.153	307.959	135.779	147.039	266.601	50.0136	51.0692	36.317	15.6899	7.94152	6.65236
4147.16	728.405	566.396	736.846	808.444	712.394	731.189	682.961	698.567	702.253	636.596	664.917	654.582	560.255	596.393	505.542	448.968	441.553	442.966	344.861	323.727	293.107	144.99	137.581	243.444	38.1652	42.7747	38.0346	-12.9673	6.24856	8.36392
4214.04	763.738	595.777	740.545	848.738	728.262	729.954	698.657	726.575	695.452	671.212	663.164	669.996	572.491	588.812	514.21	482.352	474.895	448.257	358.414	319.946	306.384	163.168	145.104	277.13	26.6605	40.7335	28.2662	-0.30272	6.22424	-1.41104
4280.92	751.655	575.598	737.833	820.887	745.651	729.824	721.244	723.23	681.723	658.411	662.514	686.931	561.864	574.304	518.001	468.318	460.82	455.738	378.856	317.27	321.182	158.773	136.088	248.868	46.5657	51.0684	11.5719	19.2533	20.2564	-18.1122
4347.84	752.325	583.26	757.933	831.318	743.072	747.635	723.03	735.431	698.01	658.363	679.805	683.896	549.756	589.81	517.222	467.037	459.497	465.181	378.498	332.535	316.012	165.571	126.004	255.407	53.8461	36.9595	24.8933	18.0088	29.9284	-4.79784
4414.72	750.688	576.691	759.3	822.181	753.028	751.31	698.41	714.422	720.701	656.006	682.96	693.397	558.525	611.719	520.895	463.448	455.866	442.958	351.733	333.664	323.377	148.459	131.022	244.158	39.9742	31.9548	44.62	-9.6412	20.9218	14.9214
4481.6	763.355	587.215	766.972	836.547	734.417	747.651	717.294	736.492	727.717	667.953	678.78	674.33	565.136	617.953	528.893	474.162	466.538	447.34	368.473	327.458	302.175	162.364	134.481	254.276	41.6366	33.3867	48.6729	6.21452	18.9531	18.9666
4548.48	775.563	580.624	764.315	827.379	754.942	748.852	725.055	716.21	722.915	679.44	679.459	694.398	578.32	612.368	534.45	484.416	476.75	466.728	374.088	326.112	320.108	145.777	142.695	243	43.7416	42.4511	40.9083	10.9465	-5.02796	11.1941
4615.4	752.931	576.045	744.291	820.977	755.919	748.87	750.261	748.119	716.227	656.086	678.955	694.917	582.877	604.896	513.977	459.828	452.121	464.29	397.149	323.583	318.493	166.767	144.67	234.24	55.8452	48.4642	31.2587	33.1246	39.0509	1.5362
4682.28	759.563	607.046	757.173	863.498	751.785	757.335	702.973	731.794	717.31	661.994	686.897	690.326	586.863	605.195	521.644	464.503	456.755	466.301	347.716	329.501	311.769	153.03	146.233	269.956	60.9438	41.8654	29.3815	-17.1905	1.43292	-0.34956
4749.16	780.087	593.653	755.765	844.977	774.108	781.498	725.767	748.213	711.52	681.795	710.536	712.19	584.583	598.621	512.561	483.07	475.28	465.534	368.365	351.116	331.5	162.869	143.263	250.179	65.3623	21.0048	20.6327	2.5768	41.3443	-9.10724
4816.04	798.186	600.731	781.834	854.604	752.489	785.377	757.288	745.464	737.095	699.169	713.891	690.111	580.049	623.41	530.771	499.21	491.379	467.295	397.741	352.448	307.289	158.907	138.665	255.992	62.9397	41.4588	43.249	31.0723	1.45176	13.4999
4882.96	784.506	610.265	791.751	867.607	765.284	754.043	765.683	742.865	718.479	684.763	682.031	702.447	599.1	604.008	528.078	483.57	475.697	466.438	403.99	318.566	317.493	155.054	151.13	264.875	82.7605	33.128	21.6752	36.4419	13.2867	-8.08332
4949.84	783.95	603.015	774.655	857.533	785.774	753.525	747.333	761.543	731.268	683.482	680.988	722.477	581.378	616.01	538.302	481.054	473.14	462.472	383.494	315.5	335.391	166.522	136.993	252.779	32.858	41.4218	31.5074	15.0673	20.7684	1.73916
5016.72	796.961	612.913	768.774	871.037	774.952	796.529	751.312	764.468	713.384	695.765	723.466	711.194	577.949	597.339	538.185	492.103	484.147	480.938	385.327	355.957	321.977	166.647	133.197	262.12	47.4786	39.2258	10.6676	16.0222	24.8621	-19.1106
5083.6	765.012	599.961	797.068	853.121	784.829	762.3	767.16	752.809	749.689	663.088	688.711	720.61	601.921	632.856	549.112	458.191	450.194	463.777	399.029	319.18	329.263	156.273	149.224	242.897	65.5594	25.4487	44.018	28.8467	22.6058	14.2295
5150.52	799.582	630.551	799.078	895.076	785.792	766.475	756.406	748.275	756.693	696.929	692.358	721.11	593.136	639.071	536.369	490.797	482.759	464.069	386.129	320.806	327.634	151.029	141.556	278.102	53.557	30.3718	48.0676	15.0701	16.5048	18.2686
5217.4	784.886	604.984	766.312	859.815	765.528	792.659	752.382	756.54	741.91	681.503	718.013	700.384	586.86	623.499	558.064	474.137	466.057	482.685	379.959	344.442	304.778	155.001	135.703	243.112	66.332	33.6084	30.3317	8.02452	-0.598	0.52188
5284.28	791.707	616.526	793.613	875.578	772.418	800.631	785.418	778.839	758.675	687.593	725.457	706.811	586.309	639.474	544.68	478.992	470.871	481.079	410.848	349.866	309.076	169.078	133.994	254.508	78.1877	52.8922	44.1451	38.0383	16.2246	14.3242
5351.16	802.741	636.879	779.577	903.457	783.201	790.431	763.03	770.253	761.525	697.896	714.728	717.131	599.109	641.534	555.524	488.059	479.896	475.167	386.314	337.117	317.268	160.919	141.944	276.919	41.1541	21.641	44.044	12.63	22.4777	14.2117
5418.08	808.126	631.276	806.162	895.645	781.417	811.389	780.5	779.235	764.143	702.549	735.156	714.882	612.694	643.36	560.244	491.476	483.273	477.01	401.637	355.527	312.891	165.409	150.461	266.885	53.9076	26.5384	43.711	27.0794	15.0181	13.8672
5484.96	806.598	623.681	807.808	885.096	802.363	789.984	786.692	763.957	776.374	700.287	713.22	735.364	604.322	654.8	565.566	487.979	479.734	478.817	405.683	331.573	331.245	152.432	143.098	254.362	49.5891	51.0696	52.9931	30.2523	32.5542	23.1374
5551.84	813.663	624.891	806.997	886.652	813.395	804.306	786.596	764.331	783.508	706.618	727.011	745.931	588.556	661.141	571.382	493.074	484.788	478.718	403.44	343.345	339.685	150.725	130.385	252.845	73.3174	53.3118	57.178	27.1371	13.1745	27.3102
5618.72	840.603	628.905	813.348	892.063	790.906	788.952	765.083	784.659	751.302	732.823	711.125	722.975	598.381	628.143	550.229	518.043	509.716	473.554	379.779	325.442	314.603	163.386	136.187	254.834	47.8126	40.2043	22.0245	2.60528	24.4872	-7.85572
5685.6	804.236	648.839	807.789	919.366	807.461	818.946	774.349	793.623	769.826	695.721	740.587	739.064	620.983	645.873	553.989	479.705	471.336	472.384	386.898	352.887	328.566	167.865	151.232	276.723	77.0074	44.6604	37.6016	8.85324	22.3071	7.70876
5752.52	850.683	640.675	822.377	908.032	797.312	808.067	787.54	819	790.027	741.431	729.175	728.448	634.107	665.28	550.128	524.178	515.769	452.93	397.942	339.459	315.825	184.162	159.422	263.49	38.1054	57.9056	54.8567	19.0279	14.9471	24.9509
5819.4	833.618	635.285	827.858	900.512	804.678	803.448	765.855	787.083	775.887	723.629	724.023	735.347	633.865	650.345	558.67	505.14	496.689	461.977	374.11	332.29	320.599	159.208	157.944	253.725	41.4281	35.4368	37.7718	-5.67416	16.8472	7.85288
5886.28	835.602	650.419	830.232	921.213	830.545	805.705	795.713	772.478	773.678	724.875	725.746	760.747	602.728	647.341	555.621	505.149	496.657	463.273	401.82	331.998	343.874	146.719	134.118	269.616	67.3947	36.3688	32.6189	21.1676	-2.22516	2.68664
5953.16	824.854	650.229	824.923	920.844	820.407	817.383	780.998	816.402	760.785	713.387	736.888	750.14	608.88	633.652	557.207	492.425	483.892	500.693	384.957	341.125	331.143	176.372	137.267	266.353	59.7879	36.1143	16.7821	3.43696	27.8164	-13.1638
6020.08	844.71	661.341	818.87	936.015	831.15	813.728	783.498	802.162	781.904	732.504	732.698	760.414	626.213	653.975	565.282	510.304	501.731	472.004	385.31	334.921	339.294	164.147	148.506	277.217	54.2428	50.1834	34.9591	2.92304	14.1379	4.99932
6086.96	826.194	653.894	818.187	925.667	834.085	848.696	789.701	811.09	780.439	713.247	767.13	762.879	611.316	651.712	576.05	489.811	481.196	464.415	389.365	367.338	339.637	168.604	136.43	264.883	63.9845	28.2438	30.5518	6.11104	7.75816	0.57792
6153.84	829.104	632.46	823.294	896.086	832.381	819.183	810.478	807.459	803.186	715.416	737.08	760.706	641.371	673.662	565.765	490.741	482.086	502.981	407.994	335.275	335.34	164.018	156.874	235.066	49.0504	52.7123	50.3586	23.8748	30.895	20.3703
6220.72	843.601	637.976	848.974	903.561	838.163	842.723	814.745	820.577	800.321	729.17	760.083	766.017	634.618	669.999	561.543	503.259	494.562	474.511	410.114	356.264	338.529	171.492	150.693	238.936	60.2712	42.4606	44.5536	25.1291	9.46768	14.5508
6287.64	878.099	647.662	844.988	916.771	829.826	855.241	818.295	811.67	794.658	762.926	772.063	757.209	633.583	663.536	591.686	535.777	527.039	487.614	411.515	366.232	327.601	163.109	148.648	248.02	49.3089	48.7572	35.9508	25.6662	8.03976	5.93316
6354.52	862.827	675.207	843.554	954.536	831.596	846.268	789.891	809.408	784.173	746.909	762.552	758.507	628.976	652.252	583.902	518.522	509.744	489.568	380.963	354.708	326.777	159.511	144.02	279.427	49.5767	42.057	22.5282	-5.74936	13.156	-7.5046
6421.4	865.958	670.809	870.745	948.38	849.607	839.581	802.653	827.726	799.256	749.295	755.327	776.046	640.998	666.535	598.546	519.671	510.852	488.915	391.576	345.471	342.196	170.731	151.423	270.908	63.587	42.2966	34.6734	4.00096	26.0195	4.6254
6488.28	841.21	672.528	861.847	950.634	845.434	838.188	829.171	809.038	812.102	723.802	753.394	771.4	640.402	678.581	579.525	492.939	484.079	468.112	415.946	341.527	335.43	155.308	149.698	270.033	49.7505	34.1021	44.583	27.5087	29.0461	14.5194
6555.2	872.742	675	852.339	953.923	842.104	844.913	833.739	819.481	807.52	754.588	759.578	767.597	646.05	673.198	586.272	522.487	513.586	490.731	418.366	345.701	329.508	160.859	152.492	270.101	61.6245	15.0252	37.0658	29.0663	6.97148	6.98648
6622.08	864.902	676.382	860.07	955.713	854.349	856.281	816.828	813.091	792.307	746	770.406	779.369	643.909	657.183	582.76	512.661	503.72	524.907	399.306	354.519	339.16	154.291	149.653	268.806	52.263	46.3621	18.9172	9.14556	4.87484	-11.178
6688.96	871.361	674.03	851.129	952.371	850.088	864.359	809.7	838.546	798.359	751.712	777.942	774.633	651.781	662.433	596.204	517.134	508.152	493.771	390.03	360.045	332.306	170.651	154.058	262.846	41.7339	32.5952	22.0357	-0.991	-3.44872	-8.07576
6755.84	865.094	665.06	834.324	939.927	849.126	852.223	830.075	820.484	825.864	744.697	765.265	773.196	636.574	689.135	600.954	508.88	499.858	495.213	408.256	345.357	328.752	155.68	141.767	248.613	81.2573	31.2834	46.6069	16.3755	-1.74216	16.479
6822.76	891.303	689.587	848.061	973.541	872.627	851.956	830.544	852.527	810.209	770.156	764.455	796.222	627.075	672.676	594.567	533.101	524.038	502.665	406.576	342.539	349.66	176.786	133.607	276.25	25.9834	26.4416	28.019	13.8369	8.23148	-2.12552
6889.64	901.058	674.362	867.286	952.497	854.49	867.064	822.678	843.373	838.148	779.161	779.021	777.609	656.83	699.811	596.938	540.867	531.763	486.551	396.561	355.096	328.93	168.229	153.845	254.2	47.4699	35.1833	53.0266	2.96384	29.358	22.8652
6956.52	896.289	696.903	888.871	983.381	879.653	873.628	856.932	820.265	836.544	773.64	785.04	802.295	655.057	697.403	576.247	534.107	524.963	494.005	428.665	359.107	351.5	149.626	151.276	279.357	60.8951	42.5742	48.4916	34.2102	4.47788	18.3132
7023.4	872.04	709.146	880.319	1000.1	870.179	879.878	812.697	812.989	832.665	748.64	790.746	792.344	663.087	692.719	610.187	507.868	498.682	488.877	382.282	362.806	339.432	142.423	155.8	291.642	52.4915	40.1089	41.683	-13.03	21.88	11.4872
7090.32	897.447	678.034	887.65	957.214	886.972	864.733	840.691	831.354	816.957	773.294	775.057	808.661	647.909	676.205	597.563	531.283	522.057	504.14	408.126	345.109	353.633	153.683	143.536	249.733	48.3885	37.3647	23.0452	11.9578	-10.3793	-7.16808
7157.2	894.165	700.752	881.5	988.34	878.969	887.476	839.975	859.086	847.242	769.258	797.255	800.18	673.027	705.683	601.211	526.008	516.742	492.021	405.262	365.3	343.037	171.686	160.422	275.112	39.791	19.4918	50.4015	8.23744	8.73132	20.1705
7224.08	923.872	708.792	868.915	999.284	871.94	874.856	850.73	856.633	830.469	798.212	784.089	792.672	663.284	688.103	616.543	553.722	544.415	502.791	413.867	350.129	333.415	167.957	152.092	282.144	28.9344	51.1961	30.7008	15.9878	32.613	0.45192
7290.96	883.87	715.418	891.755	1008.28	883.963	880.518	848.227	857.955	827.982	757.454	789.204	804.217	660.641	684.809	590.331	511.725	502.377	510.599	409.215	353.238	342.845	166.947	148.898	287.409	86.0244	30.6493	25.2871	10.4806	7.83736	-4.97996
7357.84	892.973	687.473	903.794	969.748	876.384	904.544	844.136	872.484	847.219	765.802	812.684	796.158	650.977	703.238	603.524	518.833	509.445	497.713	402.974	374.712	332.673	175.446	140.627	249.461	44.4033	32.1074	41.5978	3.38624	-1.09136	11.3125
7424.76	919.304	698.356	874.706	984.601	885.763	879.241	852.548	838.259	823.19	791.376	786.833	805.057	678.623	678.401	596.459	543.167	533.739	506.44	409.237	346.857	339.459	148.843	159.346	260.049	51.7596	38.5761	14.644	8.79564	-8.29056	-15.6599
7491.64	926.47	707.572	905.706	997.162	893.408	922.732	862.65	866.24	841.321	797.785	829.775	812.222	658.242	695.723	610.997	548.337	538.868	519.245	417.189	387.795	344.511	167.028	143.323	268.553	50.5589	14.0256	29.85	15.8953	-0.66724	-0.4726
7558.52	937.887	703.252	892.644	991.11	873.806	890.522	856.648	861.546	841.211	808.444	797.017	792.139	668.182	694.804	631.074	557.755	548.246	477.825	409.037	353.032	322.316	161.688	149.236	260.137	43.9636	37.8257	26.8161	6.89148	14.6678	-3.52544
7625.4	928.177	707.847	920.332	997.317	895.341	920.859	866.849	869.661	864.858	797.975	826.804	813.193	680.617	717.641	600.892	546.046	536.496	513.767	417.089	380.816	341.258	165.571	156.954	262.866	45.6535	49.922	47.5406	14.0918	10.9905	17.1799
7692.32	928.262	709.301	899.871	999.203	910.933	897.235	864.985	875.638	887.442	797.3	802.631	828.303	662.948	739.414	634.036	544.131	534.541	524.301	413.075	354.64	354.257	167.915	142.897	261.668	69.934	15.5027	67.2018	9.22708	21.8872	36.8218
7759.2	924.653	720.971	919.359	1015.14	917.135	915.888	870.226	879.44	858.267	792.931	820.734	834.022	660.468	709.428	626.913	538.522	528.891	496.503	416.165	370.74	357.865	168.694	139.827	273.241	54.2673	44.3745	35.1059	11.4675	38.6124	4.70632
7826.08	939.415	698.207	927.263	983.725	920.183	899.613	858.169	853.348	869.314	806.931	803.908	836.587	689.478	719.664	626.819	551.282	541.611	510.462	401.959	351.912	358.32	147.949	159.539	241.772	58.4061	36.0307	43.232	-3.58836	10.7181	12.8127
7892.96	915.636	708.712	921.154	998.057	918.45	934.705	885.44	895.709	858.07	782.391	838.448	834.371	673.106	707.607	614.788	525.5	515.789	516.863	427.08	384.451	353.994	176.491	146.422	251.89	65.2403	39.8319	29.0679	20.6835	36.6651	-1.37128
7959.88	946.858	722.85	924.716	1017.38	914.819	923.654	882.104	881.362	858.584	812.85	826.845	830.256	676.208	707.308	628.076	554.719	544.968	511.014	421.594	370.847	347.77	164.204	147.393	266.549	12.4233	49.1623	26.6619	14.349	16.326	-3.7974
8026.76	931.528	734.795	919.322	1033.7	916.041	906.836	889.255	908.386	881.664	796.757	809.474	830.994	702.768	729.575	631.082	537.385	527.593	475.94	426.594	351.475	346.399	181.704	165.335	278.467	68.9282	41.8294	46.8236	18.5018	27.0567	16.3441
8093.64	968.064	713.236	920.336	1003.94	941.101	955.603	875.901	891.152	887.564	832.529	857.689	855.568	667.404	734.661	625.757	571.916	562.084	493.892	411.09	397.689	368.865	167.339	138.482	248.506	71.3568	20.6769	49.8058	2.15096	14.4757	19.3057
8160.52	927.865	735.44	933.52	1034.36	918.468	923.496	899.143	902.88	873.418	791.565	825.028	832.45	687.798	719.701	622.986	529.712	519.84	516.557	432.182	363.029	343.639	173.828	151.965	273.249	42.8936	40.606	32.7432	22.3962	12.7522	2.22256
8227.44	949.771	737.304	953.895	1036.81	936.848	939.088	897.794	907.02	891.169	812.705	840.065	850.344	686.605	736.637	624.419	549.611	539.699	525.449	428.682	376.067	359.425	174.853	149.833	272.567	46.5505	46.2696	47.5779	18.0502	19.7084	17.0364
8294.32	929.442	743.102	935.261	1044.67	953.021	908.624	886.256	915.005	881.49	791.61	809.047	866.032	693.565	726.143	626.1	527.274	517.322	531.34	414.994	343.05	373.006	178.647	153.6	276.804	53.6057	46.1235	34.9834	3.517	31.4208	4.42088
8361.2	960.164	745.767	968.046	1048.22	929.73	939.972	883.241	914.171	872.09	821.565	839.84	842.253	696.111	715.927	633.669	555.988	545.995	546.856	409.828	371.844	347.121	176.091	154.174	277.124	53.4318	39.0952	22.6683	-2.49392	26.7299	-7.9154
8428.08	965.601	738.24	941.698	1037.75	947.53	949.321	902.086	902.416	883.788	826.234	848.632	859.566	682.301	726.809	651.452	559.415	549.383	527.809	426.523	378.639	362.327	165.674	142.918	264.704	51.0064	30.7619	31.4524	13.3567	0.63844	0.84724
8495	956.891	740.575	961.188	1040.85	944.089	959.82	907.187	905.425	919.71	816.755	858.576	855.637	696.486	761.914	619.745	548.695	538.623	539.14	429.474	386.584	356.294	165.887	151.914	264.613	47.6924	15.109	64.4608	15.4638	14.6376	33.8341
8561.88	957.928	753.175	927.386	1058.06	943.849	951.955	896.454	912.567	908.701	817.024	850.153	854.91	703.242	750.088	648.198	547.722	537.61	521.358	416.589	376.165	353.461	169.075	155.536	277.353	68.6785	30.0351	50.5394	1.73632	-18.5474	19.891
8628.76	940.88	745.475	959.411	1047.36	936.355	954.106	917.528	925.835	894.919	799.205	851.746	846.927	709.377	735.487	649.842	528.662	518.509	517.777	435.513	375.761	343.373	176.676	158.71	264.718	74.2278	24.3389	33.845	19.818	8.33744	3.17472
8695.64	973.222	778.005	949.192	1091.98	955.423	917.994	890.929	919.348	889.025	830.777	815.076	865.505	701.923	728.775	638.956	558.992	548.799	510.768	406.764	337.095	359.847	170.053	152.055	302.373	39.9747	57.5144	25.0396	-9.77376	-17.0224	-5.65276
8762.56	988.979	759.665	962.102	1066.64	928.758	943.324	911.715	921.579	899.648	845.762	839.848	838.351	707.676	738.579	656.117	572.735	562.502	546.737	425.399	359.871	330.589	169.707	154.955	276.439	39.3862	35.5672	32.7526	8.02012	17.7408	2.03796
8829.44	1000.41	750.851	955.457	1054.41	969.844	958.8	904.791	901.519	915.721	856.418	854.765	878.946	708.565	753.833	644.992	582.15	571.877	526.474	416.323	372.793	369.082	153.313	154.337	262.413	72.7779	27.9674	45.9155	-1.89628	11.8836	15.1785
8896.32	982.343	770.45	949.937	1081.24	946.465	955.074	940.387	931.357	919.62	837.581	850.48	855.076	721.598	756.912	632.911	562.071	551.758	541.511	449.768	366.513	343.109	172.845	162.504	283.903	59.6882	48.3383	46.9055	30.7085	23.4106	16.1459
8963.2	981.434	770.522	958.249	1081.23	946.739	970.147	942.5	909.296	915.645	835.899	864.992	854.86	731.209	752.116	637.304	559.146	548.794	526.919	449.731	379.031	340.79	155.011	168.197	280.987	46.5448	39.4914	40.0218	29.8314	25.0902	9.2394
9030.12	1005.27	756.051	985.289	1061.22	969.666	964.651	919.802	934.699	926.851	858.957	858.936	877.295	706.737	762.501	665.912	580.962	570.57	523.682	424.882	370.98	361.123	171.351	149.236	259.891	75.0024	28.9162	48.3196	4.14372	0.43064	17.5143
9097	996.791	761.768	977.762	1068.96	985.647	955.793	914.534	921.5	910.979	849.706	849.516	892.783	712.681	745.807	653.048	570.469	560.037	511.643	417.463	359.568	374.511	159.898	152.277	264.03	62.5678	46.8468	29.5408	-4.11456	15.6846	-1.28752
9163.88	994.488	786.181	974.83	1102.42	1000.49	981.16	935.009	939.224	939.522	846.627	874.322	907.138	710.831	773.529	655.651	566.147	555.675	547.477	435.788	382.381	386.764	170.71	149.682	291.54	57.59	33.9081	55.1781	13.3721	8.68736	24.3266
9230.76	1012.84	782.764	968.144	1097.6	980.96	1007.56	937.923	918.581	928.329	864.202	900.159	887.112	718.192	761.514	673.733	582.481	571.969	555.428	436.55	406.225	364.637	153.898	153.75	284.263	42.398	64.0772	41.0794	13.2974	-3.46188	10.2045
9297.64	979.39	776.484	997.538	1088.85	971.364	971.484	932.105	940.532	928.896	829.975	863.521	877.022	719.869	761.257	662.224	547.011	536.46	540.052	428.581	367.594	352.447	167.755	153.708	273.407	73.4743	39.4603	38.7413	4.4908	4.11152	7.84276
9364.56	985.676	777.42	990.694	1090.02	988.44	990.426	934.989	966.652	942.352	835.484	881.9	893.605	713.227	773.89	657.733	551.277	540.686	536.934	429.314	383.982	366.931	184.614	147.649	271.571	52.1637	44.6639	49.2927	4.38768	11.0708	18.3705
9431.44	1017.64	786.291	993.051	1102.11	974.392	988.753	933.099	945.915	933.848	866.665	879.663	879.062	712.116	764.562	660.793	581.216	570.585	546.921	425.273	379.753	350.289	167.735	145.591	279.655	54.8448	37.2531	37.8848	-0.48984	10.4956	6.93872
9498.32	1011.01	803.945	1005.27	1126.27	983.999	979.787	926.497	977.774	948.229	859.259	870.133	888.174	742.407	778.119	666.976	572.567	561.896	537.662	416.52	368.232	357.303	188.726	166.251	298.718	49.3587	44.3875	49.3632	-10.0782	18.1153	18.3931
9565.2	1012.93	790.234	1018.36	1107.3	994.726	982.312	948.385	959.327	948.351	860.396	872.093	898.406	728.446	777.415	657.87	572.462	561.752	535.725	436.256	368.202	365.436	173.498	154.899	278.575	50.039	47.3862	46.5825	8.82304	-1.38104	15.5882
9632.12	1025.6	803.254	1015.82	1125.08	978.742	1000.14	943.502	966.747	943.585	872.284	889.36	881.926	722.798	771.825	680.972	583.106	572.356	542.021	429.222	383.479	346.858	176.894	149.562	291.845	49.2683	47.6236	38.9156	0.9546	9.17276	7.89696
9699	1001.23	821.286	1015.64	1149.76	993.398	997.904	949.341	980.4	935.072	847.141	886.554	896.085	744.98	762.485	678.323	556.721	545.931	542.097	432.909	378.684	358.921	184.779	164.358	311.382	69.9505	33.5476	27.5014	3.80836	14.8577	-3.54164
9765.88	1017.26	798.483	1000.35	1118.29	1005.57	1007.23	955.844	971.732	930.979	862.381	895.315	907.762	723.78	757.566	689.769	570.718	559.889	567.343	437.261	385.456	368.501	176.593	147.772	279.874	60.0239	53.7012	20.5081	7.32716	14.3684	-10.5596
9832.76	1033.31	797.015	1025.86	1116.16	998.969	1015.8	969.466	961.964	953.391	877.657	903.321	900.663	732.265	779.151	663.441	584.751	573.882	539.789	448.732	391.473	359.305	167.615	152.661	275.037	42.6994	52.9666	40.0206	17.965	-1.17	8.92816
9899.68	1044.68	823.964	1020.47	1153.1	1011.64	999.612	968.274	962.392	952.951	888.236	886.562	912.841	740.569	777.884	685.673	594.086	583.178	545.286	445.388	372.726	369.387	165.979	157.42	305.721	63.1389	51.3913	36.6819	13.789	22.1383	5.56456
9966.56	1030.57	802.314	1031.62	1123.21	1018.49	1013.74	965.928	976.887	959.886	873.347	900.117	919.192	725.484	783.992	667.651	577.954	567.007	544.188	440.891	384.294	373.643	174.472	145.26	275.656	59.3616	37.7195	40.7187	8.4598	21.8186	9.57624
10033.4	1034.7	808.038	1020.17	1130.96	1010.31	1009.39	966.925	955.177	959.85	876.691	895.204	910.506	709.902	783.127	692.278	580.056	569.068	529.562	439.737	377.393	362.862	156.897	132.741	279.808	55.6649	42.9118	37.7844	6.475	6.06356	6.6168
10100.3	1040.63	801.165	1019.9	1121.4	1022.88	1015.26	974.98	989.604	972.123	881.837	900.505	922.577	736.623	794.571	696.772	583.958	572.932	565.53	445.641	380.707	372.838	179.741	150.825	268.215	38.5953	38.3004	47.1604	11.5478	6.57836	15.9674
10167.2	1046.36	816.004	1038.02	1141.68	1008.79	1030.24	970.066	972.266	967.747	886.78	914.919	907.994	749.793	789.366	666.463	587.658	576.591	558.345	438.575	393.135	356.162	165.315	159.108	283.763	57.6749	39.7474	39.8881	3.65124	14.3203	8.66964
10234.1	1051.67	814.741	1046.09	1139.83	1009.55	1036.54	989.649	989.325	963.389	891.299	920.643	908.247	747.527	784.179	709.094	590.933	579.827	546.162	456.007	396.873	354.321	175.655	156.224	279.184	49.6081	37.1457	32.6348	20.2536	18.0556	1.39072
10301	1039.96	818.416	1042.08	1144.77	1048.86	1029.44	985.511	987.268	954.87	878.807	912.974	947.06	766.308	774.83	702.531	577.198	566.053	546.664	449.717	387.218	391.041	172.232	168.567	280.776	67.5433	48.3724	21.2208	13.1342	11.3596	-10.0491
10367.9	1047.24	823.446	1032.08	1151.56	1029.18	1035.48	985.967	1001.92	966.367	885.295	918.443	926.876	755.548	785.496	692.4	582.443	571.258	566.575	448.022	390.702	368.764	180.844	159.541	284.063	63.0778	49.1636	29.8234	10.6104	9.869	-1.47232
10434.8	1049.51	820.075	1061.03	1146.81	1031.57	1053.32	976.452	1006.79	965.597	886.773	935.715	928.774	779.029	783.895	683.605	582.677	571.453	583.146	436.355	405.99	368.57	182.408	175.284	276.85	30.8048	49.0072	26.1593	-1.88496	41.7781	-5.16252
10501.7	1073.72	829.31	1044.3	1159.39	1025.33	1045.23	987.466	992.037	981.803	910.195	927.053	922.028	774.514	799.27	705.459	604.856	593.593	549.911	445.217	395.344	359.732	169.843	170.777	285.395	62.1816	21.2068	39.4726	6.14968	28.1722	8.1246
10568.6	1073.6	827.764	1051.14	1157.15	1030.11	1031.62	997.686	1011.48	959.759	909.289	912.866	926.305	777.128	776.394	707.205	602.706	591.404	556.511	453.286	379.173	361.918	181.9	171.427	280.462	76.682	55.4223	14.536	13.3916	5.4766	-16.8383
10635.4	1078.28	837.09	1048.63	1169.86	1031.78	1027.97	1010.54	992.414	979.825	913.179	908.647	927.47	755.933	795.627	689.485	605.352	594.01	566.496	463.987	372.97	360.991	166.234	154.855	289.12	51.9874	60.4587	31.71	23.2654	33.2363	0.3092
10702.4	1081.67	838.836	1060.54	1172.14	1063.47	1044.34	989.369	1013.05	995.334	915.77	924.442	958.662	753.316	810.303	662.381	606.699	595.318	564.987	440.666	386.782	390.093	179.153	151.723	288.305	51.4874	53.8612	44.3276	-0.882	12.6132	12.9002
10769.2	1054.33	831.194	1064.36	1161.51	1033.32	1073.83	1011.89	1015.68	979.276	887.637	953.36	928.006	775.653	793.412	710.007	577.323	565.902	568	461.036	413.719	357.347	179.103	166.644	275.754	82.171	38.3485	25.3792	18.6623	15.4454	-6.0748
10836.1	1082.9	836.144	1035.4	1168.2	1050.16	1068.52	1004.46	1028.6	1007.13	915.421	947.472	944.346	755.571	820.43	708.677	603.863	592.403	565.77	451.453	405.848	371.598	186.473	150.879	278.943	66.3341	46.2929	50.3412	8.25384	9.36764	18.8603
10903	1084.04	830.941	1051.24	1160.93	1056.42	1065.05	1028.75	995.879	988.747	915.765	943.425	950.094	780.161	801.216	693.582	602.963	591.464	580.198	473.595	399.819	375.257	160.974	167.431	269.441	57.425	44.7644	29.0712	29.5712	40.2985	-2.43672
10969.9	1072.11	851.123	1050.73	1188.56	1071.24	1078.8	1020.31	1025.43	991.992	903.04	956.6	964.411	766.568	803.626	700.951	588.994	577.456	561.525	462.997	411.013	387.485	180.316	156.362	291.672	44.835	41.9328	29.4275	18.1488	13.103	-2.10744
11036.8	1086.46	842.814	1065.75	1177.02	1065.37	1063.38	1016.75	1020.77	1002.5	916.591	940.613	958.036	797.029	813.298	724.431	601.301	589.724	583.426	457.291	393.045	379.021	175.021	177.162	278.288	60.5212	33.4504	37.046	11.6184	22.1845	5.48384
11103.7	1089.57	862.427	1099.9	1203.87	1063.93	1055.44	1033.57	1042.52	989.13	918.909	932.097	956.09	785.779	799.093	711.431	602.375	590.759	579.971	471.953	382.549	374.988	188.74	167.789	299.808	32.8907	26.722	20.7894	25.4564	26.6798	-10.8001
11170.6	1082.98	858.378	1084.95	1198.18	1058.11	1059.73	1037.6	1041.26	1020.99	911.517	935.81	949.763	789.029	830.12	709.165	593.739	582.084	557	473.839	384.282	366.573	185.902	168.907	291.75	56.5693	40.0315	49.7654	26.52	27.3474	18.1484
11237.4	1086.5	842.267	1078.82	1175.91	1068.36	1066.99	1018.74	1022.59	996.134	914.244	942.485	959.513	786.757	804.425	708.789	595.222	583.527	569.481	452.823	388.978	374.237	170.518	166.031	268.615	52.6422	34.0412	22.0202	4.68072	-0.47868	-9.62436
11304.4	1118.3	875.684	1093.71	1221.74	1086.9	1073.75	1032.27	1051.04	1014.22	945.242	948.667	977.54	790.993	821.672	704.402	624.976	613.243	588.22	464.201	393.18	390.177	189.066	167.863	307.39	45.9287	35.682	37.2184	15.2371	-3.1712	5.54608
11371.2	1107.66	860.179	1066.65	1200.3	1088.24	1098.52	1053.33	1040.45	1016.68	933.811	972.867	978.373	800.514	823.302	723.119	612.3	600.528	589.326	483.111	415.402	388.924	179.51	173.519	285.014	57.3868	35.7834	36.8003	33.3252	18.0358	5.10016
11438.1	1086.51	865.012	1121.48	1206.83	1086.45	1079.84	1036.32	1045.15	992.256	911.857	953.601	976.082	789.349	798.035	708.441	589.102	577.291	590.499	463.949	394.158	384.547	180.956	164.211	288.059	45.8382	36.4228	9.48696	13.3415	5.19248	-22.2412
11505	1099.38	855.414	1097.77	1193.51	1106.57	1066.57	1041.47	1030.2	1039.08	923.934	939.753	995.688	792.275	844.022	697.092	599.936	588.085	560.632	466.949	378.333	402.068	168.258	165.098	273.066	43.3317	52.955	53.4284	15.5207	19.3186	21.6722
11571.9	1112.86	863.201	1100.97	1204.1	1062.9	1091.53	1049.92	1077.74	1041	936.61	964.134	951.517	789.642	845.1	710.069	611.367	599.477	577.845	473.248	400.736	355.813	200.551	161.964	279.806	53.3742	55.0996	52.461	20.9998	10.8877	20.6766
11638.8	1101.27	859.779	1095.28	1199.27	1098.6	1111.52	1028.16	1050.27	1033.67	924.224	983.544	986.706	776.389	836.934	725.126	597.736	585.808	597.355	449.331	418.169	388.917	178.841	151.148	272.534	66.7968	48.7464	42.2516	-3.73712	21.998	10.4389
11705.7	1132.8	870.649	1131.12	1214.1	1116.61	1116.47	1065.53	1064.95	1018.89	954.943	987.911	1004.21	791.439	821.311	720.5	627.211	615.244	585.097	484.549	420.559	404.336	187.476	160.808	283.127	54.6859	29.1272	24.5863	30.6613	-12.3544	-7.25484
11772.6	1110.32	883.831	1108.61	1232.1	1076.02	1116.03	1072.28	1058.32	1025.79	931.667	986.89	963.1	811.711	827.379	734.325	602.691	590.684	590.053	489.154	417.562	361.144	180.773	174.245	296.61	57.6204	42.3582	28.6124	34.4474	-5.82036	-3.25728
11839.5	1140.68	872.272	1120.61	1216.09	1096.7	1104.35	1058.51	1057.07	1035.06	961.219	974.63	983.277	818.326	835.802	739.379	630.999	618.953	588.831	473.227	403.326	379.238	177.937	177.804	279.168	69.1067	59.3018	34.9944	17.702	15.8442	3.09604
11906.4	1132.39	874.581	1111.28	1219.15	1103.47	1113.95	1054.54	1047.31	1045.25	952.132	983.65	989.535	793.025	845.156	734.183	620.668	608.583	570.288	467.105	410.371	383.414	168.978	158.275	279.061	45.9834	38.6542	42.3091	10.7618	16.0856	10.382
11973.2	1105.17	871.259	1109.49	1214.46	1089.07	1108.89	1057.66	1051.55	1050.36	924.105	978.009	974.624	811.416	849.425	746.776	591.395	579.272	583.167	468.081	402.756	366.42	170.099	170.354	271.916	46.0756	20.8792	44.539	10.9194	8.06708	12.583
12040.1	1147.76	890.634	1122.79	1240.98	1108.76	1129.05	1074.74	1059.83	1025.1	965.894	997.584	993.798	816.203	823.32	729.321	631.941	619.779	580.341	483.005	420.356	383.512	174.128	172.593	293.142	74.121	30.4824	16.3961	25.0265	14.0777	-15.5889
12107	1126.91	897.652	1141.19	1250.51	1098.96	1135.48	1059.76	1055.56	1050.85	944.237	1003.44	983.493	801.699	848.227	724.968	609.039	596.838	602.3	465.87	424.234	371.126	169.12	160.877	298.921	52.5812	42.031	39.2666	7.07424	19.9236	7.25252
12173.9	1160.24	866.966	1125.88	1208.19	1124.51	1129.59	1078.25	1053.24	1040.91	976.763	996.958	1008.53	802.941	837.445	736.93	640.32	628.081	603.019	482.213	415.783	394.081	165.524	160.553	257.572	50.0646	33.191	26.4487	22.6005	37.3472	-5.5946
12240.8	1127.06	878.881	1132.18	1224.46	1120.45	1106.05	1056.64	1087.02	1048.83	942.774	972.831	1003.95	795.209	844.528	729.771	605.086	592.808	584.66	458.451	389.682	387.423	187.909	153.737	269.474	46.4727	42.5874	31.4974	-1.97704	16.5385	-0.57516
12307.7	1127.9	907.036	1145.6	1263.05	1114.34	1139.07	1069.3	1070.89	1057.01	942.809	1005.27	997.33	796.501	851.858	735.755	603.877	591.56	602.392	468.958	420.145	378.722	174.368	153.45	301.676	52.8073	29.6342	36.7935	7.71412	3.41008	4.69148
12374.6	1141.85	905.731	1134.49	1261.13	1132.55	1133.38	1067.06	1080.9	1061.14	955.949	998.994	1015.03	828.111	855.146	743.482	615.772	603.417	597.65	464.565	411.901	394.343	179.644	175.096	297.054	67.7301	46.1329	38.0492	2.50632	-6.2252	5.91768
12441.5	1133.39	904.284	1159.66	1259.02	1133.07	1154.39	1089.6	1067.87	1076.39	946.682	1019.42	1015.04	814.883	869.552	728.878	605.261	592.866	607.35	484.955	430.352	392.271	168.332	164.307	292.254	49.2297	42.3452	50.4232	22.0814	34.8963	18.262
12508.4	1149.6	894.438	1127.09	1245.36	1138.87	1145.03	1098.12	1088.4	1081.07	962.081	1009.48	1020.32	791.356	873.387	757.566	619.415	606.982	576.747	491.328	418.438	395.475	181.189	146.068	276.956	62.1974	35.8912	52.2272	27.6403	31.4268	20.0363
12575.2	1150.16	905.168	1137.14	1260	1139.68	1141.03	1086.31	1085.45	1072.34	961.828	1004.89	1020.62	825.252	863.815	757.07	617.917	605.446	597.101	477.362	411.882	393.693	177.132	169.369	287.378	51.9766	27.209	40.6258	12.8598	-3.37436	8.40496
12642.2	1156.31	908.322	1139.63	1264.21	1152.96	1139.97	1088.82	1109.42	1073.86	967.166	1003.24	1033.38	837.677	864.494	756.359	622.011	609.501	597.028	477.724	408.265	404.378	192.467	177.14	288.33	36.5926	59.3436	39.275	12.4084	0.25092	7.02432
12709	1168.03	924.647	1164.55	1286.54	1132.41	1171.73	1079.96	1086.8	1075.9	978.076	1034.42	1012.32	831.805	865.682	737.941	631.676	619.127	627.025	466.714	437.468	381.237	174.252	171.674	305.747	43.5088	45.657	38.4352	0.58496	33.1888	6.15444
12775.9	1145.56	921.922	1164.89	1282.67	1170.26	1144.71	1089.42	1102.83	1071.89	954.802	1006.81	1049.65	813.892	860.827	757.097	607.158	594.571	600.866	474.016	407.891	416.49	183.864	157.499	299.351	58.0376	30.9422	31.5532	7.07468	7.5556	-0.75772
12842.8	1164.35	942.702	1160.45	1311.12	1149.27	1161.35	1099.26	1095.54	1084.12	972.774	1022.85	1028.14	834.909	872.215	763.331	623.885	611.259	593.455	481.703	421.965	392.905	176.69	171.487	322.336	51.5554	45.4206	40.9158	13.9489	36.3056	8.57464
12909.7	1192.69	904.626	1173.65	1258.64	1166.29	1153.04	1096.11	1113.88	1085.78	1000.3	1013.96	1044.65	839.348	873.021	771.546	650.169	637.504	597.479	476.406	411.105	407.34	187.969	173.482	271.752	56.9052	52.0741	39.697	7.8402	1.15084	7.3254
12976.6	1191.28	917.297	1158.22	1275.94	1157.91	1151.09	1116.49	1112.5	1082.24	998.08	1011.42	1035.75	818.527	868.64	778.535	646.702	633.998	623.613	494.629	406.59	396.364	185.049	157.206	284.602	56.0854	22.7629	33.2914	25.2517	-10.5155	0.8894
13043.5	1182.82	909.244	1180.86	1264.75	1172.65	1154.69	1089.75	1094.05	1094.92	988.803	1014.43	1049.97	818.097	880.472	755.852	636.18	623.438	622.594	465.745	407.637	408.511	169.833	155.68	271.547	70.0634	43.153	43.1004	-4.4432	12.0707	10.6678
13110.4	1182.04	917.645	1183.02	1276.18	1141.71	1162.63	1122.79	1126.15	1078.13	987.214	1021.78	1018.51	824.014	862.827	765.03	633.346	620.566	604.583	496.631	413.017	374.976	191.024	158.747	279.059	62.3894	32.6786	23.4333	25.6319	28.6398	-9.02984
13177.2	1198.34	926.609	1159.52	1288.38	1196.35	1160.32	1128.45	1112.69	1101.49	1002.7	1018.88	1072.64	819.45	885.346	763.341	647.583	634.764	604.554	500.142	408.149	427.028	179.403	154.233	287.277	43.921	38.9009	43.9308	28.3321	40.9872	11.4369
13244.2	1178.72	935.497	1178.33	1300.48	1169.71	1168.04	1102.88	1098.95	1089.43	982.26	1026	1045.48	831.419	872.439	771.012	625.903	613.045	607.435	472.417	413.309	397.793	167.585	161.679	295.398	79.7019	48.1458	29.0034	-0.20264	10.8518	-3.52136
13311	1194.8	938.723	1184.31	1304.8	1176.98	1196.36	1112.21	1152.03	1090.44	997.525	1053.73	1052.22	845.272	872.595	767.581	639.923	627.027	616.792	479.597	439.071	402.466	203.883	170.489	296.444	53.9983	41.4757	27.1401	6.1682	27.7011	-5.41552
13377.9	1187.38	936.376	1202.52	1301.45	1186.32	1179.49	1130.86	1111.52	1089.02	989.284	1036.28	1061.05	853.231	870.325	765.413	630.437	617.504	620.811	496.1	419.649	409.22	172.792	175.036	290.523	50.5054	23.9796	22.8515	21.8613	19.5919	-9.7352
13444.8	1224.64	940.444	1178.33	1306.92	1184.7	1177.77	1123.38	1157.6	1110.49	1025.73	1033.97	1058.9	853.349	890.949	787.007	665.639	652.667	615.161	486.462	415.379	405.002	204.039	173.911	292.62	64.5307	38.1761	41.4572	11.4148	7.68952	8.83936
13511.7	1204.4	929.615	1195	1291.9	1179.52	1198.81	1139.92	1154	1127	1004.67	1054.42	1053.21	850.49	906.609	782.01	643.338	630.327	618.964	500.854	433.865	397.232	199.527	170.633	276.098	45.5396	42.643	55.1004	24.9982	26.1338	22.4514
13578.6	1202.57	951.787	1215.3	1322.27	1188.05	1175.52	1136.9	1146.48	1103.31	1002.03	1030.55	1061.22	850.91	882.067	769.255	639.444	626.395	634.336	495.685	408.023	403.172	192.19	169.729	300.825	59.5526	52.2391	28.5427	19.0218	6.28132	-4.1376
13645.5	1222.7	957.668	1214.39	1330.23	1187.84	1210.79	1146.81	1148.64	1129.02	1021.33	1065.23	1060.49	859.97	906.928	791.799	657.503	644.416	617.011	503.437	440.741	400.368	191.82	175.074	305.191	72.7003	52.6726	51.3895	25.9659	17.3051	18.6778
13712.4	1220.32	953.692	1204.75	1324.64	1187.34	1195.14	1135.05	1165.29	1117.97	1018.13	1049	1059.46	839.958	895.02	761.04	653.06	639.934	635.153	489.527	422.545	397.273	201.886	159.39	297.235	34.6126	36.3024	37.4675	11.2482	7.03592	4.72432
13779.3	1226.32	964.179	1204.49	1338.94	1200.27	1211.23	1141.59	1146.09	1110.66	1023.31	1064.5	1071.87	875.598	886.864	782.449	656.995	643.831	609.981	493.922	436.086	407.608	186.142	183.965	307.357	47.7461	40.19	27.2975	14.8365	27.0455	-5.47716
13846.2	1229.66	971.144	1222.05	1348.39	1204.32	1183.94	1127.29	1172.17	1139.31	1025.83	1036.62	1075.4	858.478	914.66	788.881	658.269	645.067	629.301	477.464	406.243	409.066	202.992	170.374	313.078	60.8615	29.3107	53.0818	-2.42848	20.3741	20.2755
13913	1221.13	955.151	1215.72	1326.28	1218.15	1179.57	1149.58	1148.81	1138.06	1016.48	1031.66	1088.7	845.235	912.558	785.514	647.672	634.431	617.746	497.608	399.318	420.303	184.255	159.588	290.101	71.769	49.578	48.9682	16.91	18.0799	16.1301
13979.9	1239.23	962.922	1215.27	1336.84	1176.31	1201.03	1153.59	1163.18	1147.14	1033.76	1052.53	1046.34	873.136	920.783	791.279	663.711	650.432	633.865	499.467	418.224	375.869	192.676	178.567	296.83	62.6912	32.5774	55.1834	17.9631	0.92184	22.3135
14046.8	1241.02	964.743	1209.33	1339.22	1220.28	1211.91	1135.71	1147.7	1126.79	1034.73	1062.82	1089.79	840.543	899.58	781.83	663.433	650.116	633.468	479.433	426.557	417.252	179.611	153.784	296.122	63.3297	45.1733	31.9703	-2.87648	15.3154	-0.93152
14113.7	1240.43	962.042	1216.67	1335.38	1231.3	1200.87	1156.01	1161.54	1133.78	1033.31	1051.19	1100.28	852.483	905.713	805.587	660.771	647.416	638.271	497.584	412.965	425.674	187.654	161.218	289.761	63.5357	54.568	36.0945	14.4696	6.13868	3.16072
14180.6	1239.3	960.668	1253.55	1333.37	1187.7	1200.34	1158.03	1155.99	1134.62	1031.36	1050.07	1056.16	876.792	905.701	793.832	657.575	644.182	632.352	497.454	409.876	379.485	181.739	177.6	285.059	55.266	37.5787	34.0746	13.5344	17.3597	1.10876
14247.5	1244.94	957.127	1236.97	1328.37	1218.96	1244.41	1161.72	1165.99	1130.39	1036.18	1093.54	1086.9	879.68	900.618	798.236	661.149	647.718	640.86	498.989	451.394	408.151	187.024	178.486	277.648	52.8394	25.895	26.9848	14.2656	-5.05376	-6.0132
14314.4	1243.37	969.953	1231.15	1345.89	1210.83	1213.34	1157.55	1180.14	1119.43	1033.78	1061.88	1078.24	867.506	888.802	781.506	657.507	644.037	639.172	492.668	417.773	397.432	195.29	168.478	290.697	40.7846	37.0648	13.1628	7.14008	26.2292	-19.8674
14381.3	1264.72	979.662	1236.27	1359.12	1226.21	1221.32	1155.76	1170.55	1134.15	1054.3	1069.27	1093.1	866.857	902.671	799.956	676.78	663.273	627.52	488.735	423.198	410.223	186.465	166.807	299.854	80.0106	25.8718	25.0269	2.40356	12.842	-8.03568
14448.2	1265.85	988.621	1232.37	1371.31	1217.57	1220.46	1184.03	1175.2	1151.86	1054.6	1067.82	1083.93	878.574	919.522	824.572	675.841	662.296	632.182	514.846	419.786	398.983	187.895	174.082	308.072	57.5839	42.2181	39.8736	27.7114	18.8388	6.77864
14515	1259.82	978.504	1245.37	1357.28	1248.04	1232.06	1181.07	1166.99	1145.15	1047.74	1078.82	1113.88	880.4	911.954	791.536	667.737	654.153	632.419	509.734	428.836	426.864	180.061	174.203	292.446	73.8936	64.4936	30.302	21.7965	0.76224	-2.82548
14581.9	1273.82	999.17	1260.01	1385.58	1240.1	1232.8	1178.77	1170.33	1149.21	1060.92	1078.97	1105.41	881.324	915.162	806.151	679.669	666.048	643.061	505.288	427.027	416.329	180.551	173.672	315.298	65.9788	26.1491	31.5081	16.5476	30.5975	-1.652
14648.8	1266.15	984.111	1259.47	1364.75	1255.65	1244.88	1167.31	1175.78	1157.93	1052.42	1090.45	1120.43	861.688	923.023	798.705	669.924	656.264	618.72	491.682	436.546	429.29	182.558	158.269	293.496	62.5952	38.5712	37.3674	2.13964	17.4826	4.17472
14715.7	1277.17	987.011	1271.36	1368.62	1240.25	1235.96	1189.09	1195.35	1159.63	1062.61	1080.94	1104.51	886.054	923.866	793.596	678.873	665.175	624.717	511.302	425.074	411.3	194.728	174.697	294.141	69.898	44.9506	36.2088	20.9578	26.1982	2.98336
14782.6	1270.66	996.694	1254.77	1381.81	1247.7	1233.12	1183.88	1191.35	1154.55	1055.28	1077.51	1111.43	897.295	917.929	810.337	670.292	656.557	632.251	503.951	419.684	416.161	189.931	181.631	303.266	61.7197	51.6806	28.2719	12.8051	-0.86704	-4.98636
14849.5	1255.94	1000.59	1243.06	1387.04	1239.13	1247.8	1196.85	1189.68	1160.78	1039.73	1091.59	1102.33	900.912	923.299	831.856	653.497	639.724	655.641	514.769	431.808	404.996	186.811	183.05	305.152	59.5773	27.5201	31.643	22.8223	10.6764	-1.64816
14916.4	1280.41	991.561	1272.24	1374.51	1237.72	1264.78	1180.9	1185.15	1160.36	1063.37	1107.97	1100.39	885.452	922.022	830.697	675.892	662.081	631.03	496.668	446.232	400.993	181.635	170.67	290.891	50.8248	31.0681	28.3676	3.91952	5.98984	-4.95644
14983.3	1277.83	996.213	1257.92	1380.78	1243.96	1268.5	1198.83	1205.29	1189.6	1059.96	1111.09	1106.11	875.564	950.405	817.474	671.236	657.387	638.971	512.45	447.395	404.642	194.216	162.321	293.728	68.6893	29.5847	54.7532	18.9013	30.0732	21.3962
15050.2	1278.83	996.037	1279.96	1380.42	1248.54	1252.93	1182.35	1195.23	1156.38	1060.13	1094.92	1110.16	896.579	916.326	824.275	670.165	656.277	637.609	493.818	429.272	406.629	185.059	176.328	290.529	47.7012	43.4898	18.6777	-0.53076	-2.4848	-14.7124
15117	1286.54	1016.48	1247.25	1408.41	1249.43	1272.41	1205.86	1212.4	1185.04	1067.01	1113.81	1110.52	894.274	944.128	805.055	675.803	661.878	651.614	515.179	446.201	404.929	195.507	173.466	313.106	64.7037	50.6887	44.4843	20.0304	13.9307	11.061
15184	1294.89	999.251	1287.46	1384.59	1268.95	1265.76	1211.94	1194.84	1184.57	1074.53	1106.55	1129.51	894.191	942.794	809.521	682.071	668.109	633.482	519.102	436.994	421.857	180.948	172.212	288.589	67.9616	38.2345	41.1547	23.1536	12.61	7.69808
15250.8	1290.54	1018.38	1269.89	1410.77	1276.85	1271.83	1213.26	1205.7	1179.76	1069.35	1112.02	1136.88	889.304	937.132	825.653	675.648	661.647	644.335	518.275	440.511	427.165	186.85	167.482	309.523	47.7237	30.0545	33.4986	21.5272	19.5391	0.00864
15317.7	1295	1009.62	1280.72	1398.6	1256.89	1271.78	1193.04	1202.62	1170.58	1072.98	1111.37	1116.39	887.645	927.092	832.609	678.033	663.995	647.534	495.904	437.901	404.614	182.716	165.09	295.595	58.1004	32.3658	21.4658	-1.64212	19.054	-12.0576
15384.6	1289.6	1011.79	1289.08	1401.46	1258.54	1253.23	1204.06	1221.22	1199.21	1066.74	1092.22	1117.51	900.412	954.861	830.322	670.55	656.474	647.945	504.772	416.801	403.673	194.194	173.132	295.331	75.6326	45.1098	47.2422	6.4272	29.4069	13.6854
15451.5	1319.97	1027.43	1280.85	1422.85	1293.42	1278.97	1238.18	1219.78	1195.23	1096.28	1117.36	1151.86	905.289	950.014	822.236	698.846	684.732	638.969	536.743	439.983	435.959	191.245	175.469	311.905	47.764	25.1825	40.4028	37.6001	19.8675	6.81248
15518.4	1312.2	1032.01	1292.08	1429.01	1305.61	1255.74	1209.34	1208.21	1221.76	1087.67	1093.53	1163.51	901.711	975.689	813.669	688.997	674.845	658.779	505.751	414.197	445.555	181.002	171.689	314.643	59.7142	47.8286	64.0872	5.81004	14.6561	30.4632
15585.3	1307.28	1018.45	1297.49	1410.24	1302.24	1285.21	1234.82	1218.04	1205.81	1081.92	1122.39	1159.61	909.152	958.876	852.04	682.003	667.813	648.666	529.081	441.11	439.59	186.165	175.882	294.714	73.1878	25.74	45.2845	28.342	3.42672	11.6269
15652.2	1314.87	1034.22	1317.54	1431.8	1280.05	1300.52	1205.64	1246.09	1211.56	1088.68	1137.1	1136.89	925.291	963.764	837.288	687.511	673.284	663.192	497.756	453.861	414.811	204.447	186.366	311.449	49.5422	40.4606	48.1836	-3.77932	7.32888	14.4922
15719.1	1327.32	1041.12	1306.06	1441.16	1296.26	1291.24	1234.13	1223.79	1219.89	1100.3	1127.21	1152.57	911.433	971.232	831.254	697.885	683.62	658.578	524.095	442.026	428.431	186.478	175.152	317.097	60.6034	14.9313	53.6628	21.7628	8.20484	19.9376
15786	1342.08	1019.27	1287.72	1411	1292.81	1303.99	1206.56	1224.55	1202.63	1114.22	1139.36	1148.58	909.885	953.11	827.722	710.566	696.263	657.168	494.37	452.224	422.386	185.111	172.843	286.812	50.5819	27.4382	33.5535	-8.75848	15.4342	-0.20556
15852.8	1335.52	1032.37	1310.87	1428.9	1298.6	1281.03	1223.59	1260.81	1211.54	1106.81	1115.8	1153.84	919.321	961.152	840.706	701.924	687.584	638.461	509.252	426.705	425.588	209.309	178.481	300.217	65.6668	49.5066	39.6078	5.32852	-10.7818	5.8148
15919.7	1335.37	1034.79	1308.2	1432.1	1303.77	1308.83	1233.96	1260.19	1200.13	1105.8	1142.99	1158.48	908.627	948.878	832.219	699.688	685.31	654.239	517.469	451.949	428.168	206.946	169.557	300.265	47.1686	60.9895	25.3485	12.7502	27.5805	-8.47852
15986.6	1356.08	1032.54	1325.86	1428.87	1323.3	1293.87	1230.93	1254.03	1215.29	1125.66	1127.42	1177.47	907.131	963.177	855.318	718.315	703.899	667.75	512.292	434.43	445.102	200.6	167.287	294.468	70.8406	40.0153	37.6624	6.77816	14.5863	3.80128
16053.5	1325.3	1039.15	1328.9	1437.83	1305.78	1299.82	1250.86	1249.24	1248.44	1094.02	1132.77	1159.42	929.037	995.461	833.64	685.451	670.998	650.891	530.075	437.827	424.992	195.244	181.947	299.75	61.4968	39.9725	67.9614	23.7659	7.09352	34.0662
16120.4	1332.39	1052.73	1313.57	1456.39	1309.88	1297.25	1207.27	1253.14	1191.79	1100.26	1129.58	1162.98	912.968	937.949	850.102	690.459	675.968	627.914	484.335	432.691	426.499	196.137	169.137	313.755	53.7036	33.6778	8.46624	-22.7684	15.4321	-25.4632
16187.3	1358.39	1047.2	1309.82	1448.66	1338.75	1310.74	1255.97	1247.63	1220.63	1125.41	1142.46	1191.32	935.366	965.924	861.807	714.378	699.849	662.066	530.888	443.623	452.778	190.262	184.154	303.869	30.518	40.3352	34.4578	22.9907	9.35088	0.49404
16254.2	1342.15	1055.64	1313.34	1460.14	1325.41	1324.19	1242.83	1250.29	1213.74	1108.32	1155.31	1177.44	919.372	958.175	857.103	696.06	681.494	657.891	515.597	454.517	436.845	190.261	171.399	311.443	46.8781	51.1205	24.7273	6.90592	5.01736	-9.2708
16321.1	1338.81	1059.53	1327.99	1465.36	1318.25	1329.36	1235.53	1231.47	1231.4	1104.12	1159.87	1169.75	931.589	974.966	858.659	690.627	676.023	660.2	506.151	457.131	427.103	174.799	179.053	313.324	42.7206	40.0241	39.5362	-3.33416	9.07448	5.50372
16388	1347.4	1061.06	1331.93	1467.34	1311.59	1336.21	1261.27	1277.18	1221.97	1111.85	1166.11	1162.55	910.293	964.669	864.169	697.13	682.489	659.093	529.737	461.428	417.846	205.804	162.463	312.265	52.8388	48.4696	27.2588	19.4586	26.6902	-6.8082
16454.8	1353.92	1069.78	1336.76	1479.2	1314.44	1329.9	1252.79	1249.21	1251.82	1117.53	1159.17	1164.86	933.209	993.659	853.039	701.57	686.892	694.857	519.111	452.557	418.105	183.756	177.857	320.189	46.6695	40.8463	54.2696	8.03972	41.1192	20.168
16521.7	1360.8	1060.37	1344.95	1466.14	1321.22	1322.1	1259.65	1267.89	1250.86	1123.55	1150.75	1171.11	951.075	991.826	866.03	706.36	691.644	685.692	523.822	442.203	422.292	195.293	189.598	305.449	54.4188	35.8732	50.4569	11.9579	12.8985	16.3208
16588.6	1367.25	1063.56	1318.62	1470.39	1313.7	1328.43	1290.07	1281.73	1235.09	1129.15	1156.45	1163.05	940.828	975.191	855.851	710.726	695.972	699.27	552.086	445.966	412.18	203.355	181.004	306.458	54.1095	39.3025	31.8436	39.4294	21.3092	-2.32712
16655.5	1356.92	1067.92	1331.79	1476.26	1329.2	1327.54	1251.64	1269.35	1268.83	1117.96	1154.94	1178.01	942.7	1008.06	865.683	698.309	683.518	677.851	511.506	442.527	425.097	192.531	181.176	308.929	60.8987	54.1095	62.7373	-1.94272	1.28032	28.5318
16722.4	1352.11	1055.43	1349.51	1458.96	1309.37	1339.82	1294.19	1294.04	1260.13	1112.3	1166.59	1157.63	935.843	998.502	856.139	691.411	676.583	688.493	551.909	452.241	402.668	208.399	175.034	290.347	45.4432	43.2058	51.2014	37.6686	15.8756	16.9612
16789.3	1376.34	1083.46	1348.87	1497.37	1332.3	1350.52	1271.71	1283.92	1248.05	1135.67	1176.68	1180.01	941.645	985.552	865.278	713.547	698.682	674.316	527.281	460.389	423.007	199.203	178.051	322.401	79.9927	44.1379	36.2755	12.2484	6.17828	2.00036
16856.2	1394.83	1098.28	1339.43	1517.62	1361.99	1379.63	1265.19	1274.13	1243.19	1153.31	1205.16	1209.15	920.602	979.82	859.974	729.956	715.053	673.791	518.61	486.932	450.107	190.248	161.648	337.952	51.6364	51.9858	28.568	2.78568	13.6451	-5.74196
16923.1	1386.31	1083.6	1361.98	1497.31	1359.82	1364.21	1294.42	1311.96	1275.87	1143.93	1189.12	1206.43	932.541	1011.64	890.883	719.341	704.4	668.666	545.691	468.961	445.348	215.577	169.106	316.631	84.3534	45.3696	58.4096	29.0754	10.6359	24.0646
16990	1373.46	1073.64	1336.66	1483.49	1347.22	1365.28	1268.48	1266.62	1291.1	1130.23	1189.56	1193.29	927.861	1026	866.699	704.4	689.423	670.376	517.605	467.465	430.162	181.02	164.541	301.206	67.106	33.0294	70.7989	0.1988	2.6582	36.4189
17056.8	1370.07	1088.7	1390.86	1504.06	1354.52	1353.4	1307.58	1290.61	1271.4	1125.99	1177.06	1200.04	952.423	1005.43	875.211	698.925	683.91	682.249	554.554	453.026	434.865	196.392	181.131	317.052	55.7683	44.6683	48.2571	36.3568	8.02896	13.8421
17123.8	1404.25	1095.47	1374.18	1513.24	1355.19	1361.45	1292.72	1310.82	1261.32	1159.32	1184.49	1200.16	953.268	994.48	885.772	731.016	715.963	709.799	537.545	458.519	432.946	209.032	180.564	322.541	56.8755	51.556	35.3349	18.5581	28.0796	0.88472
17190.6	1413.79	1089.32	1368.27	1504.67	1356.05	1343.07	1284.77	1300.26	1280.17	1168.01	1165.48	1200.47	957.316	1012.46	872.408	738.464	723.374	683.811	527.449	437.578	431.213	199.525	182.315	311.885	49.5038	35.8865	51.3454	7.67212	8.67768	16.8601
17257.5	1393.15	1091.18	1379.65	1507.09	1367.75	1339.52	1293.51	1310.9	1268.4	1146.51	1161.31	1211.62	967.125	999.823	874.433	715.726	700.599	676.815	534.041	431.465	440.321	205.279	188.234	311.228	51.8516	59.2516	36.7355	13.4735	27.3624	2.21492
17324.4	1427.09	1094.43	1384.9	1511.42	1380.62	1364.4	1300.89	1302.67	1275.11	1179.59	1185.57	1223.94	947.085	1005.66	882.763	747.57	732.406	690.149	539.275	453.788	450.603	197.448	172.56	312.313	61.1246	40.4376	40.5995	17.9182	6.946	6.04364
17391.3	1376.19	1098.17	1394.77	1516.45	1358.63	1389.39	1306.78	1315.87	1272.72	1127.84	1209.94	1201.41	946.688	1002.4	898.601	694.579	679.377	663.89	543.009	476.223	426.022	205.048	171.097	314.026	28.3173	45.9066	35.3748	20.8632	33.2284	0.78376
17458.2	1404.21	1095.73	1399.65	1512.96	1388.3	1388.75	1288.47	1319.9	1284.04	1155	1208.67	1230.53	969.047	1012.85	880.467	720.504	705.266	668.702	522.552	473.019	453.106	206.042	186.096	307.996	75.7769	77.2562	43.8564	-0.38304	33.3977	9.23012
17525.1	1407.94	1079.45	1382.07	1490.45	1389.86	1361.5	1298.88	1315.98	1289.68	1157.88	1180.8	1231.54	962.435	1017.62	880.573	722.141	706.865	680.359	530.819	443.209	452.068	201.313	180.138	284.673	67.3794	33.7605	46.6563	7.09512	11.9577	11.9948
17592	1414.65	1094.72	1391.99	1511.31	1370.96	1387.71	1294.7	1317.15	1309.76	1163.73	1206.38	1212.1	974.398	1036.84	890.124	726.755	711.443	691.346	524.489	466.856	430.587	200.248	187.618	300.784	62.3168	41.3439	63.9073	-0.02376	19.0667	29.2104
17658.9	1446.61	1097.04	1392.31	1514.37	1405.93	1374.08	1309.6	1311.04	1286.23	1194.84	1192.13	1246.52	956.264	1012.45	883.831	756.622	741.272	683.407	537.243	450.669	462.964	193.945	173.326	300.713	64.354	28.9169	37.5488	11.9418	20.7688	2.81656
17725.8	1412.92	1127.74	1391.4	1556.46	1406.93	1380.81	1310.13	1314.45	1269.51	1160.3	1198.24	1246.97	957.372	994.86	883.972	720.839	705.452	675.981	535.626	454.84	461.367	194.499	172.954	336.116	65.3942	58.8066	17.998	9.53712	27.994	-16.7698
17792.6	1433.3	1110.91	1404.16	1533.19	1399.85	1383.34	1287.73	1335.46	1302.82	1179.82	1200.15	1239.34	963.241	1027.3	877.763	739.117	723.693	709.03	511.074	454.81	451.7	207.724	176.027	312.103	68.8107	16.4592	48.4684	-15.8022	5.1258	13.6651
17859.5	1437.61	1123.69	1394.26	1550.62	1391.69	1391.56	1316.36	1331.41	1284.41	1183.28	1207.74	1230.64	980.845	1008.03	903.541	741.336	725.875	681.185	537.562	460.465	440.95	202.901	187.589	325.096	43.4685	50.6905	27.2345	9.8976	13.6825	-7.60448
17926.4	1447.82	1124.1	1418.99	1551.05	1396.91	1379.89	1319.99	1349.75	1291.18	1192.64	1195.45	1235.32	980.126	1013.92	890.633	749.449	733.951	701.134	539.048	446.236	443.585	214.205	185.898	322.635	42.691	28.1239	31.1696	10.5962	1.41292	-3.70588
17993.3	1437.48	1140.53	1400.35	1573.52	1403.64	1398.78	1337.94	1333.28	1315.74	1181.45	1213.71	1241.49	959.823	1037.61	864.831	737.012	721.476	702.748	554.86	462.564	447.718	200.444	170.039	340.208	55.5158	35.9534	52.9027	25.6217	23.8863	17.9906
18060.2	1425.22	1121.94	1417.84	1547.82	1408.84	1425.88	1318.29	1320.59	1315.16	1168.33	1240.19	1246.15	981.467	1036.14	897.536	722.646	707.073	690.188	533.059	487.099	450.33	189.403	184.526	313.988	75.1141	47.3268	49.4852	3.03376	-2.6606	14.5366
18127.1	1449.23	1118.59	1407.99	1543.09	1398.72	1412	1328.43	1324.79	1325.25	1191.49	1225.69	1235.49	977.152	1045.36	909.171	744.563	728.946	709.129	541.054	470.659	437.625	190.532	180.238	306.83	62.0898	42.2571	56.7441	10.2416	21.743	21.759
18194	1425.37	1140.94	1409.65	1573.69	1410.25	1420.77	1332.94	1311.81	1306.72	1166.77	1233.83	1246.47	997.206	1025.95	907.784	718.601	702.941	690.825	543.42	476.865	446.563	179.281	193.58	331.797	60.0722	33.7308	35.3831	11.8221	17.169	0.36148
18260.9	1457.51	1121.53	1422.82	1546.87	1415.35	1404.29	1345.67	1342.64	1324.1	1198.06	1216.73	1251.02	969.817	1042.45	882.123	748.638	732.937	699.642	554.008	457.822	449.075	199.585	172.603	304.56	74.3693	52.419	49.933	21.6234	14.6674	14.8749
18327.8	1446.3	1132.77	1454.46	1562.2	1400.7	1416.17	1323.14	1360.56	1332.06	1186	1227.99	1235.82	974.819	1049.54	899.12	735.328	719.591	708.914	529.332	467.145	431.826	210.586	175.057	315.643	57.7452	25.6296	55.0702	-3.83876	17.8879	19.9755
18394.6	1473.73	1134.9	1425.09	1564.98	1428.72	1395.11	1363.7	1339.9	1298.6	1212.57	1206.31	1263.3	982.799	1015.2	898.737	760.649	744.876	704.367	567.751	443.525	457.265	193.811	179.666	315.322	54.9306	22.9711	18.7744	33.7948	2.26044	-16.3568
18461.5	1463.77	1135.99	1425.17	1566.36	1429.54	1442.81	1347.85	1346.53	1339.7	1201.75	1253.38	1263.57	993.245	1055.42	919.023	748.578	732.768	698.296	549.752	488.662	455.492	196.681	186.058	313.724	68.9776	39.3394	57.0466	15.0117	23.4488	21.8788
18528.4	1471.94	1131.24	1444.36	1559.69	1434.34	1429.26	1349.11	1363.42	1337.47	1209.07	1239.21	1267.83	1013.02	1052.31	907.143	754.645	738.8	723.807	548.869	472.55	457.7	206.946	199.201	304.807	76.9647	42.3439	51.9819	13.3451	6.86516	16.7776
18595.3	1472.84	1115.88	1449.28	1538.44	1434.06	1428.89	1369	1359.64	1327.9	1209.12	1238.21	1267	999.827	1041.86	913.929	753.438	737.556	709.505	566.611	469.613	454.832	202.327	188.492	282.632	57.7161	31.7819	39.5855	30.3046	54.7803	4.34464
18662.2	1462.87	1136.68	1445.46	1566.91	1423.76	1426.48	1354.82	1363.2	1349.12	1198.29	1235.18	1256.16	987.938	1062.21	897.145	741.358	725.44	698.414	550.282	464.64	441.943	202.986	178.728	305.667	74.8472	42.6572	57.978	13.1929	1.07708	22.7007
18729.1	1471.62	1148.65	1436.03	1583.23	1419.02	1442.27	1380.78	1367.21	1343.44	1206.19	1250.35	1250.88	1000.67	1055.64	924.587	748.011	732.057	736.491	574.091	477.875	434.614	203.975	186.772	317.652	75.5841	61.4546	49.46	36.2199	1.34376	14.1461
18796	1466.67	1141.51	1464.83	1573.28	1458.08	1438.53	1342.46	1371.75	1345.86	1200.38	1245.98	1289.39	1002.2	1057.18	919.984	740.945	724.956	703.646	533.624	471.568	471.086	205.342	186.716	305.751	76.3168	43.8094	49.0474	-5.02992	13.3748	13.697
18862.9	1473.73	1162.77	1474.72	1602.38	1431.87	1442.31	1356.82	1360.45	1338.38	1206.6	1249.14	1262.64	1008.69	1048.83	895.234	745.908	729.882	710.137	545.832	472.788	442.285	195.305	190.249	329.359	45.0344	46.9712	38.7445	6.39492	10.3193	3.35756
18929.8	1482.28	1153.45	1458.24	1589.44	1436.71	1439.49	1367.07	1384.96	1347.35	1214.28	1245.7	1266.93	997.141	1056.92	926.334	752.342	736.28	705.13	553.939	467.401	444.531	211.059	180.731	314.739	61.3973	28.4961	44.8814	13.7194	20.4136	9.45788
18996.6	1482.43	1155.77	1484.67	1592.49	1443.02	1445.73	1396.53	1379.43	1348.08	1213.58	1251.31	1272.7	1013.93	1056.77	922.581	750.391	734.293	714.832	581.246	471.078	448.253	205.178	191.715	314.66	51.8428	38.2076	42.7774	40.2439	-0.5478	7.31736
19063.6	1497.03	1161.48	1471.44	1600.21	1435.15	1438.77	1374.04	1374.6	1335.25	1227.33	1243.73	1264.28	1009.78	1043.07	930.303	762.889	746.755	729.019	556.613	461.551	437.797	199.8	187.544	318.835	44.4378	20.411	27.123	14.8281	42.6364	-8.37356
19130.4	1481.84	1165.75	1453.08	1605.94	1449.86	1457.02	1370.96	1417.76	1346.98	1211.28	1261.36	1278.45	1021.04	1053.92	920.9	745.584	729.413	738.659	551.379	477.243	449.918	228.976	194.528	321.195	63.2045	39.3117	36.019	8.8114	9.19444	0.48592
19197.3	1501.73	1160.69	1478.12	1598.85	1456.73	1463.83	1384	1401.24	1347.3	1230.32	1267.54	1284.77	1005.62	1053.36	923.164	763.373	747.166	716.987	562.271	481.485	454.191	215.183	182.212	311.894	75.6537	15.0875	33.5103	18.9208	4.408	-2.05928
19264.2	1500.95	1171.64	1470.59	1613.78	1453.03	1462.54	1368.83	1380.72	1365.02	1228.69	1265.63	1280.53	1023.46	1070.2	943.202	760.487	744.244	701.318	544.953	477.63	447.905	198.506	193.953	322.621	79.6021	41.5742	48.3945	0.82076	18.3883	12.7884
19331.1	1481.18	1173.47	1496.59	1616.16	1460.68	1466.71	1385.36	1404.73	1360.61	1208.06	1269.18	1287.64	1011.12	1064.91	938.844	738.604	722.326	704.254	559.338	479.24	452.972	213.896	183.864	321.935	82.841	43.3812	41.1517	14.4224	22.4071	5.50908
19398	1511.26	1178.82	1457.61	1623.37	1462.42	1455.47	1372.4	1396.3	1376.2	1237.29	1257.32	1288.83	1012.79	1079.62	914.961	766.582	750.267	716.315	544.23	465.441	452.116	205.928	183.912	325.642	58.7662	57.5804	53.9138	-1.46812	29.8165	18.2346
19464.9	1503.96	1189.92	1473.46	1638.51	1479.28	1498.31	1389.23	1395.62	1378.36	1229.14	1299.53	1305.15	1017.06	1080.91	950.142	757.179	740.829	727.1	558.911	505.709	466.39	203.538	185.835	336.556	68.2257	58.517	53.2464	12.4304	17.7952	17.5307
19531.8	1509.68	1192.53	1497.28	1641.96	1444.98	1486.78	1391.17	1402.64	1386.83	1234.01	1287.37	1270.31	1032.72	1088.5	950.055	760.794	744.407	692.696	558.707	491.616	429.503	206.693	196.002	336.842	63.4175	61.7533	58.883	11.444	23.1635	23.1308
19598.7	1498.08	1185.42	1485.88	1632.05	1476.11	1474.61	1403.64	1428.82	1363.73	1221.55	1274.58	1300.89	1017.09	1064.52	952.377	747.086	730.663	717.209	569.03	476.882	458.04	223.649	183.53	324.984	80.1087	51.4572	32.9506	20.9836	33.8208	-2.8382
19665.6	1524.32	1208.58	1483.96	1663.76	1486.9	1486.77	1399.68	1407.86	1363.88	1246.94	1286.12	1311.14	1030.13	1063.79	953.737	771.219	754.76	731.957	562.913	486.477	466.237	206.653	191.802	350.962	44.0722	68.9454	30.2697	14.0847	29.9236	-5.5556
19732.4	1522.58	1207.38	1491.52	1661.97	1467.06	1495.64	1398.03	1419.67	1368.86	1244.34	1294.37	1290.76	1024.75	1067.89	958.043	767.375	750.88	738.559	559.123	492.783	443.81	213.26	186.744	346.491	59.8304	45.2371	32.4222	9.5118	32.1621	-3.43968
19799.3	1510.56	1191.92	1510.13	1640.59	1483.86	1508.42	1393.73	1433.35	1409.74	1231.46	1306.52	1307.01	1022.69	1107.9	956.799	753.241	736.71	753.73	552.675	503.001	458.02	221.214	184.092	324.199	79.5904	53.3314	70.476	2.2814	4.1822	34.5776
19866.2	1534.91	1186.57	1494.09	1633.08	1493.35	1475.26	1402.48	1434.24	1388.58	1254.96	1272.74	1315.97	1028.06	1085.86	940.06	775.488	758.921	726.035	559.272	467.271	464.929	219.953	186.816	314.532	66.5482	33.5721	46.4819	8.09508	18.5785	10.547
19933.1	1531.11	1206.97	1502.11	1661	1498.32	1494.39	1394.13	1427.01	1401.3	1250.31	1291.25	1320.39	1036.97	1097.7	947.275	769.583	752.98	740.817	548.776	483.845	467.309	212.846	192.097	337.065	63.0099	46.9167	56.3666	-3.18344	38.8248	20.3952
20000	1511.33	1194.35	1502.34	1643.51	1507.25	1516.06	1404.93	1430.53	1376.79	1229.68	1312.29	1328.78	1043.49	1072.31	926.562	747.699	731.06	741.705	557.425	502.944	473.649	213.482	195.65	318.316	59.2939	37.6716	29.026	4.68276	14.9632	-6.98192

## Sheet: Kinetic data analysis
Outlier?	N	Y	N	N	N	N	N	N	N	N	N	N	N	N	N	N	N	N	N	N	N	N	N	Y	N	N	N	N	Y	N
Fit from?	2000			2000			2000			2000			2000			1500			1500			1500			1000			1000
Fit until?	19000			19000			19000			19000			19000			19000			19000			19000			19000			19000
Time [s]	PAI-1 concentration [µM]
	0	0	0	0.01	0.01	0.01	0.02	0.02	0.02	0.04	0.04	0.04	0.1	0.1	0.1	0.2	0.2	0.2	0.3	0.3	0.3	0.4	0.4	0.4	0.8	0.8	0.8	2	2	2
401.32	494.321	382.619	478.174	563.894	514.929	468.147	475.713	458.009	450.558	458.89	442.652	492.795	403.89	406.543	369.968	369.611	365.511	369.303	307.668	261.702	299.953	126.358	126.765	249.797	36.9018	16.4555	11.1482	9.07172	26.1207	-18.7415
468.24	508.973	394.088	496.673	579.013	500.405	505.158	495.887	488.008	494.095	468.861	476.283	475.324	417.865	444.666	376.785	370.239	365.797	379.291	311.634	279.663	266.033	133.269	126.813	242.042	34.0151	22.1922	34.2272	8.41944	19.2472	4.35324
535.12	538.125	388.686	526.175	571.039	527.857	533.39	497.823	533.568	497.441	494.13	501.71	500.326	454.268	443.611	380.94	388.22	383.526	362.709	301.092	293.294	278.67	155.143	145.95	218.729	42.6963	36.3128	22.4545	-5.0664	18.5351	-7.40424
602	543.359	420.682	532.852	614.577	532.558	515.359	537.782	525.686	518.672	496.168	481.368	503.007	422.777	461.285	400.022	384.58	379.7	379.622	331.416	264.012	271.983	141.209	117.906	246.113	72.6836	17.3935	32.2705	23.2276	4.90864	2.42648
668.88	566.012	432.06	536.295	629.843	557.287	544.982	542.962	520.865	531.741	516.191	509.087	526.072	442.035	471.474	405.97	400.15	395.131	403.815	329.077	284.854	287.838	131.356	127.871	250.53	59.907	51.1762	36.4923	19.3562	13.7649	6.66256
735.8	565.064	433.369	546.456	631.327	570.221	580.669	538.732	550.258	547.537	513.069	543.201	537.628	463.013	484.923	408.742	393.488	388.361	370.229	318.876	313.554	293.714	147.454	139.944	244.344	39.49	31.1598	45.2233	7.8946	6.00972	15.4072
802.68	564.619	435.806	577.23	634.411	560.112	564.659	519.588	554.772	549.506	510.81	525.878	526.367	462.632	484.955	405.217	388.357	383.144	372.575	294.877	291.848	277.85	146.56	137.142	240.968	69.0207	47.282	41.3645	-17.2165	22.507	11.5617
869.56	576.86	437.939	565.531	637.117	568.991	570.269	559.062	567.735	545.689	521.517	530.377	534.273	454.771	479.514	429.212	396.675	391.391	393.826	330.297	292.684	281.903	152.391	129.313	238.2	64.5323	33.7433	32.5794	17.1727	17.256	2.7894
936.44	585.855	444.15	585.236	645.463	583.19	576.033	564.355	558.22	553.075	529.194	535.186	547.634	472.481	485.508	416.058	402.31	396.964	392.208	332.106	294.33	291.935	142.487	140.235	241.228	59.7907	42.2773	35.5928	17.995	-6.75572	5.81512
1003.36	586.724	426.098	569.96	620.471	586.04	582.189	558.491	582.008	553.676	528.908	540.505	549.75	452.811	484.892	418.191	400.228	394.828	383.562	323.158	296.834	291.084	156.875	124.287	214.418	60.2194	36.5869	32.2355	8.08624	6.77616	2.46964
1070.24	608.618	441.652	567.776	641.705	579.289	620.931	556.949	568.144	557.245	549.771	578.501	542.344	469.304	487.372	428.483	419.468	414.017	394.843	318.817	332.253	280.961	144.371	134.612	229.963	49.7484	37.4445	32.1352	2.79836	5.85372	2.38068
1137.12	587.181	469.99	582.307	680.53	581.387	571.913	564.357	561.927	561.456	527.395	528.803	543.846	476.305	490.588	430.664	395.592	390.093	393.785	323.625	280.144	279.92	137.526	138.146	261.732	62.6379	30.2004	32.8766	6.66776	34.865	3.13304
1204	564.065	473.841	590.221	685.697	581.268	606.636	574.748	586.286	565.885	503.409	562.897	543.176	474.561	494.09	456.212	370.191	364.646	383.679	331.556	311.94	276.826	152.803	135.403	263.067	49.474	26.9053	33.9747	13.6646	17.6381	4.2416
1270.92	612.4	440.898	595.834	640.28	616.292	589.978	576.018	567.345	586.922	550.925	545.645	577.68	473.534	514.25	434.467	416.353	410.762	388.143	330.464	292.469	308.989	136.979	133.214	218.531	70.8644	37.3898	51.7788	11.6417	41.231	22.0557
1337.8	600.045	472.264	597.856	683.294	616.31	599.931	577.769	587.621	573.775	537.789	555.034	577.204	465.972	500.262	437.127	401.903	396.268	373.858	329.921	299.692	306.228	149.442	126.32	254.467	70.812	35.6743	35.4666	10.1702	-1.8712	5.75312
1404.68	615.497	464.207	612.409	672.104	604.051	601.926	572.186	587.794	560.592	552.487	556.483	564.466	464.689	486.264	440.111	415.315	409.637	391.355	322.091	299.013	291.246	147.468	123.984	241.185	63.6708	14.5771	19.1662	1.41352	38.4801	-10.5383
1471.56	617.991	466.416	596.354	675.036	602.209	588.076	574.532	588.878	594.045	554.247	542.101	562.159	479.321	518.919	430.351	415.809	410.087	391.655	322.225	282.529	286.722	146.176	133.172	240.781	55.7814	32.6902	49.5346	0.62136	2.32624	19.8388
1538.48	600.99	474.794	621.193	686.451	606.308	600.367	585.935	600.229	549.739	536.526	553.872	565.802	490.484	473.828	444.486	396.835	391.071	381.497	331.438	292.215	288.166	152.295	139.858	248.117	48.792	19.1073	2.16712	8.91	14.7241	-27.5204
1605.36	606.919	466.753	626.55	675.291	625.735	623.384	585.808	596.403	585.062	541.745	576.376	584.78	497.706	508.375	438.471	400.812	395.004	410.767	329.137	312.646	304.958	147.499	143.698	234.95	54.1462	22.4963	34.4457	5.68616	7.45472	4.766
1672.24	632.676	471.483	624.612	681.693	601.894	602.694	611.076	602.357	591.448	566.799	555.178	560.494	475.715	513.991	456.234	424.628	418.778	410.619	352.242	289.385	278.497	149.753	126.411	237.765	56.8074	35.7712	37.7996	27.8686	9.36068	8.1272
1739.12	621.605	479.811	615.424	693.043	612.229	630.776	604.015	602.414	599.951	555.03	582.754	570.388	485.517	521.729	458.724	411.627	405.733	418.371	343.026	314.904	286.221	147.769	132.125	245.088	30.4338	28.2177	43.2786	17.7319	24.4396	13.6132
1806.04	625.375	468.205	614.7	676.984	626.91	616.194	599.87	595.79	593.793	558.106	567.671	584.63	513.22	514.808	431.385	413.472	407.535	413.855	336.731	297.767	298.298	140.978	150.791	227.501	44.1804	24.9258	34.1036	10.5166	15.5483	4.4446
1872.92	622.759	488.148	630.848	704.305	605.397	612.518	591.844	617.131	584.226	554.798	563.494	562.678	488.667	504.48	468.733	408.936	402.957	405.325	326.559	291.539	274.185	154.327	131.657	249.355	54.2794	23.196	21.5235	-0.57432	15.2608	-8.12932
1939.8	616.696	479.047	620.597	691.693	626.552	624.425	586.817	600.243	591.303	548.044	574.901	583.397	493.39	510.797	441.127	400.955	394.933	397.278	319.388	300.899	292.744	140.153	133.704	234.911	44.5715	9.7256	25.592	-8.66388	7.66392	-4.05512
2006.68	642.035	481.891	648.649	695.503	625.777	620.663	603.293	615.567	587.547	572.693	570.64	582.185	501.188	506.282	455.992	424.378	418.313	383.159	333.722	294.592	289.375	149.174	137.977	235.4	32.3954	33.2276	18.8299	4.75332	-4.7518	-10.812
2073.56	625.956	480.761	661.07	693.85	619.276	650.875	615.482	618.419	582.149	555.923	600.353	575.247	499.444	500.125	445.41	406.382	400.274	413.635	343.77	322.26	280.281	149.217	135.348	230.925	57.0286	49.6936	10.4284	13.885	4.33188	-19.2086
2140.48	658.587	491.666	646.99	708.745	648.851	637.959	625.08	617.678	605.483	587.864	586.938	604.386	495.416	522.699	463.317	437.098	430.947	395.787	351.228	306.801	307.266	146.674	131.068	241.495	47.3439	21.2682	30.7608	20.428	4.56376	1.12816
2207.36	659.071	494.365	646.466	712.355	666.757	648.425	619.795	616.803	606.203	587.658	596.905	621.855	505.642	522.659	476.517	435.665	429.473	425.872	343.803	314.724	322.581	144.036	137.102	241.808	36.0064	29.127	28.48	12.0885	26.1774	-1.1486
2274.24	651.122	496.548	643.804	715.258	642.182	632.204	622.932	619.458	606.75	579.017	580.184	596.843	503.449	522.446	470.105	425.799	419.564	408.929	344.8	295.961	295.416	143.941	134.153	241.479	66.2089	28.9572	26.0292	12.1721	30.9403	-3.59572
2341.12	657.34	505.537	649.373	727.517	637.434	656.564	617.278	607.391	635.301	584.544	604.044	591.657	505.041	550.236	475.974	430.099	423.822	427.415	337.007	317.78	288.078	133.247	133.943	249.657	55.6888	38.3131	51.5826	3.46692	7.94952	21.961
2408.04	666.575	501.708	658.678	722.153	650.231	653.514	610.644	606.606	626.726	593.086	600.493	604.016	527.968	540.899	452.174	437.416	431.096	438.156	328.232	312.188	298.285	130.676	149.167	241.815	52.6326	23.2026	40.0115	-6.2186	4.68344	10.3928
2474.92	657.059	494.736	647.153	712.467	650.368	656.402	626.979	621.322	638.405	582.876	602.879	603.714	523.152	551.816	460.998	425.98	419.617	425.377	342.428	312.534	295.833	139.267	144.325	230.045	38.0682	60.5616	48.6958	7.06652	5.44404	19.0796
2541.8	666.061	505.638	662.261	727.356	662.389	654.085	643.32	629.16	618.58	591.184	600.06	615.296	492.956	531.229	486.958	433.061	426.656	402.098	356.629	307.675	305.264	142.907	121.123	240.617	46.5822	53.0286	25.8782	20.3578	3.89944	-3.736
2608.68	672.12	525.546	656.034	754.629	641.488	648.164	644.381	626.549	640.901	596.549	593.637	593.955	516.992	552.786	479.137	437.199	430.752	430.483	355.55	299.213	281.774	139.024	137.154	262.448	49.2051	36.4675	45.2064	18.3707	4.07304	15.5939
2675.6	682.099	519.955	669.116	746.841	660.968	646.294	645.199	631.784	628.635	605.832	591.264	612.995	506.784	539.756	459.878	445.255	438.765	409.769	354.228	294.801	298.665	140.791	128.415	252.407	50.1578	29.9034	29.9495	16.1414	-4.8468	0.33836
2742.48	682.211	503.786	679.416	724.508	636.411	655.693	637.178	640.563	631.436	605.247	600.159	587.997	532.618	541.793	469.913	443.443	436.911	421.024	344.067	301.657	271.518	145.11	145.749	229.143	33.1552	25.3287	29.761	5.07316	16.7782	0.15088
2809.36	669.913	513.109	680.529	737.226	671.63	650.296	637.125	654.567	643.461	592.252	594.257	622.774	512.452	553.053	498.236	429.22	422.646	424.527	341.874	293.718	304.148	153.192	129.808	237.745	55.0249	45.4571	38.7972	1.9742	0.26508	9.1876
2876.24	670.48	548.163	651.419	785.324	668.598	670.053	649.5	665.671	625.266	592.119	613.509	619.3	532.139	534.091	463.75	427.861	421.244	411.079	352.108	310.933	298.527	159.187	142.698	278.511	49.4101	36.2019	17.6141	11.3036	4.28228	-11.9952
2943.16	690.529	520.683	688.893	747.438	642.771	681.265	639.598	655.152	642.644	611.469	624.214	593.031	532.467	550.703	485.352	445.982	439.323	424.747	340.065	319.602	270.11	149.613	141.585	241.111	67.8148	59.1265	32.0064	-1.64352	18.9814	2.39688
3010.04	687.344	522.876	677.563	750.352	682.613	691.094	641.636	651.124	649.895	607.583	633.537	632.429	527.769	557.187	459.122	440.868	434.167	426.782	339.962	326.888	307.362	144.714	136.837	240.802	54.5596	38.6842	36.2716	-2.649	14.5384	6.6616
3076.92	675.7	524.207	682.079	752.08	698.879	694.523	665.39	670.524	650.368	595.238	636.459	648.251	532.44	556.891	481.938	427.295	420.551	446.722	361.574	327.774	321.038	156.684	138.868	239.416	45.3928	35.6562	33.76	18.0611	50.4954	4.14912
3143.8	685.276	521.629	702.449	748.434	675.628	694.756	682.425	681.122	663.636	604.111	636.184	624.556	541.42	569.391	484.064	434.94	428.154	435.027	376.468	325.464	295.198	162.317	144.018	233.145	86.3535	41.7689	44.045	32.0536	2.26972	14.433
3210.72	712.832	522.397	668.398	749.388	697.585	693.777	654.557	662.269	643.042	630.965	634.696	646.067	547.852	548.027	471.857	460.564	453.736	427.087	346.459	321.941	314.564	146.746	147.325	231.057	33.8562	45.4168	20.4681	1.1442	9.07996	-9.14552
3277.6	682.155	534.286	718.87	765.633	710.272	663.287	661.879	666.53	649.512	599.583	603.697	658.309	518.031	553.727	476.16	427.954	421.083	433.402	351.639	288.908	324.662	147.817	124.408	242.87	39.5098	29.1249	23.9572	5.42484	5.01616	-5.65836
3344.48	714.471	543.005	700.492	777.52	697.466	693.649	682.312	676.408	683.215	631.194	633.549	645.056	563.525	586.66	478.438	458.335	451.423	418.866	369.93	316.726	309.265	152.934	155.975	250.723	30.5918	19.4938	54.6802	22.8172	17.0889	25.0625
3411.36	729.765	545.026	724.977	780.197	695.425	673.815	666.759	660.468	671.265	645.782	613.204	642.569	542.816	573.937	502.555	471.693	464.739	428.833	352.235	294.348	304.634	139.462	139.652	250.203	37.5233	39.291	39.7502	4.22448	11.4118	10.1298
3478.28	706.607	549.664	699.107	786.471	698.018	709.547	668.746	686.643	665.183	621.917	648.425	644.714	545.641	567.083	496.387	446.599	439.603	440.324	352.079	327.536	304.637	156.314	140.354	252.955	58.5948	27.943	30.6906	3.17204	23.491	1.06732
3545.16	710.621	547.384	709.235	783.234	690.158	695.271	677.668	697.022	681.489	625.223	633.637	636.406	554.466	582.616	495.838	448.675	441.636	453.128	358.859	310.716	294.187	161.793	145.399	247.06	53.4765	49.3455	44.0192	9.0558	24.0325	14.3926
3612.04	737.024	565.411	715.751	807.918	699.78	698.091	688.372	699.775	663.622	650.918	635.944	645.579	548.449	563.975	506.342	473.139	466.059	441.981	367.42	310.991	301.218	161.782	139.708	266.549	56.2303	35.5352	23.1761	16.7219	5.0378	-6.45412
3678.92	716.167	554.838	728.634	793.276	708.997	719.041	678.636	686.762	677.424	629.351	656.381	654.347	542.081	577.004	481.825	450.342	443.219	441.669	355.542	329.397	307.845	150.42	133.763	250.288	66.8966	53.4208	34.0034	3.949	9.72236	4.36924
3745.8	724.288	554.68	699.702	792.957	721.554	710.264	677.233	689.124	681.059	636.761	647.09	666.454	544.338	579.863	512.513	456.521	449.357	438.322	351.996	318.075	317.811	150.13	134.06	247.048	59.3765	17.84	34.6637	-0.49044	21.6296	5.02528
3812.72	724.073	568.378	715.657	811.688	723.606	714.194	684.278	685.422	660.301	635.835	650.505	668.056	564.141	558.329	495.775	454.364	447.158	438.229	356.897	319.46	317.273	145.473	147.05	261.127	61.0247	32.4641	10.9326	3.51884	51.6456	-18.7104
3879.6	737.943	570.307	710.247	814.237	721.852	726.369	678.363	705.633	698.647	648.992	662.165	665.851	551.066	595.899	510.907	466.291	459.043	453.303	348.839	329.09	312.929	158.034	136.258	260.496	64.2394	16.4067	46.3067	-5.4312	13.9014	16.6588
3946.48	747.502	567.709	720.604	810.56	745.387	718.778	693.097	698.895	676.844	657.838	654.058	688.934	547.113	573.319	526.497	473.905	466.615	436.666	361.429	318.953	333.873	151.192	132.066	254.206	56.0458	31.5342	21.5326	6.26792	11.4395	-8.12056
4013.36	737.281	564.376	722.466	805.874	715.343	721.112	724.617	727.668	662.301	646.903	655.876	658.438	574.95	557.999	516.905	461.738	454.406	460.918	390.806	318.742	301.238	169.92	150.871	247	45.4328	50.1836	4.01972	34.7545	10.1865	-25.639
4080.28	743.789	582.49	758.188	830.676	724.655	727.069	708.585	683.013	697.567	652.696	661.315	667.296	571.493	592.487	506.872	466.3	458.926	466.588	372.63	322.153	307.959	135.779	147.039	266.601	50.0136	51.0692	36.317	15.6899	7.94152	6.65236
4147.16	728.405	566.396	736.846	808.444	712.394	731.189	682.961	698.567	702.253	636.596	664.917	654.582	560.255	596.393	505.542	448.968	441.553	442.966	344.861	323.727	293.107	144.99	137.581	243.444	38.1652	42.7747	38.0346	-12.9673	6.24856	8.36392
4214.04	763.738	595.777	740.545	848.738	728.262	729.954	698.657	726.575	695.452	671.212	663.164	669.996	572.491	588.812	514.21	482.352	474.895	448.257	358.414	319.946	306.384	163.168	145.104	277.13	26.6605	40.7335	28.2662	-0.30272	6.22424	-1.41104
4280.92	751.655	575.598	737.833	820.887	745.651	729.824	721.244	723.23	681.723	658.411	662.514	686.931	561.864	574.304	518.001	468.318	460.82	455.738	378.856	317.27	321.182	158.773	136.088	248.868	46.5657	51.0684	11.5719	19.2533	20.2564	-18.1122
4347.84	752.325	583.26	757.933	831.318	743.072	747.635	723.03	735.431	698.01	658.363	679.805	683.896	549.756	589.81	517.222	467.037	459.497	465.181	378.498	332.535	316.012	165.571	126.004	255.407	53.8461	36.9595	24.8933	18.0088	29.9284	-4.79784
4414.72	750.688	576.691	759.3	822.181	753.028	751.31	698.41	714.422	720.701	656.006	682.96	693.397	558.525	611.719	520.895	463.448	455.866	442.958	351.733	333.664	323.377	148.459	131.022	244.158	39.9742	31.9548	44.62	-9.6412	20.9218	14.9214
4481.6	763.355	587.215	766.972	836.547	734.417	747.651	717.294	736.492	727.717	667.953	678.78	674.33	565.136	617.953	528.893	474.162	466.538	447.34	368.473	327.458	302.175	162.364	134.481	254.276	41.6366	33.3867	48.6729	6.21452	18.9531	18.9666
4548.48	775.563	580.624	764.315	827.379	754.942	748.852	725.055	716.21	722.915	679.44	679.459	694.398	578.32	612.368	534.45	484.416	476.75	466.728	374.088	326.112	320.108	145.777	142.695	243	43.7416	42.4511	40.9083	10.9465	-5.02796	11.1941
4615.4	752.931	576.045	744.291	820.977	755.919	748.87	750.261	748.119	716.227	656.086	678.955	694.917	582.877	604.896	513.977	459.828	452.121	464.29	397.149	323.583	318.493	166.767	144.67	234.24	55.8452	48.4642	31.2587	33.1246	39.0509	1.5362
4682.28	759.563	607.046	757.173	863.498	751.785	757.335	702.973	731.794	717.31	661.994	686.897	690.326	586.863	605.195	521.644	464.503	456.755	466.301	347.716	329.501	311.769	153.03	146.233	269.956	60.9438	41.8654	29.3815	-17.1905	1.43292	-0.34956
4749.16	780.087	593.653	755.765	844.977	774.108	781.498	725.767	748.213	711.52	681.795	710.536	712.19	584.583	598.621	512.561	483.07	475.28	465.534	368.365	351.116	331.5	162.869	143.263	250.179	65.3623	21.0048	20.6327	2.5768	41.3443	-9.10724
4816.04	798.186	600.731	781.834	854.604	752.489	785.377	757.288	745.464	737.095	699.169	713.891	690.111	580.049	623.41	530.771	499.21	491.379	467.295	397.741	352.448	307.289	158.907	138.665	255.992	62.9397	41.4588	43.249	31.0723	1.45176	13.4999
4882.96	784.506	610.265	791.751	867.607	765.284	754.043	765.683	742.865	718.479	684.763	682.031	702.447	599.1	604.008	528.078	483.57	475.697	466.438	403.99	318.566	317.493	155.054	151.13	264.875	82.7605	33.128	21.6752	36.4419	13.2867	-8.08332
4949.84	783.95	603.015	774.655	857.533	785.774	753.525	747.333	761.543	731.268	683.482	680.988	722.477	581.378	616.01	538.302	481.054	473.14	462.472	383.494	315.5	335.391	166.522	136.993	252.779	32.858	41.4218	31.5074	15.0673	20.7684	1.73916
5016.72	796.961	612.913	768.774	871.037	774.952	796.529	751.312	764.468	713.384	695.765	723.466	711.194	577.949	597.339	538.185	492.103	484.147	480.938	385.327	355.957	321.977	166.647	133.197	262.12	47.4786	39.2258	10.6676	16.0222	24.8621	-19.1106
5083.6	765.012	599.961	797.068	853.121	784.829	762.3	767.16	752.809	749.689	663.088	688.711	720.61	601.921	632.856	549.112	458.191	450.194	463.777	399.029	319.18	329.263	156.273	149.224	242.897	65.5594	25.4487	44.018	28.8467	22.6058	14.2295
5150.52	799.582	630.551	799.078	895.076	785.792	766.475	756.406	748.275	756.693	696.929	692.358	721.11	593.136	639.071	536.369	490.797	482.759	464.069	386.129	320.806	327.634	151.029	141.556	278.102	53.557	30.3718	48.0676	15.0701	16.5048	18.2686
5217.4	784.886	604.984	766.312	859.815	765.528	792.659	752.382	756.54	741.91	681.503	718.013	700.384	586.86	623.499	558.064	474.137	466.057	482.685	379.959	344.442	304.778	155.001	135.703	243.112	66.332	33.6084	30.3317	8.02452	-0.598	0.52188
5284.28	791.707	616.526	793.613	875.578	772.418	800.631	785.418	778.839	758.675	687.593	725.457	706.811	586.309	639.474	544.68	478.992	470.871	481.079	410.848	349.866	309.076	169.078	133.994	254.508	78.1877	52.8922	44.1451	38.0383	16.2246	14.3242
5351.16	802.741	636.879	779.577	903.457	783.201	790.431	763.03	770.253	761.525	697.896	714.728	717.131	599.109	641.534	555.524	488.059	479.896	475.167	386.314	337.117	317.268	160.919	141.944	276.919	41.1541	21.641	44.044	12.63	22.4777	14.2117
5418.08	808.126	631.276	806.162	895.645	781.417	811.389	780.5	779.235	764.143	702.549	735.156	714.882	612.694	643.36	560.244	491.476	483.273	477.01	401.637	355.527	312.891	165.409	150.461	266.885	53.9076	26.5384	43.711	27.0794	15.0181	13.8672
5484.96	806.598	623.681	807.808	885.096	802.363	789.984	786.692	763.957	776.374	700.287	713.22	735.364	604.322	654.8	565.566	487.979	479.734	478.817	405.683	331.573	331.245	152.432	143.098	254.362	49.5891	51.0696	52.9931	30.2523	32.5542	23.1374
5551.84	813.663	624.891	806.997	886.652	813.395	804.306	786.596	764.331	783.508	706.618	727.011	745.931	588.556	661.141	571.382	493.074	484.788	478.718	403.44	343.345	339.685	150.725	130.385	252.845	73.3174	53.3118	57.178	27.1371	13.1745	27.3102
5618.72	840.603	628.905	813.348	892.063	790.906	788.952	765.083	784.659	751.302	732.823	711.125	722.975	598.381	628.143	550.229	518.043	509.716	473.554	379.779	325.442	314.603	163.386	136.187	254.834	47.8126	40.2043	22.0245	2.60528	24.4872	-7.85572
5685.6	804.236	648.839	807.789	919.366	807.461	818.946	774.349	793.623	769.826	695.721	740.587	739.064	620.983	645.873	553.989	479.705	471.336	472.384	386.898	352.887	328.566	167.865	151.232	276.723	77.0074	44.6604	37.6016	8.85324	22.3071	7.70876
5752.52	850.683	640.675	822.377	908.032	797.312	808.067	787.54	819	790.027	741.431	729.175	728.448	634.107	665.28	550.128	524.178	515.769	452.93	397.942	339.459	315.825	184.162	159.422	263.49	38.1054	57.9056	54.8567	19.0279	14.9471	24.9509
5819.4	833.618	635.285	827.858	900.512	804.678	803.448	765.855	787.083	775.887	723.629	724.023	735.347	633.865	650.345	558.67	505.14	496.689	461.977	374.11	332.29	320.599	159.208	157.944	253.725	41.4281	35.4368	37.7718	-5.67416	16.8472	7.85288
5886.28	835.602	650.419	830.232	921.213	830.545	805.705	795.713	772.478	773.678	724.875	725.746	760.747	602.728	647.341	555.621	505.149	496.657	463.273	401.82	331.998	343.874	146.719	134.118	269.616	67.3947	36.3688	32.6189	21.1676	-2.22516	2.68664
5953.16	824.854	650.229	824.923	920.844	820.407	817.383	780.998	816.402	760.785	713.387	736.888	750.14	608.88	633.652	557.207	492.425	483.892	500.693	384.957	341.125	331.143	176.372	137.267	266.353	59.7879	36.1143	16.7821	3.43696	27.8164	-13.1638
6020.08	844.71	661.341	818.87	936.015	831.15	813.728	783.498	802.162	781.904	732.504	732.698	760.414	626.213	653.975	565.282	510.304	501.731	472.004	385.31	334.921	339.294	164.147	148.506	277.217	54.2428	50.1834	34.9591	2.92304	14.1379	4.99932
6086.96	826.194	653.894	818.187	925.667	834.085	848.696	789.701	811.09	780.439	713.247	767.13	762.879	611.316	651.712	576.05	489.811	481.196	464.415	389.365	367.338	339.637	168.604	136.43	264.883	63.9845	28.2438	30.5518	6.11104	7.75816	0.57792
6153.84	829.104	632.46	823.294	896.086	832.381	819.183	810.478	807.459	803.186	715.416	737.08	760.706	641.371	673.662	565.765	490.741	482.086	502.981	407.994	335.275	335.34	164.018	156.874	235.066	49.0504	52.7123	50.3586	23.8748	30.895	20.3703
6220.72	843.601	637.976	848.974	903.561	838.163	842.723	814.745	820.577	800.321	729.17	760.083	766.017	634.618	669.999	561.543	503.259	494.562	474.511	410.114	356.264	338.529	171.492	150.693	238.936	60.2712	42.4606	44.5536	25.1291	9.46768	14.5508
6287.64	878.099	647.662	844.988	916.771	829.826	855.241	818.295	811.67	794.658	762.926	772.063	757.209	633.583	663.536	591.686	535.777	527.039	487.614	411.515	366.232	327.601	163.109	148.648	248.02	49.3089	48.7572	35.9508	25.6662	8.03976	5.93316
6354.52	862.827	675.207	843.554	954.536	831.596	846.268	789.891	809.408	784.173	746.909	762.552	758.507	628.976	652.252	583.902	518.522	509.744	489.568	380.963	354.708	326.777	159.511	144.02	279.427	49.5767	42.057	22.5282	-5.74936	13.156	-7.5046
6421.4	865.958	670.809	870.745	948.38	849.607	839.581	802.653	827.726	799.256	749.295	755.327	776.046	640.998	666.535	598.546	519.671	510.852	488.915	391.576	345.471	342.196	170.731	151.423	270.908	63.587	42.2966	34.6734	4.00096	26.0195	4.6254
6488.28	841.21	672.528	861.847	950.634	845.434	838.188	829.171	809.038	812.102	723.802	753.394	771.4	640.402	678.581	579.525	492.939	484.079	468.112	415.946	341.527	335.43	155.308	149.698	270.033	49.7505	34.1021	44.583	27.5087	29.0461	14.5194
6555.2	872.742	675	852.339	953.923	842.104	844.913	833.739	819.481	807.52	754.588	759.578	767.597	646.05	673.198	586.272	522.487	513.586	490.731	418.366	345.701	329.508	160.859	152.492	270.101	61.6245	15.0252	37.0658	29.0663	6.97148	6.98648
6622.08	864.902	676.382	860.07	955.713	854.349	856.281	816.828	813.091	792.307	746	770.406	779.369	643.909	657.183	582.76	512.661	503.72	524.907	399.306	354.519	339.16	154.291	149.653	268.806	52.263	46.3621	18.9172	9.14556	4.87484	-11.178
6688.96	871.361	674.03	851.129	952.371	850.088	864.359	809.7	838.546	798.359	751.712	777.942	774.633	651.781	662.433	596.204	517.134	508.152	493.771	390.03	360.045	332.306	170.651	154.058	262.846	41.7339	32.5952	22.0357	-0.991	-3.44872	-8.07576
6755.84	865.094	665.06	834.324	939.927	849.126	852.223	830.075	820.484	825.864	744.697	765.265	773.196	636.574	689.135	600.954	508.88	499.858	495.213	408.256	345.357	328.752	155.68	141.767	248.613	81.2573	31.2834	46.6069	16.3755	-1.74216	16.479
6822.76	891.303	689.587	848.061	973.541	872.627	851.956	830.544	852.527	810.209	770.156	764.455	796.222	627.075	672.676	594.567	533.101	524.038	502.665	406.576	342.539	349.66	176.786	133.607	276.25	25.9834	26.4416	28.019	13.8369	8.23148	-2.12552
6889.64	901.058	674.362	867.286	952.497	854.49	867.064	822.678	843.373	838.148	779.161	779.021	777.609	656.83	699.811	596.938	540.867	531.763	486.551	396.561	355.096	328.93	168.229	153.845	254.2	47.4699	35.1833	53.0266	2.96384	29.358	22.8652
6956.52	896.289	696.903	888.871	983.381	879.653	873.628	856.932	820.265	836.544	773.64	785.04	802.295	655.057	697.403	576.247	534.107	524.963	494.005	428.665	359.107	351.5	149.626	151.276	279.357	60.8951	42.5742	48.4916	34.2102	4.47788	18.3132
7023.4	872.04	709.146	880.319	1000.1	870.179	879.878	812.697	812.989	832.665	748.64	790.746	792.344	663.087	692.719	610.187	507.868	498.682	488.877	382.282	362.806	339.432	142.423	155.8	291.642	52.4915	40.1089	41.683	-13.03	21.88	11.4872
7090.32	897.447	678.034	887.65	957.214	886.972	864.733	840.691	831.354	816.957	773.294	775.057	808.661	647.909	676.205	597.563	531.283	522.057	504.14	408.126	345.109	353.633	153.683	143.536	249.733	48.3885	37.3647	23.0452	11.9578	-10.3793	-7.16808
7157.2	894.165	700.752	881.5	988.34	878.969	887.476	839.975	859.086	847.242	769.258	797.255	800.18	673.027	705.683	601.211	526.008	516.742	492.021	405.262	365.3	343.037	171.686	160.422	275.112	39.791	19.4918	50.4015	8.23744	8.73132	20.1705
7224.08	923.872	708.792	868.915	999.284	871.94	874.856	850.73	856.633	830.469	798.212	784.089	792.672	663.284	688.103	616.543	553.722	544.415	502.791	413.867	350.129	333.415	167.957	152.092	282.144	28.9344	51.1961	30.7008	15.9878	32.613	0.45192
7290.96	883.87	715.418	891.755	1008.28	883.963	880.518	848.227	857.955	827.982	757.454	789.204	804.217	660.641	684.809	590.331	511.725	502.377	510.599	409.215	353.238	342.845	166.947	148.898	287.409	86.0244	30.6493	25.2871	10.4806	7.83736	-4.97996
7357.84	892.973	687.473	903.794	969.748	876.384	904.544	844.136	872.484	847.219	765.802	812.684	796.158	650.977	703.238	603.524	518.833	509.445	497.713	402.974	374.712	332.673	175.446	140.627	249.461	44.4033	32.1074	41.5978	3.38624	-1.09136	11.3125
7424.76	919.304	698.356	874.706	984.601	885.763	879.241	852.548	838.259	823.19	791.376	786.833	805.057	678.623	678.401	596.459	543.167	533.739	506.44	409.237	346.857	339.459	148.843	159.346	260.049	51.7596	38.5761	14.644	8.79564	-8.29056	-15.6599
7491.64	926.47	707.572	905.706	997.162	893.408	922.732	862.65	866.24	841.321	797.785	829.775	812.222	658.242	695.723	610.997	548.337	538.868	519.245	417.189	387.795	344.511	167.028	143.323	268.553	50.5589	14.0256	29.85	15.8953	-0.66724	-0.4726
7558.52	937.887	703.252	892.644	991.11	873.806	890.522	856.648	861.546	841.211	808.444	797.017	792.139	668.182	694.804	631.074	557.755	548.246	477.825	409.037	353.032	322.316	161.688	149.236	260.137	43.9636	37.8257	26.8161	6.89148	14.6678	-3.52544
7625.4	928.177	707.847	920.332	997.317	895.341	920.859	866.849	869.661	864.858	797.975	826.804	813.193	680.617	717.641	600.892	546.046	536.496	513.767	417.089	380.816	341.258	165.571	156.954	262.866	45.6535	49.922	47.5406	14.0918	10.9905	17.1799
7692.32	928.262	709.301	899.871	999.203	910.933	897.235	864.985	875.638	887.442	797.3	802.631	828.303	662.948	739.414	634.036	544.131	534.541	524.301	413.075	354.64	354.257	167.915	142.897	261.668	69.934	15.5027	67.2018	9.22708	21.8872	36.8218
7759.2	924.653	720.971	919.359	1015.14	917.135	915.888	870.226	879.44	858.267	792.931	820.734	834.022	660.468	709.428	626.913	538.522	528.891	496.503	416.165	370.74	357.865	168.694	139.827	273.241	54.2673	44.3745	35.1059	11.4675	38.6124	4.70632
7826.08	939.415	698.207	927.263	983.725	920.183	899.613	858.169	853.348	869.314	806.931	803.908	836.587	689.478	719.664	626.819	551.282	541.611	510.462	401.959	351.912	358.32	147.949	159.539	241.772	58.4061	36.0307	43.232	-3.58836	10.7181	12.8127
7892.96	915.636	708.712	921.154	998.057	918.45	934.705	885.44	895.709	858.07	782.391	838.448	834.371	673.106	707.607	614.788	525.5	515.789	516.863	427.08	384.451	353.994	176.491	146.422	251.89	65.2403	39.8319	29.0679	20.6835	36.6651	-1.37128
7959.88	946.858	722.85	924.716	1017.38	914.819	923.654	882.104	881.362	858.584	812.85	826.845	830.256	676.208	707.308	628.076	554.719	544.968	511.014	421.594	370.847	347.77	164.204	147.393	266.549	12.4233	49.1623	26.6619	14.349	16.326	-3.7974
8026.76	931.528	734.795	919.322	1033.7	916.041	906.836	889.255	908.386	881.664	796.757	809.474	830.994	702.768	729.575	631.082	537.385	527.593	475.94	426.594	351.475	346.399	181.704	165.335	278.467	68.9282	41.8294	46.8236	18.5018	27.0567	16.3441
8093.64	968.064	713.236	920.336	1003.94	941.101	955.603	875.901	891.152	887.564	832.529	857.689	855.568	667.404	734.661	625.757	571.916	562.084	493.892	411.09	397.689	368.865	167.339	138.482	248.506	71.3568	20.6769	49.8058	2.15096	14.4757	19.3057
8160.52	927.865	735.44	933.52	1034.36	918.468	923.496	899.143	902.88	873.418	791.565	825.028	832.45	687.798	719.701	622.986	529.712	519.84	516.557	432.182	363.029	343.639	173.828	151.965	273.249	42.8936	40.606	32.7432	22.3962	12.7522	2.22256
8227.44	949.771	737.304	953.895	1036.81	936.848	939.088	897.794	907.02	891.169	812.705	840.065	850.344	686.605	736.637	624.419	549.611	539.699	525.449	428.682	376.067	359.425	174.853	149.833	272.567	46.5505	46.2696	47.5779	18.0502	19.7084	17.0364
8294.32	929.442	743.102	935.261	1044.67	953.021	908.624	886.256	915.005	881.49	791.61	809.047	866.032	693.565	726.143	626.1	527.274	517.322	531.34	414.994	343.05	373.006	178.647	153.6	276.804	53.6057	46.1235	34.9834	3.517	31.4208	4.42088
8361.2	960.164	745.767	968.046	1048.22	929.73	939.972	883.241	914.171	872.09	821.565	839.84	842.253	696.111	715.927	633.669	555.988	545.995	546.856	409.828	371.844	347.121	176.091	154.174	277.124	53.4318	39.0952	22.6683	-2.49392	26.7299	-7.9154
8428.08	965.601	738.24	941.698	1037.75	947.53	949.321	902.086	902.416	883.788	826.234	848.632	859.566	682.301	726.809	651.452	559.415	549.383	527.809	426.523	378.639	362.327	165.674	142.918	264.704	51.0064	30.7619	31.4524	13.3567	0.63844	0.84724
8495	956.891	740.575	961.188	1040.85	944.089	959.82	907.187	905.425	919.71	816.755	858.576	855.637	696.486	761.914	619.745	548.695	538.623	539.14	429.474	386.584	356.294	165.887	151.914	264.613	47.6924	15.109	64.4608	15.4638	14.6376	33.8341
8561.88	957.928	753.175	927.386	1058.06	943.849	951.955	896.454	912.567	908.701	817.024	850.153	854.91	703.242	750.088	648.198	547.722	537.61	521.358	416.589	376.165	353.461	169.075	155.536	277.353	68.6785	30.0351	50.5394	1.73632	-18.5474	19.891
8628.76	940.88	745.475	959.411	1047.36	936.355	954.106	917.528	925.835	894.919	799.205	851.746	846.927	709.377	735.487	649.842	528.662	518.509	517.777	435.513	375.761	343.373	176.676	158.71	264.718	74.2278	24.3389	33.845	19.818	8.33744	3.17472
8695.64	973.222	778.005	949.192	1091.98	955.423	917.994	890.929	919.348	889.025	830.777	815.076	865.505	701.923	728.775	638.956	558.992	548.799	510.768	406.764	337.095	359.847	170.053	152.055	302.373	39.9747	57.5144	25.0396	-9.77376	-17.0224	-5.65276
8762.56	988.979	759.665	962.102	1066.64	928.758	943.324	911.715	921.579	899.648	845.762	839.848	838.351	707.676	738.579	656.117	572.735	562.502	546.737	425.399	359.871	330.589	169.707	154.955	276.439	39.3862	35.5672	32.7526	8.02012	17.7408	2.03796
8829.44	1000.41	750.851	955.457	1054.41	969.844	958.8	904.791	901.519	915.721	856.418	854.765	878.946	708.565	753.833	644.992	582.15	571.877	526.474	416.323	372.793	369.082	153.313	154.337	262.413	72.7779	27.9674	45.9155	-1.89628	11.8836	15.1785
8896.32	982.343	770.45	949.937	1081.24	946.465	955.074	940.387	931.357	919.62	837.581	850.48	855.076	721.598	756.912	632.911	562.071	551.758	541.511	449.768	366.513	343.109	172.845	162.504	283.903	59.6882	48.3383	46.9055	30.7085	23.4106	16.1459
8963.2	981.434	770.522	958.249	1081.23	946.739	970.147	942.5	909.296	915.645	835.899	864.992	854.86	731.209	752.116	637.304	559.146	548.794	526.919	449.731	379.031	340.79	155.011	168.197	280.987	46.5448	39.4914	40.0218	29.8314	25.0902	9.2394
9030.12	1005.27	756.051	985.289	1061.22	969.666	964.651	919.802	934.699	926.851	858.957	858.936	877.295	706.737	762.501	665.912	580.962	570.57	523.682	424.882	370.98	361.123	171.351	149.236	259.891	75.0024	28.9162	48.3196	4.14372	0.43064	17.5143
9097	996.791	761.768	977.762	1068.96	985.647	955.793	914.534	921.5	910.979	849.706	849.516	892.783	712.681	745.807	653.048	570.469	560.037	511.643	417.463	359.568	374.511	159.898	152.277	264.03	62.5678	46.8468	29.5408	-4.11456	15.6846	-1.28752
9163.88	994.488	786.181	974.83	1102.42	1000.49	981.16	935.009	939.224	939.522	846.627	874.322	907.138	710.831	773.529	655.651	566.147	555.675	547.477	435.788	382.381	386.764	170.71	149.682	291.54	57.59	33.9081	55.1781	13.3721	8.68736	24.3266
9230.76	1012.84	782.764	968.144	1097.6	980.96	1007.56	937.923	918.581	928.329	864.202	900.159	887.112	718.192	761.514	673.733	582.481	571.969	555.428	436.55	406.225	364.637	153.898	153.75	284.263	42.398	64.0772	41.0794	13.2974	-3.46188	10.2045
9297.64	979.39	776.484	997.538	1088.85	971.364	971.484	932.105	940.532	928.896	829.975	863.521	877.022	719.869	761.257	662.224	547.011	536.46	540.052	428.581	367.594	352.447	167.755	153.708	273.407	73.4743	39.4603	38.7413	4.4908	4.11152	7.84276
9364.56	985.676	777.42	990.694	1090.02	988.44	990.426	934.989	966.652	942.352	835.484	881.9	893.605	713.227	773.89	657.733	551.277	540.686	536.934	429.314	383.982	366.931	184.614	147.649	271.571	52.1637	44.6639	49.2927	4.38768	11.0708	18.3705
9431.44	1017.64	786.291	993.051	1102.11	974.392	988.753	933.099	945.915	933.848	866.665	879.663	879.062	712.116	764.562	660.793	581.216	570.585	546.921	425.273	379.753	350.289	167.735	145.591	279.655	54.8448	37.2531	37.8848	-0.48984	10.4956	6.93872
9498.32	1011.01	803.945	1005.27	1126.27	983.999	979.787	926.497	977.774	948.229	859.259	870.133	888.174	742.407	778.119	666.976	572.567	561.896	537.662	416.52	368.232	357.303	188.726	166.251	298.718	49.3587	44.3875	49.3632	-10.0782	18.1153	18.3931
9565.2	1012.93	790.234	1018.36	1107.3	994.726	982.312	948.385	959.327	948.351	860.396	872.093	898.406	728.446	777.415	657.87	572.462	561.752	535.725	436.256	368.202	365.436	173.498	154.899	278.575	50.039	47.3862	46.5825	8.82304	-1.38104	15.5882
9632.12	1025.6	803.254	1015.82	1125.08	978.742	1000.14	943.502	966.747	943.585	872.284	889.36	881.926	722.798	771.825	680.972	583.106	572.356	542.021	429.222	383.479	346.858	176.894	149.562	291.845	49.2683	47.6236	38.9156	0.9546	9.17276	7.89696
9699	1001.23	821.286	1015.64	1149.76	993.398	997.904	949.341	980.4	935.072	847.141	886.554	896.085	744.98	762.485	678.323	556.721	545.931	542.097	432.909	378.684	358.921	184.779	164.358	311.382	69.9505	33.5476	27.5014	3.80836	14.8577	-3.54164
9765.88	1017.26	798.483	1000.35	1118.29	1005.57	1007.23	955.844	971.732	930.979	862.381	895.315	907.762	723.78	757.566	689.769	570.718	559.889	567.343	437.261	385.456	368.501	176.593	147.772	279.874	60.0239	53.7012	20.5081	7.32716	14.3684	-10.5596
9832.76	1033.31	797.015	1025.86	1116.16	998.969	1015.8	969.466	961.964	953.391	877.657	903.321	900.663	732.265	779.151	663.441	584.751	573.882	539.789	448.732	391.473	359.305	167.615	152.661	275.037	42.6994	52.9666	40.0206	17.965	-1.17	8.92816
9899.68	1044.68	823.964	1020.47	1153.1	1011.64	999.612	968.274	962.392	952.951	888.236	886.562	912.841	740.569	777.884	685.673	594.086	583.178	545.286	445.388	372.726	369.387	165.979	157.42	305.721	63.1389	51.3913	36.6819	13.789	22.1383	5.56456
9966.56	1030.57	802.314	1031.62	1123.21	1018.49	1013.74	965.928	976.887	959.886	873.347	900.117	919.192	725.484	783.992	667.651	577.954	567.007	544.188	440.891	384.294	373.643	174.472	145.26	275.656	59.3616	37.7195	40.7187	8.4598	21.8186	9.57624
10033.4	1034.7	808.038	1020.17	1130.96	1010.31	1009.39	966.925	955.177	959.85	876.691	895.204	910.506	709.902	783.127	692.278	580.056	569.068	529.562	439.737	377.393	362.862	156.897	132.741	279.808	55.6649	42.9118	37.7844	6.475	6.06356	6.6168
10100.3	1040.63	801.165	1019.9	1121.4	1022.88	1015.26	974.98	989.604	972.123	881.837	900.505	922.577	736.623	794.571	696.772	583.958	572.932	565.53	445.641	380.707	372.838	179.741	150.825	268.215	38.5953	38.3004	47.1604	11.5478	6.57836	15.9674
10167.2	1046.36	816.004	1038.02	1141.68	1008.79	1030.24	970.066	972.266	967.747	886.78	914.919	907.994	749.793	789.366	666.463	587.658	576.591	558.345	438.575	393.135	356.162	165.315	159.108	283.763	57.6749	39.7474	39.8881	3.65124	14.3203	8.66964
10234.1	1051.67	814.741	1046.09	1139.83	1009.55	1036.54	989.649	989.325	963.389	891.299	920.643	908.247	747.527	784.179	709.094	590.933	579.827	546.162	456.007	396.873	354.321	175.655	156.224	279.184	49.6081	37.1457	32.6348	20.2536	18.0556	1.39072
10301	1039.96	818.416	1042.08	1144.77	1048.86	1029.44	985.511	987.268	954.87	878.807	912.974	947.06	766.308	774.83	702.531	577.198	566.053	546.664	449.717	387.218	391.041	172.232	168.567	280.776	67.5433	48.3724	21.2208	13.1342	11.3596	-10.0491
10367.9	1047.24	823.446	1032.08	1151.56	1029.18	1035.48	985.967	1001.92	966.367	885.295	918.443	926.876	755.548	785.496	692.4	582.443	571.258	566.575	448.022	390.702	368.764	180.844	159.541	284.063	63.0778	49.1636	29.8234	10.6104	9.869	-1.47232
10434.8	1049.51	820.075	1061.03	1146.81	1031.57	1053.32	976.452	1006.79	965.597	886.773	935.715	928.774	779.029	783.895	683.605	582.677	571.453	583.146	436.355	405.99	368.57	182.408	175.284	276.85	30.8048	49.0072	26.1593	-1.88496	41.7781	-5.16252
10501.7	1073.72	829.31	1044.3	1159.39	1025.33	1045.23	987.466	992.037	981.803	910.195	927.053	922.028	774.514	799.27	705.459	604.856	593.593	549.911	445.217	395.344	359.732	169.843	170.777	285.395	62.1816	21.2068	39.4726	6.14968	28.1722	8.1246
10568.6	1073.6	827.764	1051.14	1157.15	1030.11	1031.62	997.686	1011.48	959.759	909.289	912.866	926.305	777.128	776.394	707.205	602.706	591.404	556.511	453.286	379.173	361.918	181.9	171.427	280.462	76.682	55.4223	14.536	13.3916	5.4766	-16.8383
10635.4	1078.28	837.09	1048.63	1169.86	1031.78	1027.97	1010.54	992.414	979.825	913.179	908.647	927.47	755.933	795.627	689.485	605.352	594.01	566.496	463.987	372.97	360.991	166.234	154.855	289.12	51.9874	60.4587	31.71	23.2654	33.2363	0.3092
10702.4	1081.67	838.836	1060.54	1172.14	1063.47	1044.34	989.369	1013.05	995.334	915.77	924.442	958.662	753.316	810.303	662.381	606.699	595.318	564.987	440.666	386.782	390.093	179.153	151.723	288.305	51.4874	53.8612	44.3276	-0.882	12.6132	12.9002
10769.2	1054.33	831.194	1064.36	1161.51	1033.32	1073.83	1011.89	1015.68	979.276	887.637	953.36	928.006	775.653	793.412	710.007	577.323	565.902	568	461.036	413.719	357.347	179.103	166.644	275.754	82.171	38.3485	25.3792	18.6623	15.4454	-6.0748
10836.1	1082.9	836.144	1035.4	1168.2	1050.16	1068.52	1004.46	1028.6	1007.13	915.421	947.472	944.346	755.571	820.43	708.677	603.863	592.403	565.77	451.453	405.848	371.598	186.473	150.879	278.943	66.3341	46.2929	50.3412	8.25384	9.36764	18.8603
10903	1084.04	830.941	1051.24	1160.93	1056.42	1065.05	1028.75	995.879	988.747	915.765	943.425	950.094	780.161	801.216	693.582	602.963	591.464	580.198	473.595	399.819	375.257	160.974	167.431	269.441	57.425	44.7644	29.0712	29.5712	40.2985	-2.43672
10969.9	1072.11	851.123	1050.73	1188.56	1071.24	1078.8	1020.31	1025.43	991.992	903.04	956.6	964.411	766.568	803.626	700.951	588.994	577.456	561.525	462.997	411.013	387.485	180.316	156.362	291.672	44.835	41.9328	29.4275	18.1488	13.103	-2.10744
11036.8	1086.46	842.814	1065.75	1177.02	1065.37	1063.38	1016.75	1020.77	1002.5	916.591	940.613	958.036	797.029	813.298	724.431	601.301	589.724	583.426	457.291	393.045	379.021	175.021	177.162	278.288	60.5212	33.4504	37.046	11.6184	22.1845	5.48384
11103.7	1089.57	862.427	1099.9	1203.87	1063.93	1055.44	1033.57	1042.52	989.13	918.909	932.097	956.09	785.779	799.093	711.431	602.375	590.759	579.971	471.953	382.549	374.988	188.74	167.789	299.808	32.8907	26.722	20.7894	25.4564	26.6798	-10.8001
11170.6	1082.98	858.378	1084.95	1198.18	1058.11	1059.73	1037.6	1041.26	1020.99	911.517	935.81	949.763	789.029	830.12	709.165	593.739	582.084	557	473.839	384.282	366.573	185.902	168.907	291.75	56.5693	40.0315	49.7654	26.52	27.3474	18.1484
11237.4	1086.5	842.267	1078.82	1175.91	1068.36	1066.99	1018.74	1022.59	996.134	914.244	942.485	959.513	786.757	804.425	708.789	595.222	583.527	569.481	452.823	388.978	374.237	170.518	166.031	268.615	52.6422	34.0412	22.0202	4.68072	-0.47868	-9.62436
11304.4	1118.3	875.684	1093.71	1221.74	1086.9	1073.75	1032.27	1051.04	1014.22	945.242	948.667	977.54	790.993	821.672	704.402	624.976	613.243	588.22	464.201	393.18	390.177	189.066	167.863	307.39	45.9287	35.682	37.2184	15.2371	-3.1712	5.54608
11371.2	1107.66	860.179	1066.65	1200.3	1088.24	1098.52	1053.33	1040.45	1016.68	933.811	972.867	978.373	800.514	823.302	723.119	612.3	600.528	589.326	483.111	415.402	388.924	179.51	173.519	285.014	57.3868	35.7834	36.8003	33.3252	18.0358	5.10016
11438.1	1086.51	865.012	1121.48	1206.83	1086.45	1079.84	1036.32	1045.15	992.256	911.857	953.601	976.082	789.349	798.035	708.441	589.102	577.291	590.499	463.949	394.158	384.547	180.956	164.211	288.059	45.8382	36.4228	9.48696	13.3415	5.19248	-22.2412
11505	1099.38	855.414	1097.77	1193.51	1106.57	1066.57	1041.47	1030.2	1039.08	923.934	939.753	995.688	792.275	844.022	697.092	599.936	588.085	560.632	466.949	378.333	402.068	168.258	165.098	273.066	43.3317	52.955	53.4284	15.5207	19.3186	21.6722
11571.9	1112.86	863.201	1100.97	1204.1	1062.9	1091.53	1049.92	1077.74	1041	936.61	964.134	951.517	789.642	845.1	710.069	611.367	599.477	577.845	473.248	400.736	355.813	200.551	161.964	279.806	53.3742	55.0996	52.461	20.9998	10.8877	20.6766
11638.8	1101.27	859.779	1095.28	1199.27	1098.6	1111.52	1028.16	1050.27	1033.67	924.224	983.544	986.706	776.389	836.934	725.126	597.736	585.808	597.355	449.331	418.169	388.917	178.841	151.148	272.534	66.7968	48.7464	42.2516	-3.73712	21.998	10.4389
11705.7	1132.8	870.649	1131.12	1214.1	1116.61	1116.47	1065.53	1064.95	1018.89	954.943	987.911	1004.21	791.439	821.311	720.5	627.211	615.244	585.097	484.549	420.559	404.336	187.476	160.808	283.127	54.6859	29.1272	24.5863	30.6613	-12.3544	-7.25484
11772.6	1110.32	883.831	1108.61	1232.1	1076.02	1116.03	1072.28	1058.32	1025.79	931.667	986.89	963.1	811.711	827.379	734.325	602.691	590.684	590.053	489.154	417.562	361.144	180.773	174.245	296.61	57.6204	42.3582	28.6124	34.4474	-5.82036	-3.25728
11839.5	1140.68	872.272	1120.61	1216.09	1096.7	1104.35	1058.51	1057.07	1035.06	961.219	974.63	983.277	818.326	835.802	739.379	630.999	618.953	588.831	473.227	403.326	379.238	177.937	177.804	279.168	69.1067	59.3018	34.9944	17.702	15.8442	3.09604
11906.4	1132.39	874.581	1111.28	1219.15	1103.47	1113.95	1054.54	1047.31	1045.25	952.132	983.65	989.535	793.025	845.156	734.183	620.668	608.583	570.288	467.105	410.371	383.414	168.978	158.275	279.061	45.9834	38.6542	42.3091	10.7618	16.0856	10.382
11973.2	1105.17	871.259	1109.49	1214.46	1089.07	1108.89	1057.66	1051.55	1050.36	924.105	978.009	974.624	811.416	849.425	746.776	591.395	579.272	583.167	468.081	402.756	366.42	170.099	170.354	271.916	46.0756	20.8792	44.539	10.9194	8.06708	12.583
12040.1	1147.76	890.634	1122.79	1240.98	1108.76	1129.05	1074.74	1059.83	1025.1	965.894	997.584	993.798	816.203	823.32	729.321	631.941	619.779	580.341	483.005	420.356	383.512	174.128	172.593	293.142	74.121	30.4824	16.3961	25.0265	14.0777	-15.5889
12107	1126.91	897.652	1141.19	1250.51	1098.96	1135.48	1059.76	1055.56	1050.85	944.237	1003.44	983.493	801.699	848.227	724.968	609.039	596.838	602.3	465.87	424.234	371.126	169.12	160.877	298.921	52.5812	42.031	39.2666	7.07424	19.9236	7.25252
12173.9	1160.24	866.966	1125.88	1208.19	1124.51	1129.59	1078.25	1053.24	1040.91	976.763	996.958	1008.53	802.941	837.445	736.93	640.32	628.081	603.019	482.213	415.783	394.081	165.524	160.553	257.572	50.0646	33.191	26.4487	22.6005	37.3472	-5.5946
12240.8	1127.06	878.881	1132.18	1224.46	1120.45	1106.05	1056.64	1087.02	1048.83	942.774	972.831	1003.95	795.209	844.528	729.771	605.086	592.808	584.66	458.451	389.682	387.423	187.909	153.737	269.474	46.4727	42.5874	31.4974	-1.97704	16.5385	-0.57516
12307.7	1127.9	907.036	1145.6	1263.05	1114.34	1139.07	1069.3	1070.89	1057.01	942.809	1005.27	997.33	796.501	851.858	735.755	603.877	591.56	602.392	468.958	420.145	378.722	174.368	153.45	301.676	52.8073	29.6342	36.7935	7.71412	3.41008	4.69148
12374.6	1141.85	905.731	1134.49	1261.13	1132.55	1133.38	1067.06	1080.9	1061.14	955.949	998.994	1015.03	828.111	855.146	743.482	615.772	603.417	597.65	464.565	411.901	394.343	179.644	175.096	297.054	67.7301	46.1329	38.0492	2.50632	-6.2252	5.91768
12441.5	1133.39	904.284	1159.66	1259.02	1133.07	1154.39	1089.6	1067.87	1076.39	946.682	1019.42	1015.04	814.883	869.552	728.878	605.261	592.866	607.35	484.955	430.352	392.271	168.332	164.307	292.254	49.2297	42.3452	50.4232	22.0814	34.8963	18.262
12508.4	1149.6	894.438	1127.09	1245.36	1138.87	1145.03	1098.12	1088.4	1081.07	962.081	1009.48	1020.32	791.356	873.387	757.566	619.415	606.982	576.747	491.328	418.438	395.475	181.189	146.068	276.956	62.1974	35.8912	52.2272	27.6403	31.4268	20.0363
12575.2	1150.16	905.168	1137.14	1260	1139.68	1141.03	1086.31	1085.45	1072.34	961.828	1004.89	1020.62	825.252	863.815	757.07	617.917	605.446	597.101	477.362	411.882	393.693	177.132	169.369	287.378	51.9766	27.209	40.6258	12.8598	-3.37436	8.40496
12642.2	1156.31	908.322	1139.63	1264.21	1152.96	1139.97	1088.82	1109.42	1073.86	967.166	1003.24	1033.38	837.677	864.494	756.359	622.011	609.501	597.028	477.724	408.265	404.378	192.467	177.14	288.33	36.5926	59.3436	39.275	12.4084	0.25092	7.02432
12709	1168.03	924.647	1164.55	1286.54	1132.41	1171.73	1079.96	1086.8	1075.9	978.076	1034.42	1012.32	831.805	865.682	737.941	631.676	619.127	627.025	466.714	437.468	381.237	174.252	171.674	305.747	43.5088	45.657	38.4352	0.58496	33.1888	6.15444
12775.9	1145.56	921.922	1164.89	1282.67	1170.26	1144.71	1089.42	1102.83	1071.89	954.802	1006.81	1049.65	813.892	860.827	757.097	607.158	594.571	600.866	474.016	407.891	416.49	183.864	157.499	299.351	58.0376	30.9422	31.5532	7.07468	7.5556	-0.75772
12842.8	1164.35	942.702	1160.45	1311.12	1149.27	1161.35	1099.26	1095.54	1084.12	972.774	1022.85	1028.14	834.909	872.215	763.331	623.885	611.259	593.455	481.703	421.965	392.905	176.69	171.487	322.336	51.5554	45.4206	40.9158	13.9489	36.3056	8.57464
12909.7	1192.69	904.626	1173.65	1258.64	1166.29	1153.04	1096.11	1113.88	1085.78	1000.3	1013.96	1044.65	839.348	873.021	771.546	650.169	637.504	597.479	476.406	411.105	407.34	187.969	173.482	271.752	56.9052	52.0741	39.697	7.8402	1.15084	7.3254
12976.6	1191.28	917.297	1158.22	1275.94	1157.91	1151.09	1116.49	1112.5	1082.24	998.08	1011.42	1035.75	818.527	868.64	778.535	646.702	633.998	623.613	494.629	406.59	396.364	185.049	157.206	284.602	56.0854	22.7629	33.2914	25.2517	-10.5155	0.8894
13043.5	1182.82	909.244	1180.86	1264.75	1172.65	1154.69	1089.75	1094.05	1094.92	988.803	1014.43	1049.97	818.097	880.472	755.852	636.18	623.438	622.594	465.745	407.637	408.511	169.833	155.68	271.547	70.0634	43.153	43.1004	-4.4432	12.0707	10.6678
13110.4	1182.04	917.645	1183.02	1276.18	1141.71	1162.63	1122.79	1126.15	1078.13	987.214	1021.78	1018.51	824.014	862.827	765.03	633.346	620.566	604.583	496.631	413.017	374.976	191.024	158.747	279.059	62.3894	32.6786	23.4333	25.6319	28.6398	-9.02984
13177.2	1198.34	926.609	1159.52	1288.38	1196.35	1160.32	1128.45	1112.69	1101.49	1002.7	1018.88	1072.64	819.45	885.346	763.341	647.583	634.764	604.554	500.142	408.149	427.028	179.403	154.233	287.277	43.921	38.9009	43.9308	28.3321	40.9872	11.4369
13244.2	1178.72	935.497	1178.33	1300.48	1169.71	1168.04	1102.88	1098.95	1089.43	982.26	1026	1045.48	831.419	872.439	771.012	625.903	613.045	607.435	472.417	413.309	397.793	167.585	161.679	295.398	79.7019	48.1458	29.0034	-0.20264	10.8518	-3.52136
13311	1194.8	938.723	1184.31	1304.8	1176.98	1196.36	1112.21	1152.03	1090.44	997.525	1053.73	1052.22	845.272	872.595	767.581	639.923	627.027	616.792	479.597	439.071	402.466	203.883	170.489	296.444	53.9983	41.4757	27.1401	6.1682	27.7011	-5.41552
13377.9	1187.38	936.376	1202.52	1301.45	1186.32	1179.49	1130.86	1111.52	1089.02	989.284	1036.28	1061.05	853.231	870.325	765.413	630.437	617.504	620.811	496.1	419.649	409.22	172.792	175.036	290.523	50.5054	23.9796	22.8515	21.8613	19.5919	-9.7352
13444.8	1224.64	940.444	1178.33	1306.92	1184.7	1177.77	1123.38	1157.6	1110.49	1025.73	1033.97	1058.9	853.349	890.949	787.007	665.639	652.667	615.161	486.462	415.379	405.002	204.039	173.911	292.62	64.5307	38.1761	41.4572	11.4148	7.68952	8.83936
13511.7	1204.4	929.615	1195	1291.9	1179.52	1198.81	1139.92	1154	1127	1004.67	1054.42	1053.21	850.49	906.609	782.01	643.338	630.327	618.964	500.854	433.865	397.232	199.527	170.633	276.098	45.5396	42.643	55.1004	24.9982	26.1338	22.4514
13578.6	1202.57	951.787	1215.3	1322.27	1188.05	1175.52	1136.9	1146.48	1103.31	1002.03	1030.55	1061.22	850.91	882.067	769.255	639.444	626.395	634.336	495.685	408.023	403.172	192.19	169.729	300.825	59.5526	52.2391	28.5427	19.0218	6.28132	-4.1376
13645.5	1222.7	957.668	1214.39	1330.23	1187.84	1210.79	1146.81	1148.64	1129.02	1021.33	1065.23	1060.49	859.97	906.928	791.799	657.503	644.416	617.011	503.437	440.741	400.368	191.82	175.074	305.191	72.7003	52.6726	51.3895	25.9659	17.3051	18.6778
13712.4	1220.32	953.692	1204.75	1324.64	1187.34	1195.14	1135.05	1165.29	1117.97	1018.13	1049	1059.46	839.958	895.02	761.04	653.06	639.934	635.153	489.527	422.545	397.273	201.886	159.39	297.235	34.6126	36.3024	37.4675	11.2482	7.03592	4.72432
13779.3	1226.32	964.179	1204.49	1338.94	1200.27	1211.23	1141.59	1146.09	1110.66	1023.31	1064.5	1071.87	875.598	886.864	782.449	656.995	643.831	609.981	493.922	436.086	407.608	186.142	183.965	307.357	47.7461	40.19	27.2975	14.8365	27.0455	-5.47716
13846.2	1229.66	971.144	1222.05	1348.39	1204.32	1183.94	1127.29	1172.17	1139.31	1025.83	1036.62	1075.4	858.478	914.66	788.881	658.269	645.067	629.301	477.464	406.243	409.066	202.992	170.374	313.078	60.8615	29.3107	53.0818	-2.42848	20.3741	20.2755
13913	1221.13	955.151	1215.72	1326.28	1218.15	1179.57	1149.58	1148.81	1138.06	1016.48	1031.66	1088.7	845.235	912.558	785.514	647.672	634.431	617.746	497.608	399.318	420.303	184.255	159.588	290.101	71.769	49.578	48.9682	16.91	18.0799	16.1301
13979.9	1239.23	962.922	1215.27	1336.84	1176.31	1201.03	1153.59	1163.18	1147.14	1033.76	1052.53	1046.34	873.136	920.783	791.279	663.711	650.432	633.865	499.467	418.224	375.869	192.676	178.567	296.83	62.6912	32.5774	55.1834	17.9631	0.92184	22.3135
14046.8	1241.02	964.743	1209.33	1339.22	1220.28	1211.91	1135.71	1147.7	1126.79	1034.73	1062.82	1089.79	840.543	899.58	781.83	663.433	650.116	633.468	479.433	426.557	417.252	179.611	153.784	296.122	63.3297	45.1733	31.9703	-2.87648	15.3154	-0.93152
14113.7	1240.43	962.042	1216.67	1335.38	1231.3	1200.87	1156.01	1161.54	1133.78	1033.31	1051.19	1100.28	852.483	905.713	805.587	660.771	647.416	638.271	497.584	412.965	425.674	187.654	161.218	289.761	63.5357	54.568	36.0945	14.4696	6.13868	3.16072
14180.6	1239.3	960.668	1253.55	1333.37	1187.7	1200.34	1158.03	1155.99	1134.62	1031.36	1050.07	1056.16	876.792	905.701	793.832	657.575	644.182	632.352	497.454	409.876	379.485	181.739	177.6	285.059	55.266	37.5787	34.0746	13.5344	17.3597	1.10876
14247.5	1244.94	957.127	1236.97	1328.37	1218.96	1244.41	1161.72	1165.99	1130.39	1036.18	1093.54	1086.9	879.68	900.618	798.236	661.149	647.718	640.86	498.989	451.394	408.151	187.024	178.486	277.648	52.8394	25.895	26.9848	14.2656	-5.05376	-6.0132
14314.4	1243.37	969.953	1231.15	1345.89	1210.83	1213.34	1157.55	1180.14	1119.43	1033.78	1061.88	1078.24	867.506	888.802	781.506	657.507	644.037	639.172	492.668	417.773	397.432	195.29	168.478	290.697	40.7846	37.0648	13.1628	7.14008	26.2292	-19.8674
14381.3	1264.72	979.662	1236.27	1359.12	1226.21	1221.32	1155.76	1170.55	1134.15	1054.3	1069.27	1093.1	866.857	902.671	799.956	676.78	663.273	627.52	488.735	423.198	410.223	186.465	166.807	299.854	80.0106	25.8718	25.0269	2.40356	12.842	-8.03568
14448.2	1265.85	988.621	1232.37	1371.31	1217.57	1220.46	1184.03	1175.2	1151.86	1054.6	1067.82	1083.93	878.574	919.522	824.572	675.841	662.296	632.182	514.846	419.786	398.983	187.895	174.082	308.072	57.5839	42.2181	39.8736	27.7114	18.8388	6.77864
14515	1259.82	978.504	1245.37	1357.28	1248.04	1232.06	1181.07	1166.99	1145.15	1047.74	1078.82	1113.88	880.4	911.954	791.536	667.737	654.153	632.419	509.734	428.836	426.864	180.061	174.203	292.446	73.8936	64.4936	30.302	21.7965	0.76224	-2.82548
14581.9	1273.82	999.17	1260.01	1385.58	1240.1	1232.8	1178.77	1170.33	1149.21	1060.92	1078.97	1105.41	881.324	915.162	806.151	679.669	666.048	643.061	505.288	427.027	416.329	180.551	173.672	315.298	65.9788	26.1491	31.5081	16.5476	30.5975	-1.652
14648.8	1266.15	984.111	1259.47	1364.75	1255.65	1244.88	1167.31	1175.78	1157.93	1052.42	1090.45	1120.43	861.688	923.023	798.705	669.924	656.264	618.72	491.682	436.546	429.29	182.558	158.269	293.496	62.5952	38.5712	37.3674	2.13964	17.4826	4.17472
14715.7	1277.17	987.011	1271.36	1368.62	1240.25	1235.96	1189.09	1195.35	1159.63	1062.61	1080.94	1104.51	886.054	923.866	793.596	678.873	665.175	624.717	511.302	425.074	411.3	194.728	174.697	294.141	69.898	44.9506	36.2088	20.9578	26.1982	2.98336
14782.6	1270.66	996.694	1254.77	1381.81	1247.7	1233.12	1183.88	1191.35	1154.55	1055.28	1077.51	1111.43	897.295	917.929	810.337	670.292	656.557	632.251	503.951	419.684	416.161	189.931	181.631	303.266	61.7197	51.6806	28.2719	12.8051	-0.86704	-4.98636
14849.5	1255.94	1000.59	1243.06	1387.04	1239.13	1247.8	1196.85	1189.68	1160.78	1039.73	1091.59	1102.33	900.912	923.299	831.856	653.497	639.724	655.641	514.769	431.808	404.996	186.811	183.05	305.152	59.5773	27.5201	31.643	22.8223	10.6764	-1.64816
14916.4	1280.41	991.561	1272.24	1374.51	1237.72	1264.78	1180.9	1185.15	1160.36	1063.37	1107.97	1100.39	885.452	922.022	830.697	675.892	662.081	631.03	496.668	446.232	400.993	181.635	170.67	290.891	50.8248	31.0681	28.3676	3.91952	5.98984	-4.95644
14983.3	1277.83	996.213	1257.92	1380.78	1243.96	1268.5	1198.83	1205.29	1189.6	1059.96	1111.09	1106.11	875.564	950.405	817.474	671.236	657.387	638.971	512.45	447.395	404.642	194.216	162.321	293.728	68.6893	29.5847	54.7532	18.9013	30.0732	21.3962
15050.2	1278.83	996.037	1279.96	1380.42	1248.54	1252.93	1182.35	1195.23	1156.38	1060.13	1094.92	1110.16	896.579	916.326	824.275	670.165	656.277	637.609	493.818	429.272	406.629	185.059	176.328	290.529	47.7012	43.4898	18.6777	-0.53076	-2.4848	-14.7124
15117	1286.54	1016.48	1247.25	1408.41	1249.43	1272.41	1205.86	1212.4	1185.04	1067.01	1113.81	1110.52	894.274	944.128	805.055	675.803	661.878	651.614	515.179	446.201	404.929	195.507	173.466	313.106	64.7037	50.6887	44.4843	20.0304	13.9307	11.061
15184	1294.89	999.251	1287.46	1384.59	1268.95	1265.76	1211.94	1194.84	1184.57	1074.53	1106.55	1129.51	894.191	942.794	809.521	682.071	668.109	633.482	519.102	436.994	421.857	180.948	172.212	288.589	67.9616	38.2345	41.1547	23.1536	12.61	7.69808
15250.8	1290.54	1018.38	1269.89	1410.77	1276.85	1271.83	1213.26	1205.7	1179.76	1069.35	1112.02	1136.88	889.304	937.132	825.653	675.648	661.647	644.335	518.275	440.511	427.165	186.85	167.482	309.523	47.7237	30.0545	33.4986	21.5272	19.5391	0.00864
15317.7	1295	1009.62	1280.72	1398.6	1256.89	1271.78	1193.04	1202.62	1170.58	1072.98	1111.37	1116.39	887.645	927.092	832.609	678.033	663.995	647.534	495.904	437.901	404.614	182.716	165.09	295.595	58.1004	32.3658	21.4658	-1.64212	19.054	-12.0576
15384.6	1289.6	1011.79	1289.08	1401.46	1258.54	1253.23	1204.06	1221.22	1199.21	1066.74	1092.22	1117.51	900.412	954.861	830.322	670.55	656.474	647.945	504.772	416.801	403.673	194.194	173.132	295.331	75.6326	45.1098	47.2422	6.4272	29.4069	13.6854
15451.5	1319.97	1027.43	1280.85	1422.85	1293.42	1278.97	1238.18	1219.78	1195.23	1096.28	1117.36	1151.86	905.289	950.014	822.236	698.846	684.732	638.969	536.743	439.983	435.959	191.245	175.469	311.905	47.764	25.1825	40.4028	37.6001	19.8675	6.81248
15518.4	1312.2	1032.01	1292.08	1429.01	1305.61	1255.74	1209.34	1208.21	1221.76	1087.67	1093.53	1163.51	901.711	975.689	813.669	688.997	674.845	658.779	505.751	414.197	445.555	181.002	171.689	314.643	59.7142	47.8286	64.0872	5.81004	14.6561	30.4632
15585.3	1307.28	1018.45	1297.49	1410.24	1302.24	1285.21	1234.82	1218.04	1205.81	1081.92	1122.39	1159.61	909.152	958.876	852.04	682.003	667.813	648.666	529.081	441.11	439.59	186.165	175.882	294.714	73.1878	25.74	45.2845	28.342	3.42672	11.6269
15652.2	1314.87	1034.22	1317.54	1431.8	1280.05	1300.52	1205.64	1246.09	1211.56	1088.68	1137.1	1136.89	925.291	963.764	837.288	687.511	673.284	663.192	497.756	453.861	414.811	204.447	186.366	311.449	49.5422	40.4606	48.1836	-3.77932	7.32888	14.4922
15719.1	1327.32	1041.12	1306.06	1441.16	1296.26	1291.24	1234.13	1223.79	1219.89	1100.3	1127.21	1152.57	911.433	971.232	831.254	697.885	683.62	658.578	524.095	442.026	428.431	186.478	175.152	317.097	60.6034	14.9313	53.6628	21.7628	8.20484	19.9376
15786	1342.08	1019.27	1287.72	1411	1292.81	1303.99	1206.56	1224.55	1202.63	1114.22	1139.36	1148.58	909.885	953.11	827.722	710.566	696.263	657.168	494.37	452.224	422.386	185.111	172.843	286.812	50.5819	27.4382	33.5535	-8.75848	15.4342	-0.20556
15852.8	1335.52	1032.37	1310.87	1428.9	1298.6	1281.03	1223.59	1260.81	1211.54	1106.81	1115.8	1153.84	919.321	961.152	840.706	701.924	687.584	638.461	509.252	426.705	425.588	209.309	178.481	300.217	65.6668	49.5066	39.6078	5.32852	-10.7818	5.8148
15919.7	1335.37	1034.79	1308.2	1432.1	1303.77	1308.83	1233.96	1260.19	1200.13	1105.8	1142.99	1158.48	908.627	948.878	832.219	699.688	685.31	654.239	517.469	451.949	428.168	206.946	169.557	300.265	47.1686	60.9895	25.3485	12.7502	27.5805	-8.47852
15986.6	1356.08	1032.54	1325.86	1428.87	1323.3	1293.87	1230.93	1254.03	1215.29	1125.66	1127.42	1177.47	907.131	963.177	855.318	718.315	703.899	667.75	512.292	434.43	445.102	200.6	167.287	294.468	70.8406	40.0153	37.6624	6.77816	14.5863	3.80128
16053.5	1325.3	1039.15	1328.9	1437.83	1305.78	1299.82	1250.86	1249.24	1248.44	1094.02	1132.77	1159.42	929.037	995.461	833.64	685.451	670.998	650.891	530.075	437.827	424.992	195.244	181.947	299.75	61.4968	39.9725	67.9614	23.7659	7.09352	34.0662
16120.4	1332.39	1052.73	1313.57	1456.39	1309.88	1297.25	1207.27	1253.14	1191.79	1100.26	1129.58	1162.98	912.968	937.949	850.102	690.459	675.968	627.914	484.335	432.691	426.499	196.137	169.137	313.755	53.7036	33.6778	8.46624	-22.7684	15.4321	-25.4632
16187.3	1358.39	1047.2	1309.82	1448.66	1338.75	1310.74	1255.97	1247.63	1220.63	1125.41	1142.46	1191.32	935.366	965.924	861.807	714.378	699.849	662.066	530.888	443.623	452.778	190.262	184.154	303.869	30.518	40.3352	34.4578	22.9907	9.35088	0.49404
16254.2	1342.15	1055.64	1313.34	1460.14	1325.41	1324.19	1242.83	1250.29	1213.74	1108.32	1155.31	1177.44	919.372	958.175	857.103	696.06	681.494	657.891	515.597	454.517	436.845	190.261	171.399	311.443	46.8781	51.1205	24.7273	6.90592	5.01736	-9.2708
16321.1	1338.81	1059.53	1327.99	1465.36	1318.25	1329.36	1235.53	1231.47	1231.4	1104.12	1159.87	1169.75	931.589	974.966	858.659	690.627	676.023	660.2	506.151	457.131	427.103	174.799	179.053	313.324	42.7206	40.0241	39.5362	-3.33416	9.07448	5.50372
16388	1347.4	1061.06	1331.93	1467.34	1311.59	1336.21	1261.27	1277.18	1221.97	1111.85	1166.11	1162.55	910.293	964.669	864.169	697.13	682.489	659.093	529.737	461.428	417.846	205.804	162.463	312.265	52.8388	48.4696	27.2588	19.4586	26.6902	-6.8082
16454.8	1353.92	1069.78	1336.76	1479.2	1314.44	1329.9	1252.79	1249.21	1251.82	1117.53	1159.17	1164.86	933.209	993.659	853.039	701.57	686.892	694.857	519.111	452.557	418.105	183.756	177.857	320.189	46.6695	40.8463	54.2696	8.03972	41.1192	20.168
16521.7	1360.8	1060.37	1344.95	1466.14	1321.22	1322.1	1259.65	1267.89	1250.86	1123.55	1150.75	1171.11	951.075	991.826	866.03	706.36	691.644	685.692	523.822	442.203	422.292	195.293	189.598	305.449	54.4188	35.8732	50.4569	11.9579	12.8985	16.3208
16588.6	1367.25	1063.56	1318.62	1470.39	1313.7	1328.43	1290.07	1281.73	1235.09	1129.15	1156.45	1163.05	940.828	975.191	855.851	710.726	695.972	699.27	552.086	445.966	412.18	203.355	181.004	306.458	54.1095	39.3025	31.8436	39.4294	21.3092	-2.32712
16655.5	1356.92	1067.92	1331.79	1476.26	1329.2	1327.54	1251.64	1269.35	1268.83	1117.96	1154.94	1178.01	942.7	1008.06	865.683	698.309	683.518	677.851	511.506	442.527	425.097	192.531	181.176	308.929	60.8987	54.1095	62.7373	-1.94272	1.28032	28.5318
16722.4	1352.11	1055.43	1349.51	1458.96	1309.37	1339.82	1294.19	1294.04	1260.13	1112.3	1166.59	1157.63	935.843	998.502	856.139	691.411	676.583	688.493	551.909	452.241	402.668	208.399	175.034	290.347	45.4432	43.2058	51.2014	37.6686	15.8756	16.9612
16789.3	1376.34	1083.46	1348.87	1497.37	1332.3	1350.52	1271.71	1283.92	1248.05	1135.67	1176.68	1180.01	941.645	985.552	865.278	713.547	698.682	674.316	527.281	460.389	423.007	199.203	178.051	322.401	79.9927	44.1379	36.2755	12.2484	6.17828	2.00036
16856.2	1394.83	1098.28	1339.43	1517.62	1361.99	1379.63	1265.19	1274.13	1243.19	1153.31	1205.16	1209.15	920.602	979.82	859.974	729.956	715.053	673.791	518.61	486.932	450.107	190.248	161.648	337.952	51.6364	51.9858	28.568	2.78568	13.6451	-5.74196
16923.1	1386.31	1083.6	1361.98	1497.31	1359.82	1364.21	1294.42	1311.96	1275.87	1143.93	1189.12	1206.43	932.541	1011.64	890.883	719.341	704.4	668.666	545.691	468.961	445.348	215.577	169.106	316.631	84.3534	45.3696	58.4096	29.0754	10.6359	24.0646
16990	1373.46	1073.64	1336.66	1483.49	1347.22	1365.28	1268.48	1266.62	1291.1	1130.23	1189.56	1193.29	927.861	1026	866.699	704.4	689.423	670.376	517.605	467.465	430.162	181.02	164.541	301.206	67.106	33.0294	70.7989	0.1988	2.6582	36.4189
17056.8	1370.07	1088.7	1390.86	1504.06	1354.52	1353.4	1307.58	1290.61	1271.4	1125.99	1177.06	1200.04	952.423	1005.43	875.211	698.925	683.91	682.249	554.554	453.026	434.865	196.392	181.131	317.052	55.7683	44.6683	48.2571	36.3568	8.02896	13.8421
17123.8	1404.25	1095.47	1374.18	1513.24	1355.19	1361.45	1292.72	1310.82	1261.32	1159.32	1184.49	1200.16	953.268	994.48	885.772	731.016	715.963	709.799	537.545	458.519	432.946	209.032	180.564	322.541	56.8755	51.556	35.3349	18.5581	28.0796	0.88472
17190.6	1413.79	1089.32	1368.27	1504.67	1356.05	1343.07	1284.77	1300.26	1280.17	1168.01	1165.48	1200.47	957.316	1012.46	872.408	738.464	723.374	683.811	527.449	437.578	431.213	199.525	182.315	311.885	49.5038	35.8865	51.3454	7.67212	8.67768	16.8601
17257.5	1393.15	1091.18	1379.65	1507.09	1367.75	1339.52	1293.51	1310.9	1268.4	1146.51	1161.31	1211.62	967.125	999.823	874.433	715.726	700.599	676.815	534.041	431.465	440.321	205.279	188.234	311.228	51.8516	59.2516	36.7355	13.4735	27.3624	2.21492
17324.4	1427.09	1094.43	1384.9	1511.42	1380.62	1364.4	1300.89	1302.67	1275.11	1179.59	1185.57	1223.94	947.085	1005.66	882.763	747.57	732.406	690.149	539.275	453.788	450.603	197.448	172.56	312.313	61.1246	40.4376	40.5995	17.9182	6.946	6.04364
17391.3	1376.19	1098.17	1394.77	1516.45	1358.63	1389.39	1306.78	1315.87	1272.72	1127.84	1209.94	1201.41	946.688	1002.4	898.601	694.579	679.377	663.89	543.009	476.223	426.022	205.048	171.097	314.026	28.3173	45.9066	35.3748	20.8632	33.2284	0.78376
17458.2	1404.21	1095.73	1399.65	1512.96	1388.3	1388.75	1288.47	1319.9	1284.04	1155	1208.67	1230.53	969.047	1012.85	880.467	720.504	705.266	668.702	522.552	473.019	453.106	206.042	186.096	307.996	75.7769	77.2562	43.8564	-0.38304	33.3977	9.23012
17525.1	1407.94	1079.45	1382.07	1490.45	1389.86	1361.5	1298.88	1315.98	1289.68	1157.88	1180.8	1231.54	962.435	1017.62	880.573	722.141	706.865	680.359	530.819	443.209	452.068	201.313	180.138	284.673	67.3794	33.7605	46.6563	7.09512	11.9577	11.9948
17592	1414.65	1094.72	1391.99	1511.31	1370.96	1387.71	1294.7	1317.15	1309.76	1163.73	1206.38	1212.1	974.398	1036.84	890.124	726.755	711.443	691.346	524.489	466.856	430.587	200.248	187.618	300.784	62.3168	41.3439	63.9073	-0.02376	19.0667	29.2104
17658.9	1446.61	1097.04	1392.31	1514.37	1405.93	1374.08	1309.6	1311.04	1286.23	1194.84	1192.13	1246.52	956.264	1012.45	883.831	756.622	741.272	683.407	537.243	450.669	462.964	193.945	173.326	300.713	64.354	28.9169	37.5488	11.9418	20.7688	2.81656
17725.8	1412.92	1127.74	1391.4	1556.46	1406.93	1380.81	1310.13	1314.45	1269.51	1160.3	1198.24	1246.97	957.372	994.86	883.972	720.839	705.452	675.981	535.626	454.84	461.367	194.499	172.954	336.116	65.3942	58.8066	17.998	9.53712	27.994	-16.7698
17792.6	1433.3	1110.91	1404.16	1533.19	1399.85	1383.34	1287.73	1335.46	1302.82	1179.82	1200.15	1239.34	963.241	1027.3	877.763	739.117	723.693	709.03	511.074	454.81	451.7	207.724	176.027	312.103	68.8107	16.4592	48.4684	-15.8022	5.1258	13.6651
17859.5	1437.61	1123.69	1394.26	1550.62	1391.69	1391.56	1316.36	1331.41	1284.41	1183.28	1207.74	1230.64	980.845	1008.03	903.541	741.336	725.875	681.185	537.562	460.465	440.95	202.901	187.589	325.096	43.4685	50.6905	27.2345	9.8976	13.6825	-7.60448
17926.4	1447.82	1124.1	1418.99	1551.05	1396.91	1379.89	1319.99	1349.75	1291.18	1192.64	1195.45	1235.32	980.126	1013.92	890.633	749.449	733.951	701.134	539.048	446.236	443.585	214.205	185.898	322.635	42.691	28.1239	31.1696	10.5962	1.41292	-3.70588
17993.3	1437.48	1140.53	1400.35	1573.52	1403.64	1398.78	1337.94	1333.28	1315.74	1181.45	1213.71	1241.49	959.823	1037.61	864.831	737.012	721.476	702.748	554.86	462.564	447.718	200.444	170.039	340.208	55.5158	35.9534	52.9027	25.6217	23.8863	17.9906
18060.2	1425.22	1121.94	1417.84	1547.82	1408.84	1425.88	1318.29	1320.59	1315.16	1168.33	1240.19	1246.15	981.467	1036.14	897.536	722.646	707.073	690.188	533.059	487.099	450.33	189.403	184.526	313.988	75.1141	47.3268	49.4852	3.03376	-2.6606	14.5366
18127.1	1449.23	1118.59	1407.99	1543.09	1398.72	1412	1328.43	1324.79	1325.25	1191.49	1225.69	1235.49	977.152	1045.36	909.171	744.563	728.946	709.129	541.054	470.659	437.625	190.532	180.238	306.83	62.0898	42.2571	56.7441	10.2416	21.743	21.759
18194	1425.37	1140.94	1409.65	1573.69	1410.25	1420.77	1332.94	1311.81	1306.72	1166.77	1233.83	1246.47	997.206	1025.95	907.784	718.601	702.941	690.825	543.42	476.865	446.563	179.281	193.58	331.797	60.0722	33.7308	35.3831	11.8221	17.169	0.36148
18260.9	1457.51	1121.53	1422.82	1546.87	1415.35	1404.29	1345.67	1342.64	1324.1	1198.06	1216.73	1251.02	969.817	1042.45	882.123	748.638	732.937	699.642	554.008	457.822	449.075	199.585	172.603	304.56	74.3693	52.419	49.933	21.6234	14.6674	14.8749
18327.8	1446.3	1132.77	1454.46	1562.2	1400.7	1416.17	1323.14	1360.56	1332.06	1186	1227.99	1235.82	974.819	1049.54	899.12	735.328	719.591	708.914	529.332	467.145	431.826	210.586	175.057	315.643	57.7452	25.6296	55.0702	-3.83876	17.8879	19.9755
18394.6	1473.73	1134.9	1425.09	1564.98	1428.72	1395.11	1363.7	1339.9	1298.6	1212.57	1206.31	1263.3	982.799	1015.2	898.737	760.649	744.876	704.367	567.751	443.525	457.265	193.811	179.666	315.322	54.9306	22.9711	18.7744	33.7948	2.26044	-16.3568
18461.5	1463.77	1135.99	1425.17	1566.36	1429.54	1442.81	1347.85	1346.53	1339.7	1201.75	1253.38	1263.57	993.245	1055.42	919.023	748.578	732.768	698.296	549.752	488.662	455.492	196.681	186.058	313.724	68.9776	39.3394	57.0466	15.0117	23.4488	21.8788
18528.4	1471.94	1131.24	1444.36	1559.69	1434.34	1429.26	1349.11	1363.42	1337.47	1209.07	1239.21	1267.83	1013.02	1052.31	907.143	754.645	738.8	723.807	548.869	472.55	457.7	206.946	199.201	304.807	76.9647	42.3439	51.9819	13.3451	6.86516	16.7776
18595.3	1472.84	1115.88	1449.28	1538.44	1434.06	1428.89	1369	1359.64	1327.9	1209.12	1238.21	1267	999.827	1041.86	913.929	753.438	737.556	709.505	566.611	469.613	454.832	202.327	188.492	282.632	57.7161	31.7819	39.5855	30.3046	54.7803	4.34464
18662.2	1462.87	1136.68	1445.46	1566.91	1423.76	1426.48	1354.82	1363.2	1349.12	1198.29	1235.18	1256.16	987.938	1062.21	897.145	741.358	725.44	698.414	550.282	464.64	441.943	202.986	178.728	305.667	74.8472	42.6572	57.978	13.1929	1.07708	22.7007
18729.1	1471.62	1148.65	1436.03	1583.23	1419.02	1442.27	1380.78	1367.21	1343.44	1206.19	1250.35	1250.88	1000.67	1055.64	924.587	748.011	732.057	736.491	574.091	477.875	434.614	203.975	186.772	317.652	75.5841	61.4546	49.46	36.2199	1.34376	14.1461
18796	1466.67	1141.51	1464.83	1573.28	1458.08	1438.53	1342.46	1371.75	1345.86	1200.38	1245.98	1289.39	1002.2	1057.18	919.984	740.945	724.956	703.646	533.624	471.568	471.086	205.342	186.716	305.751	76.3168	43.8094	49.0474	-5.02992	13.3748	13.697
18862.9	1473.73	1162.77	1474.72	1602.38	1431.87	1442.31	1356.82	1360.45	1338.38	1206.6	1249.14	1262.64	1008.69	1048.83	895.234	745.908	729.882	710.137	545.832	472.788	442.285	195.305	190.249	329.359	45.0344	46.9712	38.7445	6.39492	10.3193	3.35756
18929.8	1482.28	1153.45	1458.24	1589.44	1436.71	1439.49	1367.07	1384.96	1347.35	1214.28	1245.7	1266.93	997.141	1056.92	926.334	752.342	736.28	705.13	553.939	467.401	444.531	211.059	180.731	314.739	61.3973	28.4961	44.8814	13.7194	20.4136	9.45788
18996.6	1482.43	1155.77	1484.67	1592.49	1443.02	1445.73	1396.53	1379.43	1348.08	1213.58	1251.31	1272.7	1013.93	1056.77	922.581	750.391	734.293	714.832	581.246	471.078	448.253	205.178	191.715	314.66	51.8428	38.2076	42.7774	40.2439	-0.5478	7.31736
19063.6	1497.03	1161.48	1471.44	1600.21	1435.15	1438.77	1374.04	1374.6	1335.25	1227.33	1243.73	1264.28	1009.78	1043.07	930.303	762.889	746.755	729.019	556.613	461.551	437.797	199.8	187.544	318.835	44.4378	20.411	27.123	14.8281	42.6364	-8.37356
19130.4	1481.84	1165.75	1453.08	1605.94	1449.86	1457.02	1370.96	1417.76	1346.98	1211.28	1261.36	1278.45	1021.04	1053.92	920.9	745.584	729.413	738.659	551.379	477.243	449.918	228.976	194.528	321.195	63.2045	39.3117	36.019	8.8114	9.19444	0.48592
19197.3	1501.73	1160.69	1478.12	1598.85	1456.73	1463.83	1384	1401.24	1347.3	1230.32	1267.54	1284.77	1005.62	1053.36	923.164	763.373	747.166	716.987	562.271	481.485	454.191	215.183	182.212	311.894	75.6537	15.0875	33.5103	18.9208	4.408	-2.05928
19264.2	1500.95	1171.64	1470.59	1613.78	1453.03	1462.54	1368.83	1380.72	1365.02	1228.69	1265.63	1280.53	1023.46	1070.2	943.202	760.487	744.244	701.318	544.953	477.63	447.905	198.506	193.953	322.621	79.6021	41.5742	48.3945	0.82076	18.3883	12.7884
19331.1	1481.18	1173.47	1496.59	1616.16	1460.68	1466.71	1385.36	1404.73	1360.61	1208.06	1269.18	1287.64	1011.12	1064.91	938.844	738.604	722.326	704.254	559.338	479.24	452.972	213.896	183.864	321.935	82.841	43.3812	41.1517	14.4224	22.4071	5.50908
19398	1511.26	1178.82	1457.61	1623.37	1462.42	1455.47	1372.4	1396.3	1376.2	1237.29	1257.32	1288.83	1012.79	1079.62	914.961	766.582	750.267	716.315	544.23	465.441	452.116	205.928	183.912	325.642	58.7662	57.5804	53.9138	-1.46812	29.8165	18.2346
19464.9	1503.96	1189.92	1473.46	1638.51	1479.28	1498.31	1389.23	1395.62	1378.36	1229.14	1299.53	1305.15	1017.06	1080.91	950.142	757.179	740.829	727.1	558.911	505.709	466.39	203.538	185.835	336.556	68.2257	58.517	53.2464	12.4304	17.7952	17.5307
19531.8	1509.68	1192.53	1497.28	1641.96	1444.98	1486.78	1391.17	1402.64	1386.83	1234.01	1287.37	1270.31	1032.72	1088.5	950.055	760.794	744.407	692.696	558.707	491.616	429.503	206.693	196.002	336.842	63.4175	61.7533	58.883	11.444	23.1635	23.1308
19598.7	1498.08	1185.42	1485.88	1632.05	1476.11	1474.61	1403.64	1428.82	1363.73	1221.55	1274.58	1300.89	1017.09	1064.52	952.377	747.086	730.663	717.209	569.03	476.882	458.04	223.649	183.53	324.984	80.1087	51.4572	32.9506	20.9836	33.8208	-2.8382
19665.6	1524.32	1208.58	1483.96	1663.76	1486.9	1486.77	1399.68	1407.86	1363.88	1246.94	1286.12	1311.14	1030.13	1063.79	953.737	771.219	754.76	731.957	562.913	486.477	466.237	206.653	191.802	350.962	44.0722	68.9454	30.2697	14.0847	29.9236	-5.5556
19732.4	1522.58	1207.38	1491.52	1661.97	1467.06	1495.64	1398.03	1419.67	1368.86	1244.34	1294.37	1290.76	1024.75	1067.89	958.043	767.375	750.88	738.559	559.123	492.783	443.81	213.26	186.744	346.491	59.8304	45.2371	32.4222	9.5118	32.1621	-3.43968
19799.3	1510.56	1191.92	1510.13	1640.59	1483.86	1508.42	1393.73	1433.35	1409.74	1231.46	1306.52	1307.01	1022.69	1107.9	956.799	753.241	736.71	753.73	552.675	503.001	458.02	221.214	184.092	324.199	79.5904	53.3314	70.476	2.2814	4.1822	34.5776
19866.2	1534.91	1186.57	1494.09	1633.08	1493.35	1475.26	1402.48	1434.24	1388.58	1254.96	1272.74	1315.97	1028.06	1085.86	940.06	775.488	758.921	726.035	559.272	467.271	464.929	219.953	186.816	314.532	66.5482	33.5721	46.4819	8.09508	18.5785	10.547
19933.1	1531.11	1206.97	1502.11	1661	1498.32	1494.39	1394.13	1427.01	1401.3	1250.31	1291.25	1320.39	1036.97	1097.7	947.275	769.583	752.98	740.817	548.776	483.845	467.309	212.846	192.097	337.065	63.0099	46.9167	56.3666	-3.18344	38.8248	20.3952
20000	1511.33	1194.35	1502.34	1643.51	1507.25	1516.06	1404.93	1430.53	1376.79	1229.68	1312.29	1328.78	1043.49	1072.31	926.562	747.699	731.06	741.705	557.425	502.944	473.649	213.482	195.65	318.316	59.2939	37.6716	29.026	4.68276	14.9632	-6.98192
#N/A
#N/A
#N/A
#N/A
#N/A
#N/A
#N/A
#N/A
#N/A
#N/A
#N/A
#N/A
#N/A
#N/A
#N/A
#N/A
#N/A
#N/A
#N/A
#N/A
#N/A
#N/A
#N/A
#N/A
#N/A
#N/A
#N/A
#N/A
#N/A
#N/A
#N/A
#N/A
#N/A
#N/A
#N/A
#N/A
#N/A
#N/A
#N/A
#N/A
#N/A
#N/A
#N/A
#N/A
#N/A
#N/A
#N/A
#N/A
#N/A
#N/A
#N/A
#N/A
#N/A
#N/A
#N/A
#N/A
#N/A
#N/A
#N/A
#N/A
#N/A
#N/A
#N/A
#N/A
#N/A
#N/A
#N/A
#N/A
#N/A
#N/A
#N/A
#N/A
#N/A
#N/A
#N/A
#N/A
#N/A
#N/A
#N/A
#N/A
#N/A
#N/A
#N/A
#N/A
#N/A
#N/A
#N/A
#N/A
#N/A
#N/A
#N/A
#N/A
#N/A
#N/A
#N/A
#N/A
#N/A
#N/A
#N/A
#N/A
#N/A
#N/A
#N/A
#N/A
#N/A
#N/A
#N/A
#N/A
#N/A
#N/A
#N/A
#N/A
#N/A
#N/A
#N/A
#N/A
#N/A
#N/A
#N/A
#N/A
#N/A
#N/A
#N/A
#N/A
#N/A
#N/A
#N/A
#N/A
#N/A
#N/A
#N/A
#N/A
#N/A
#N/A
#N/A
#N/A
#N/A
#N/A
#N/A
#N/A
#N/A
#N/A
#N/A
#N/A
#N/A
#N/A
#N/A
#N/A
#N/A
#N/A
#N/A
#N/A
#N/A
#N/A
#N/A
#N/A
#N/A
#N/A
#N/A
#N/A
#N/A
#N/A
#N/A
#N/A
#N/A
#N/A
#N/A
#N/A
#N/A
#N/A
#N/A
#N/A
#N/A
#N/A
#N/A
#N/A
#N/A
#N/A
#N/A
#N/A
#N/A
#N/A
#N/A
#N/A
#N/A
#N/A
#N/A
#N/A
#N/A
#N/A
#N/A
#N/A
#N/A
#N/A
#N/A
#N/A
#N/A
#N/A
#N/A
#N/A
#N/A
#N/A
#N/A
#N/A
#N/A
#N/A

## Sheet: Analysis results
	Outlier?	Conc. [µM]	Rate [RFU.s-1]	SE [RFU.s-1]		Conc. [µM]	Rate [RFU.s-1]	SE [RFU.s-1]	Activity [%]	SE [%]
	N	0	0.0497015	0.000153405		0	0.0492003	0.000523569	100	1.06416
	Y		0.039446	0.000121411		0.01	0.0496742	0.00200038	100.963	4.06579
	N		0.0486991	0.00014943		0.02	0.0445753	0.00049265	90.5997	1.00131
	N	0.01	0.0524942	0.000167513		0.04	0.0394934	0.00120224	80.2707	2.44356
	N		0.0483034	0.000148231		0.1	0.0296631	0.00160358	60.2904	3.25928
	N		0.0482252	0.000152103		0.2	0.0187497	0.000648646	38.1089	1.31838
	N	0.02	0.0448088	0.000149869		0.3	0.0107761	0.00138677	21.9024	2.81863
	N		0.0449955	0.000156176		0.4	0.00311675	0.000228181	6.33483	0.463779
	N		0.0439215	0.000150833		0.8	0.000499675	0.000152041	1.01559	0.309025
	N	0.04	0.0379345	0.000152951		2	0.000240517	0.000135948	0.488853	0.276315
	N		0.0397155	0.000154129
	N		0.0408304	0.000148297
	N	0.1	0.0298207	0.000139043
	N		0.0315356	0.000153052
	N		0.0276329	0.000137899		Final results (Run manually using SOLVER, ORIGIN, etc.)
	N	0.2	0.0194583	0.000146964		Parameter	Estimation	Exact value	Standard error
	N		0.0188673	0.000146898		IC50 [µM]	0.135362	0.13869	0.01
	N		0.0179234	0.000143063		v0 [%]	147.988	102.627	1
	N	0.3	0.0127026	0.00014345		cE [µM]	0.38273	0.250536	0.1
	N		0.0100777	0.000146039		SUM OF SQUARES		1.74096
	N		0.00954791	0.00014191
	N	0.4	0.00332169	0.000105626
	N		0.00291182	9.47563e-05
	Y		0.00443318	0.000143464
	N	0.8	0.000507331	0.000141506
	N		0.000410556	0.000125449
	N		0.000581137	0.000137664
	N	2	0.000239308	0.000134236
	Y		4.80348e-05	0.000144834
	N		0.000241726	0.000137628

## Sheet: Solver
	ANALYSIS RESULTS
	Final results
	Parameter	Estimation	Exact value
	IC50 [µM]	0.135362	0.13869
	v0 [%]	147.988	102.627
	cE [µM]	0.38273	0.250536
	SUM OF SQUARES		1.74096

## Sheet: Averaged fitted data
Time [s]	PAI-1 concentration [µM]
	0	0.01	0.02	0.04	0.1	0.2	0.3	0.4	0.8	2			0-FIT	0.01-FIT	0.02-FIT	0.04-FIT	0.1-FIT	0.2-FIT	0.3-FIT	0.4-FIT	0.8-FIT	2-FIT
6.68867	486.247	515.657	461.427	464.779	393.467	368.142	289.774	126.561	21.5018	-4.8349	#N/A	#N/A	557.23	575.333	539.171	517.588	447.485	387.304	295.25	135.895	39.0845	6.42393	#N/A	#N/A
7.804	502.823	528.192	492.663	473.489	413.105	371.775	285.777	130.041	30.1448	6.38634	#N/A	#N/A	560.523	578.657	542.154	520.231	449.47	388.559	295.971	136.104	39.118	6.44002	#N/A	#N/A
8.91867	532.15	544.095	509.61	498.722	426.273	378.152	291.018	150.547	33.8212	-6.23532	#N/A	#N/A	563.813	581.979	545.136	522.872	451.454	389.813	296.692	136.312	39.1514	6.45611	#N/A	#N/A
10.0333	538.106	554.165	527.38	493.514	428.028	381.301	289.137	129.558	40.7826	12.827	#N/A	#N/A	567.104	585.302	548.117	525.513	453.438	391.067	297.413	136.52	39.1848	6.47219	#N/A	#N/A
11.148	551.153	577.371	531.856	517.117	439.827	399.699	300.589	129.614	49.1918	13.0094	#N/A	#N/A	570.394	588.624	551.098	528.155	455.421	392.321	298.134	136.729	39.2182	6.48828	#N/A	#N/A
12.2633	555.76	594.072	545.509	531.299	452.226	384.026	308.715	143.699	38.6244	11.6509	#N/A	#N/A	573.687	591.948	554.081	530.798	457.407	393.576	298.855	136.938	39.2517	6.50437	#N/A	#N/A
13.378	570.925	586.394	541.288	521.018	450.935	381.358	288.192	141.851	52.5557	-2.8274	#N/A	#N/A	576.977	595.27	557.062	533.439	459.39	394.83	299.575	137.146	39.2851	6.52046	#N/A	#N/A
14.4927	571.195	592.126	557.495	528.722	454.499	393.964	301.628	140.852	43.6183	9.98104	#N/A	#N/A	580.268	598.593	560.043	536.08	461.374	396.084	300.296	137.354	39.3185	6.53655	#N/A	#N/A
15.6073	585.546	601.562	558.55	537.338	458.016	397.161	306.124	141.361	45.8869	11.9051	#N/A	#N/A	583.558	601.915	563.024	538.722	463.358	397.338	301.017	137.563	39.3519	6.55263	#N/A	#N/A
16.7227	578.342	596.233	564.725	539.721	451.965	392.873	303.692	140.581	43.0139	5.27794	#N/A	#N/A	586.851	605.239	566.007	541.364	465.343	398.593	301.738	137.771	39.3854	6.56873	#N/A	#N/A
17.8373	588.197	613.975	560.779	556.872	461.72	409.443	310.677	139.492	39.776	2.58952	#N/A	#N/A	590.141	608.561	568.989	544.006	467.327	399.846	302.459	137.98	39.4188	6.58481	#N/A	#N/A
18.952	584.744	611.276	562.58	533.348	465.853	393.157	294.563	137.836	41.905	4.9004	#N/A	#N/A	593.432	611.883	571.97	546.647	469.311	401.1	303.179	138.188	39.4522	6.6009	#N/A	#N/A
20.0667	577.143	624.534	575.639	536.494	474.954	372.839	306.774	144.103	36.7846	8.95308	#N/A	#N/A	596.722	615.206	574.951	549.288	471.295	402.354	303.9	138.397	39.4856	6.61698	#N/A	#N/A
21.182	604.117	615.517	576.762	558.084	474.084	405.086	310.641	135.096	53.3443	16.8487	#N/A	#N/A	600.015	618.53	577.934	551.931	473.28	403.609	304.621	138.605	39.519	6.63308	#N/A	#N/A
22.2967	598.951	633.179	579.722	556.676	467.787	390.676	311.947	137.881	47.3177	7.96166	#N/A	#N/A	603.305	621.852	580.915	554.573	475.264	404.863	305.342	138.814	39.5525	6.64917	#N/A	#N/A
23.4113	613.953	626.027	573.524	557.812	463.688	405.436	304.117	135.726	32.4713	-4.56238	#N/A	#N/A	606.596	625.174	583.896	557.214	477.248	406.117	306.063	139.022	39.5859	6.66525	#N/A	#N/A
24.526	607.173	621.774	585.819	552.836	476.197	405.85	297.159	139.674	46.002	10.2301	#N/A	#N/A	609.886	628.496	586.878	559.855	479.231	407.371	306.783	139.231	39.6193	6.68134	#N/A	#N/A
25.6413	611.092	631.042	578.634	552.067	469.599	389.801	303.94	146.076	23.3555	-9.30522	#N/A	#N/A	613.179	631.821	589.861	562.498	481.216	408.626	307.504	139.439	39.6527	6.69743	#N/A	#N/A
26.756	616.735	641.47	589.091	567.634	481.517	402.194	315.581	145.598	37.0294	5.22608	#N/A	#N/A	616.469	635.143	592.842	565.14	483.2	409.88	308.225	139.648	39.6862	6.71352	#N/A	#N/A
27.8707	628.644	628.761	601.627	560.824	481.98	418.008	306.708	138.082	43.4594	17.9979	#N/A	#N/A	619.76	638.465	595.823	567.781	485.184	411.134	308.946	139.856	39.7196	6.7296	#N/A	#N/A
28.9853	618.514	645.349	602.127	569.391	488.656	411.91	314.717	139.947	33.9767	15.6725	#N/A	#N/A	623.05	641.787	598.804	570.422	487.168	412.388	309.666	140.065	39.753	6.74569	#N/A	#N/A
30.1007	620.037	640.03	596.484	570.135	486.471	411.621	310.932	145.885	34.4032	7.48058	#N/A	#N/A	626.343	645.111	601.787	573.065	489.153	413.642	310.388	140.273	39.7864	6.76178	#N/A	#N/A
31.2153	626.804	640.74	597.734	560.323	487.293	405.74	297.428	142.992	32.9996	-4.35182	#N/A	#N/A	629.633	648.434	604.768	575.706	491.137	414.896	311.108	140.482	39.8198	6.77787	#N/A	#N/A
32.33	618.646	647.557	592.787	568.781	481.771	397.722	304.344	136.928	26.6297	-6.3595	#N/A	#N/A	632.924	651.756	607.75	578.348	493.121	416.15	311.829	140.69	39.8533	6.79396	#N/A	#N/A
33.4447	645.342	647.314	602.136	575.173	487.821	408.617	305.896	143.575	28.151	-3.02932	#N/A	#N/A	636.214	655.078	610.731	580.989	495.105	417.404	312.55	140.899	39.8867	6.81004	#N/A	#N/A
34.5593	643.513	654.667	605.35	577.174	481.66	406.764	315.437	142.283	39.0502	-2.66182	#N/A	#N/A	639.505	658.4	613.712	583.63	497.089	418.658	313.27	141.107	39.9201	6.82613	#N/A	#N/A
35.6747	652.789	665.185	616.081	593.063	493.811	421.277	321.765	138.871	33.1243	10.7781	#N/A	#N/A	642.797	661.725	616.695	586.273	499.074	419.913	313.992	141.316	39.9535	6.84222	#N/A	#N/A
36.7893	652.769	675.846	614.267	602.139	501.606	430.337	327.036	140.569	31.2045	5.46994	#N/A	#N/A	646.088	665.047	619.676	588.915	501.058	421.167	314.712	141.524	39.987	6.85831	#N/A	#N/A
37.904	647.463	663.215	616.38	585.348	498.667	418.097	312.059	139.047	40.3984	4.28818	#N/A	#N/A	649.378	668.369	622.657	591.556	503.041	422.421	315.433	141.732	40.0204	6.8744	#N/A	#N/A
39.0187	653.356	673.838	619.99	593.415	510.417	427.112	314.288	133.595	48.5282	12.714	#N/A	#N/A	652.669	671.691	625.639	594.197	505.025	423.675	316.154	141.941	40.0538	6.89048	#N/A	#N/A
40.134	662.627	675.299	614.659	599.198	507.014	435.556	312.902	139.922	38.6156	2.0871	#N/A	#N/A	655.961	675.015	628.621	596.84	507.01	424.93	316.875	142.149	40.0872	6.90658	#N/A	#N/A
41.2487	652.106	673.079	628.902	596.49	511.989	423.658	316.932	141.796	49.1085	13.073	#N/A	#N/A	659.252	678.338	631.603	599.481	508.994	426.184	317.596	142.358	40.1207	6.92266	#N/A	#N/A
42.3633	664.161	681.276	630.353	602.18	503.714	420.605	323.189	132.015	41.8296	8.3109	#N/A	#N/A	662.542	681.66	634.584	602.123	510.978	427.438	318.316	142.566	40.1541	6.93875	#N/A	#N/A
43.478	664.077	681.427	637.277	594.713	516.305	432.811	312.179	138.089	43.6263	16.9823	#N/A	#N/A	665.833	684.982	637.565	604.764	512.962	428.692	319.037	142.775	40.1875	6.95483	#N/A	#N/A
44.5933	675.607	684.701	635.206	603.364	502.139	431.263	315.898	134.603	36.6702	8.23986	#N/A	#N/A	669.125	688.306	640.548	607.407	514.947	429.946	319.758	142.983	40.2209	6.97093	#N/A	#N/A
45.708	680.813	672.204	636.392	597.801	514.775	433.793	305.748	145.43	29.415	2.61202	#N/A	#N/A	672.416	691.628	643.529	610.048	516.931	431.2	320.479	143.192	40.2543	6.98701	#N/A	#N/A
46.8227	675.221	686.384	645.051	603.094	521.247	425.464	313.246	141.5	46.4264	5.5809	#N/A	#N/A	675.706	694.951	646.51	612.69	518.915	432.454	321.199	143.4	40.2878	7.0031	#N/A	#N/A
47.9373	660.949	707.992	646.812	608.31	509.994	420.061	320.522	150.943	34.4087	-0.34582	#N/A	#N/A	678.997	698.273	649.492	615.331	520.899	433.708	321.92	143.609	40.3212	7.01919	#N/A	#N/A
49.0527	689.711	690.491	645.798	609.571	522.841	436.684	309.925	145.599	52.9826	0.37668	#N/A	#N/A	682.289	701.597	652.475	617.974	522.884	434.963	322.641	143.817	40.3546	7.03528	#N/A	#N/A
50.1673	682.454	708.02	647.552	624.517	514.693	433.939	324.738	140.776	43.1718	2.0063	#N/A	#N/A	685.58	704.919	655.456	620.615	524.867	436.217	323.362	144.026	40.388	7.05137	#N/A	#N/A
51.282	678.889	715.16	662.094	626.649	523.756	431.523	336.795	147.776	38.2697	11.1051	#N/A	#N/A	688.87	708.241	658.437	623.256	526.851	437.471	324.083	144.234	40.4215	7.06745	#N/A	#N/A
52.3967	693.863	706.273	675.728	621.617	531.625	432.707	332.377	153.167	57.3891	23.2433	#N/A	#N/A	692.161	711.564	661.418	625.898	528.835	438.725	324.803	144.443	40.4549	7.08354	#N/A	#N/A
53.512	690.615	713.583	653.29	637.243	522.579	447.129	327.655	147.035	33.247	-4.00066	#N/A	#N/A	695.453	714.888	664.401	628.541	530.82	439.98	325.525	144.651	40.4883	7.09963	#N/A	#N/A
54.6267	700.513	713.064	659.307	620.53	515.973	427.48	321.736	136.113	30.8639	-0.11676	#N/A	#N/A	698.744	718.21	667.382	631.182	532.804	441.234	326.245	144.86	40.5217	7.11572	#N/A	#N/A
55.7413	707.481	722.878	680.645	636.6	542.874	442.875	331.974	154.455	34.9219	23.9398	#N/A	#N/A	702.035	721.532	670.364	633.823	534.788	442.488	326.966	145.068	40.5551	7.13181	#N/A	#N/A
56.856	727.371	716.479	666.164	633.851	539.77	455.089	317.072	139.557	38.8548	7.17714	#N/A	#N/A	705.325	724.855	673.345	636.465	536.772	443.742	327.687	145.277	40.5886	7.14789	#N/A	#N/A
57.9713	702.857	731.346	673.524	638.352	536.37	442.175	328.084	148.334	39.0761	2.11968	#N/A	#N/A	708.618	728.179	676.328	639.108	538.757	444.996	328.408	145.485	40.622	7.16399	#N/A	#N/A
59.086	709.928	722.888	685.393	631.755	544.307	447.813	321.254	153.596	48.9471	11.7242	#N/A	#N/A	711.908	731.501	679.309	641.749	540.741	446.25	329.128	145.694	40.6554	7.18007	#N/A	#N/A
60.2007	726.387	735.263	683.923	644.147	539.589	460.393	326.543	150.745	38.3139	5.13388	#N/A	#N/A	715.199	734.823	682.29	644.39	542.725	447.504	329.849	145.902	40.6888	7.19616	#N/A	#N/A
61.3153	722.4	740.438	680.941	646.693	533.636	445.077	330.928	142.092	51.4403	4.15912	#N/A	#N/A	718.489	738.145	685.271	647.032	544.709	448.758	330.57	146.11	40.7223	7.21224	#N/A	#N/A
62.43	711.995	741.592	682.472	650.101	545.571	448.067	329.294	142.095	37.2934	2.26742	#N/A	#N/A	721.78	741.468	688.253	649.673	546.692	450.012	331.291	146.319	40.7557	7.22833	#N/A	#N/A
63.5453	719.865	749.829	676.667	651.465	539.415	446.584	331.21	146.261	34.8071	-7.59578	#N/A	#N/A	725.072	744.792	691.236	652.316	548.677	451.267	332.012	146.528	40.7891	7.24443	#N/A	#N/A
64.66	724.095	754.153	694.214	659.003	552.624	459.545	330.286	147.146	42.3176	5.61378	#N/A	#N/A	728.363	748.114	694.217	654.957	550.661	452.521	332.732	146.736	40.8225	7.26051	#N/A	#N/A
65.7747	734.053	758.242	689.612	666.943	548.977	459.062	338.085	141.629	36.3709	-0.92632	#N/A	#N/A	731.653	751.436	697.198	657.598	552.645	453.775	333.453	146.944	40.856	7.2766	#N/A	#N/A
66.8893	729.873	747.443	704.862	653.739	549.951	459.021	336.929	160.395	33.2121	4.55778	#N/A	#N/A	734.944	754.758	700.179	660.24	554.629	455.029	334.174	147.153	40.8894	7.29268	#N/A	#N/A
68.0047	750.988	760.8	696.388	660.436	556.951	463.938	334.247	141.409	45.7999	11.1711	#N/A	#N/A	738.236	758.083	703.162	662.883	556.614	456.284	334.895	147.361	40.9228	7.30878	#N/A	#N/A
69.1193	732.626	750.675	694.594	652.032	554.064	444.496	320.565	141.285	39.6582	-2.30168	#N/A	#N/A	741.527	761.405	706.143	665.524	558.598	457.538	335.616	147.57	40.9562	7.32486	#N/A	#N/A
70.234	752.141	768.985	706.894	668.124	558.505	468.501	328.248	154.136	31.8867	-0.85688	#N/A	#N/A	744.817	764.727	709.124	668.165	560.582	458.792	336.336	147.778	40.9896	7.34095	#N/A	#N/A
71.3487	744.744	765.454	708.733	669.285	551.389	461.625	339.103	147.431	36.402	0.57056	#N/A	#N/A	748.108	768.049	712.106	670.807	562.566	460.046	337.057	147.987	41.0231	7.35704	#N/A	#N/A
72.464	755.129	774.008	718.824	674.022	552.263	463.905	342.348	145.787	38.5663	6.6055	#N/A	#N/A	751.4	771.373	715.089	673.449	564.551	461.3	337.778	148.195	41.0565	7.37313	#N/A	#N/A
73.5787	754.994	775.506	711.177	677.454	563.713	454.091	336.258	139.74	38.8497	2.64012	#N/A	#N/A	754.691	774.696	718.07	676.091	566.535	462.554	338.499	148.404	41.0899	7.38922	#N/A	#N/A
74.6933	765.163	772.872	727.168	673.688	570.66	462.68	332.702	148.422	41.2321	12.5906	#N/A	#N/A	757.981	778.018	721.051	678.732	568.518	463.808	339.22	148.612	41.1233	7.4053	#N/A	#N/A
75.808	769.939	777.058	721.393	684.432	575.046	475.965	340.103	144.236	42.367	11.0703	#N/A	#N/A	761.272	781.34	724.032	681.373	570.502	465.062	339.94	148.821	41.1568	7.42139	#N/A	#N/A
76.9233	748.611	775.255	738.202	676.653	567.25	458.746	346.409	155.718	45.1894	17.3304	#N/A	#N/A	764.564	784.664	727.015	684.016	572.487	466.317	340.661	149.029	41.1902	7.43748	#N/A	#N/A
78.038	758.368	790.873	717.359	679.739	571.234	462.519	329.662	149.631	44.0636	-8.77002	#N/A	#N/A	767.855	787.987	729.996	686.658	574.471	467.571	341.382	149.238	41.2236	7.45357	#N/A	#N/A
79.1527	767.926	800.194	728.5	701.507	565.255	474.628	350.327	153.066	35.6666	-3.26522	#N/A	#N/A	771.145	791.309	732.978	689.299	576.455	468.825	342.103	149.446	41.257	7.46966	#N/A	#N/A
80.2673	790.01	797.49	746.616	701.057	578.077	485.961	352.493	148.786	49.2158	22.2861	#N/A	#N/A	774.436	794.631	735.959	691.94	578.439	470.079	342.824	149.655	41.2905	7.48574	#N/A	#N/A
81.3827	788.128	795.645	742.342	689.747	577.062	475.235	346.683	153.092	45.8546	14.1793	#N/A	#N/A	777.728	797.955	738.942	694.583	580.424	471.334	343.545	149.863	41.3239	7.50184	#N/A	#N/A
82.4973	779.303	798.944	746.715	695.649	578.563	472.222	344.795	151.757	35.2624	8.40322	#N/A	#N/A	781.019	801.277	741.923	697.225	582.408	472.588	344.265	150.072	41.3573	7.51792	#N/A	#N/A
83.612	782.868	814.173	743.055	710.142	571.158	485.729	354.42	149.922	32.4573	-1.54416	#N/A	#N/A	784.309	804.6	744.904	699.866	584.392	473.842	344.986	150.28	41.3907	7.53401	#N/A	#N/A
84.7267	781.04	800.084	756.553	690.803	594.63	457.388	349.157	152.748	45.0087	21.5381	#N/A	#N/A	787.6	807.922	747.885	702.507	586.376	475.096	345.707	150.489	41.4241	7.55009	#N/A	#N/A
85.842	799.33	815.781	753.791	703.466	589.525	479.209	344.856	146.292	43.9988	16.6693	#N/A	#N/A	790.892	811.246	750.868	705.15	588.361	476.35	346.428	150.697	41.4576	7.56619	#N/A	#N/A
86.9567	775.599	806.001	750.277	699.967	589.474	474.293	343.06	145.352	43.4241	4.2732	#N/A	#N/A	794.183	814.568	753.85	707.791	590.345	477.604	347.149	150.906	41.491	7.58228	#N/A	#N/A
88.0713	792.66	816.209	774.311	706.621	590.154	476.981	356.597	151.536	58.4083	26.1813	#N/A	#N/A	797.473	817.89	756.831	710.433	592.328	478.858	347.869	151.114	41.5244	7.59836	#N/A	#N/A
89.186	791.159	825.696	764.936	709.918	598.723	481.041	346.9	151.431	35.613	13.4209	#N/A	#N/A	800.764	821.213	759.812	713.074	594.312	480.112	348.59	151.322	41.5578	7.61445	#N/A	#N/A
90.3013	807.144	829.484	774.626	717.529	605.433	483.92	356.685	157.935	41.3857	20.4733	#N/A	#N/A	804.056	824.537	762.795	715.717	596.297	481.367	349.311	151.531	41.5913	7.63054	#N/A	#N/A
91.416	807.203	825.814	775.675	716.29	608.23	482.176	356.167	147.765	51.2173	26.6948	#N/A	#N/A	807.347	827.859	765.776	718.358	598.281	482.621	350.032	151.739	41.6247	7.64663	#N/A	#N/A
92.5307	810.33	834.784	778.145	726.52	607.026	485.527	362.157	140.555	61.2691	27.2237	#N/A	#N/A	810.637	831.181	768.757	721	600.265	483.875	350.753	151.948	41.6581	7.66271	#N/A	#N/A
93.6453	826.975	823.974	767.015	722.308	592.251	500.437	339.942	149.786	36.6805	-2.62522	#N/A	#N/A	813.928	834.503	771.738	723.641	602.249	485.129	351.473	152.156	41.6915	7.6788	#N/A	#N/A
94.76	806.013	848.591	779.266	725.124	606.948	474.475	356.117	159.549	53.0898	8.281	#N/A	#N/A	817.218	837.826	774.72	726.282	604.233	486.383	352.194	152.365	41.7249	7.69489	#N/A	#N/A
95.8753	836.53	837.804	798.856	733.018	616.505	497.626	351.075	171.792	50.2892	21.9894	#N/A	#N/A	820.511	841.15	777.703	728.925	606.218	487.638	352.915	152.573	41.7584	7.71098	#N/A	#N/A
96.99	830.738	836.213	776.275	727.666	614.294	487.935	342.333	158.576	38.2122	1.08936	#N/A	#N/A	823.801	844.472	780.684	731.566	608.202	488.892	353.636	152.782	41.7918	7.72707	#N/A	#N/A
98.1047	832.917	852.488	780.623	737.122	601.897	488.36	359.231	140.419	45.4608	11.9271	#N/A	#N/A	827.092	847.794	783.665	734.208	610.186	490.146	354.357	152.99	41.8252	7.74315	#N/A	#N/A
99.2193	824.889	852.878	786.061	733.472	599.913	492.337	352.409	156.819	37.5614	-4.86342	#N/A	#N/A	830.382	851.117	786.646	736.849	612.169	491.4	355.077	153.199	41.8586	7.75924	#N/A	#N/A
100.335	831.79	860.298	789.188	741.872	615.157	494.68	353.175	156.327	46.4618	3.96118	#N/A	#N/A	833.675	854.441	789.629	739.492	614.155	492.654	355.798	153.407	41.8921	7.77533	#N/A	#N/A
101.449	822.191	869.483	793.743	747.752	613.026	478.474	365.447	152.517	40.9267	3.34448	#N/A	#N/A	836.965	857.763	792.61	742.133	616.138	493.908	356.519	153.616	41.9255	7.79142	#N/A	#N/A
102.564	826.199	849.217	807.041	737.734	626.933	491.936	359.536	160.446	50.7071	22.1226	#N/A	#N/A	840.256	861.085	795.592	744.775	618.122	495.162	357.24	153.824	41.9589	7.80751	#N/A	#N/A
103.679	846.287	861.482	811.881	751.757	622.054	490.777	368.302	161.093	49.0951	19.8399	#N/A	#N/A	843.546	864.407	798.573	747.416	620.106	496.416	357.96	154.033	41.9923	7.82359	#N/A	#N/A
104.794	861.544	867.279	808.207	764.066	629.602	516.81	368.449	155.878	44.6723	15.7997	#N/A	#N/A	846.839	867.732	801.556	750.059	622.091	497.671	358.682	154.241	42.0258	7.83969	#N/A	#N/A
105.909	853.191	877.467	794.491	755.989	621.71	505.945	354.15	151.766	38.054	-6.62698	#N/A	#N/A	850.129	871.054	804.537	752.7	624.075	498.925	359.402	154.45	42.0592	7.85577	#N/A	#N/A
107.023	868.351	879.19	809.878	760.223	635.36	506.479	359.748	161.077	46.8523	4.31318	#N/A	#N/A	853.42	874.376	807.518	755.341	626.059	500.179	360.123	154.658	42.0926	7.87186	#N/A	#N/A
108.138	851.528	878.085	816.77	749.532	632.836	481.71	364.301	152.503	42.8119	21.0141	#N/A	#N/A	856.71	877.698	810.499	757.983	628.043	501.433	360.844	154.867	42.126	7.88794	#N/A	#N/A
109.253	862.54	880.313	820.247	760.588	635.173	508.935	364.525	156.676	37.9051	18.0264	#N/A	#N/A	860.003	881.022	813.482	760.626	630.028	502.688	361.565	155.075	42.1595	7.90404	#N/A	#N/A
110.368	862.486	888.781	807.409	765.259	627.951	513.763	364.328	151.972	39.1808	-1.01624	#N/A	#N/A	863.293	884.345	816.464	763.267	632.012	503.942	362.286	155.284	42.1929	7.92013	#N/A	#N/A
111.483	861.245	888.939	815.535	768.096	636.806	506.353	360.793	162.354	32.1216	-4.53338	#N/A	#N/A	866.584	887.667	819.445	765.908	633.996	505.196	363.006	155.492	42.2263	7.93621	#N/A	#N/A
112.597	849.709	880.425	825.474	761.052	642.221	501.317	360.788	148.724	53.0492	16.4272	#N/A	#N/A	869.874	890.989	822.426	768.55	635.979	506.45	363.727	155.7	42.2597	7.9523	#N/A	#N/A
113.713	869.682	899.374	831.093	776.944	631.439	519.935	366.258	155.196	26.8147	5.8557	#N/A	#N/A	873.167	894.313	825.409	771.193	637.964	507.704	364.448	155.909	42.2932	7.96839	#N/A	#N/A
114.827	884.172	891.351	834.733	778.597	651.193	519.727	360.196	161.037	45.2266	12.9145	#N/A	#N/A	876.457	897.635	828.39	773.834	639.948	508.958	365.169	156.118	42.3266	7.98448	#N/A	#N/A
115.942	892.58	912.22	837.913	786.992	642.902	517.692	379.757	150.451	50.6536	26.2617	#N/A	#N/A	879.748	900.958	831.371	776.475	641.932	510.212	365.89	156.326	42.36	8.00056	#N/A	#N/A
117.057	876.18	916.72	819.45	777.243	655.331	498.476	361.507	149.112	44.7611	-0.77138	#N/A	#N/A	883.038	904.28	834.353	779.117	643.916	511.466	366.61	156.534	42.3934	8.01665	#N/A	#N/A
118.172	892.549	902.973	829.667	785.671	640.559	519.16	368.956	148.609	36.2661	2.39486	#N/A	#N/A	886.331	907.604	837.335	781.759	645.901	512.721	367.331	156.743	42.4268	8.03274	#N/A	#N/A
119.287	887.833	918.262	848.768	788.898	659.974	511.59	371.2	166.054	36.5614	14.204	#N/A	#N/A	889.621	910.926	840.317	784.401	647.885	513.975	368.052	156.951	42.4603	8.04883	#N/A	#N/A
120.401	896.394	915.36	845.944	791.658	655.977	533.643	365.804	160.025	36.9438	8.21984	#N/A	#N/A	892.912	914.249	843.298	787.042	649.869	515.229	368.773	157.16	42.4937	8.06492	#N/A	#N/A
121.516	887.813	924.255	844.721	783.625	645.26	508.234	368.432	157.922	47.3203	2.7503	#N/A	#N/A	896.202	917.571	846.279	789.683	651.853	516.483	369.493	157.368	42.5271	8.081	#N/A	#N/A
122.631	898.384	916.892	854.613	791.548	652.58	508.664	370.12	158.036	39.3695	7.34936	#N/A	#N/A	899.493	920.893	849.26	792.325	653.837	517.737	370.214	157.577	42.5605	8.09709	#N/A	#N/A
123.746	897.005	916.535	837.999	794.422	651.161	527.782	365.184	154.094	34.9932	-3.43212	#N/A	#N/A	902.785	924.217	852.243	794.968	655.822	518.992	370.935	157.785	42.594	8.11318	#N/A	#N/A
124.861	916.088	937.767	856.737	813.261	654.987	535.483	383.165	155.176	31.4782	7.71134	#N/A	#N/A	906.076	927.539	855.224	797.609	657.805	520.246	371.656	157.994	42.6274	8.12927	#N/A	#N/A
125.975	915.266	918.479	853.135	799.2	664.687	527.942	361.462	155.462	36.2018	1.68302	#N/A	#N/A	909.366	930.862	858.206	800.25	659.789	521.5	372.377	158.202	42.6608	8.14535	#N/A	#N/A
127.09	924.255	937.839	867.123	812.657	666.383	532.103	379.721	161.262	47.7054	15.6358	#N/A	#N/A	912.657	934.184	861.187	802.892	661.773	522.754	373.097	158.411	42.6942	8.16144	#N/A	#N/A
128.205	914.066	935.791	876.022	809.411	678.799	534.325	373.99	155.406	50.8795	23.0244	#N/A	#N/A	915.949	937.508	864.17	805.534	663.758	524.008	373.819	158.619	42.7277	8.17754	#N/A	#N/A
129.32	922.006	949.387	869.311	815.895	665.603	521.305	381.59	154.26	44.5825	8.0869	#N/A	#N/A	919.24	940.83	867.151	808.176	665.742	525.262	374.539	158.828	42.7611	8.19362	#N/A	#N/A
130.435	933.339	934.507	860.277	815.809	678.654	534.452	370.73	153.744	45.8896	4.61216	#N/A	#N/A	922.531	944.152	870.132	810.817	667.726	526.516	375.26	159.036	42.7945	8.20971	#N/A	#N/A
131.549	918.395	950.404	879.74	818.403	665.167	519.384	388.508	161.457	44.7133	9.65612	#N/A	#N/A	925.821	947.475	873.113	813.458	669.71	527.77	375.981	159.245	42.8279	8.22579	#N/A	#N/A
132.665	935.787	951.952	874.017	823.317	670.531	536.9	380.07	155.798	29.4158	5.27582	#N/A	#N/A	929.114	950.799	876.096	816.101	671.695	529.025	376.702	159.453	42.8613	8.24189	#N/A	#N/A
133.779	925.425	952.191	893.101	812.408	687.808	513.639	374.823	173.52	52.5271	17.423	#N/A	#N/A	932.404	954.121	879.078	818.743	673.679	530.279	377.423	159.662	42.8948	8.25797	#N/A	#N/A
134.894	944.2	966.881	884.873	848.595	675.941	542.631	392.548	152.911	47.2798	10.7283	#N/A	#N/A	935.695	957.443	882.059	821.384	675.663	531.533	378.143	159.87	42.9282	8.27406	#N/A	#N/A
136.009	930.693	958.774	891.814	816.348	676.828	522.036	379.617	162.896	38.7476	12.3094	#N/A	#N/A	938.985	960.765	885.04	824.025	677.647	532.787	378.864	160.079	42.9616	8.29015	#N/A	#N/A
137.124	951.833	970.914	898.661	834.372	682.554	538.253	388.058	162.343	46.7993	17.5433	#N/A	#N/A	942.278	964.09	888.023	826.668	679.632	534.042	379.585	160.287	42.995	8.30624	#N/A	#N/A
138.239	932.351	968.771	894.251	822.229	681.936	525.312	377.017	166.123	44.9042	3.96894	#N/A	#N/A	945.568	967.412	891.004	829.31	681.615	535.296	380.306	160.496	43.0285	8.32233	#N/A	#N/A
139.353	964.105	972.64	889.834	834.553	681.902	549.613	376.264	165.133	38.3984	-5.20466	#N/A	#N/A	948.859	970.734	893.985	831.951	683.599	536.55	381.026	160.704	43.0619	8.33841	#N/A	#N/A
140.468	953.649	978.201	896.097	844.811	686.854	545.536	389.163	154.296	37.7402	7.10198	#N/A	#N/A	952.149	974.056	896.967	834.592	685.583	537.804	381.747	160.912	43.0953	8.3545	#N/A	#N/A
141.583	959.039	981.587	910.774	843.656	692.715	542.153	390.784	158.9	42.4207	24.6489	#N/A	#N/A	955.442	977.38	899.95	837.235	687.568	539.058	382.468	161.121	43.1287	8.37059	#N/A	#N/A
142.698	942.657	984.622	905.907	840.695	700.509	535.563	382.072	162.306	49.751	10.8137	#N/A	#N/A	958.732	980.703	902.931	839.876	689.552	540.312	383.189	161.329	43.1622	8.38668	#N/A	#N/A
143.813	950.145	979.274	912.761	832.626	698.235	521.649	384.883	167.693	44.1372	11.4964	#N/A	#N/A	962.023	984.025	905.912	842.518	691.536	541.566	383.91	161.538	43.1956	8.40277	#N/A	#N/A
144.927	961.207	988.464	899.767	837.119	689.884	539.52	367.902	161.054	40.8429	-7.71326	#N/A	#N/A	965.313	987.347	908.893	845.159	693.52	542.82	384.63	161.746	43.229	8.41885	#N/A	#N/A
146.043	975.54	979.576	910.981	841.32	700.791	560.658	371.953	162.331	35.902	5.02904	#N/A	#N/A	968.606	990.671	911.876	847.802	695.505	544.075	385.352	161.955	43.2624	8.43495	#N/A	#N/A
147.157	977.933	994.352	907.344	863.377	702.463	560.167	386.066	153.825	48.8869	6.6411	#N/A	#N/A	971.896	993.994	914.857	850.443	697.489	545.329	386.072	162.163	43.2958	8.45103	#N/A	#N/A
148.272	966.14	994.261	930.455	847.712	703.807	551.78	386.463	167.675	51.644	23.4272	#N/A	#N/A	975.187	997.316	917.838	853.085	699.473	546.583	386.793	162.372	43.3293	8.46712	#N/A	#N/A
149.387	969.842	999.372	922.48	851.917	706.876	544.953	389.851	161.604	42.0193	19.5354	#N/A	#N/A	978.477	1000.64	920.82	855.726	701.456	547.837	387.514	162.58	43.3627	8.4832	#N/A	#N/A
150.502	995.278	998.511	927.117	865.062	711.717	558.405	385.662	160.293	50.7461	10.829	#N/A	#N/A	981.77	1003.96	923.803	858.369	703.442	549.092	388.235	162.789	43.3961	8.4993	#N/A	#N/A
151.617	987.277	1003.47	915.671	864.002	703.845	547.383	383.847	156.087	46.3185	-2.70104	#N/A	#N/A	985.06	1007.28	926.784	861.01	705.425	550.346	388.955	162.997	43.4295	8.51539	#N/A	#N/A
152.731	984.659	1028.02	937.919	876.029	713.337	556.433	401.644	160.196	48.8921	18.8493	#N/A	#N/A	988.351	1010.61	929.765	863.651	707.409	551.6	389.676	163.206	43.463	8.53147	#N/A	#N/A
153.846	990.492	1028.71	928.278	883.824	717.813	569.959	402.471	153.824	49.1849	11.7509	#N/A	#N/A	991.641	1013.93	932.746	866.293	709.393	552.854	390.397	163.414	43.4964	8.54756	#N/A	#N/A
154.961	988.464	1010.57	933.844	856.839	714.45	541.174	382.874	160.731	50.5586	6.16678	#N/A	#N/A	994.932	1017.25	935.727	868.934	711.377	554.108	391.118	163.623	43.5298	8.56364	#N/A	#N/A
156.076	988.185	1022.96	947.998	870.329	714.95	542.966	393.409	166.131	48.7068	11.3791	#N/A	#N/A	998.224	1020.58	938.71	871.577	713.362	555.362	391.839	163.831	43.5632	8.57974	#N/A	#N/A
157.191	1005.34	1021.75	937.62	875.13	712.49	566.241	385.105	156.663	43.3276	3.22444	#N/A	#N/A	1001.51	1023.9	941.692	874.218	715.346	556.616	392.559	164.04	43.5966	8.59582	#N/A	#N/A
158.305	1008.14	1030.02	950.833	872.522	729.167	557.375	380.685	177.489	47.7032	4.15746	#N/A	#N/A	1004.81	1027.22	944.673	876.86	717.33	557.87	393.28	164.248	43.6301	8.61191	#N/A	#N/A
159.42	1015.64	1028.11	952.021	876.965	721.244	556.646	389.965	164.199	48.0026	12.2056	#N/A	#N/A	1008.1	1030.54	947.654	879.501	719.314	559.124	394.001	164.457	43.6635	8.628	#N/A	#N/A
160.535	1020.71	1034.66	951.278	881.19	725.198	565.828	386.52	163.228	45.2691	4.42578	#N/A	#N/A	1011.39	1033.87	950.637	882.144	721.299	560.379	394.722	164.665	43.6969	8.64409	#N/A	#N/A
161.65	1008.44	1047.02	954.937	876.594	728.596	548.249	390.172	174.568	43.6665	0.13336	#N/A	#N/A	1014.68	1037.19	953.618	884.785	723.283	561.633	395.443	164.874	43.7303	8.66018	#N/A	#N/A
162.765	1008.81	1043.7	952.852	888.486	723.705	565.983	397.073	162.183	44.7444	-1.61622	#N/A	#N/A	1017.97	1040.51	956.599	887.426	725.266	562.887	396.163	165.082	43.7638	8.67626	#N/A	#N/A
163.879	1029.59	1043.64	961.607	893.88	724.952	566.14	399.837	160.138	45.2289	13.4466	#N/A	#N/A	1021.26	1043.83	959.581	890.068	727.25	564.141	396.884	165.29	43.7972	8.69235	#N/A	#N/A
164.995	1032.57	1054.78	961.206	895.879	734.709	574.183	395.834	161.699	50.404	9.67676	#N/A	#N/A	1024.55	1047.16	962.564	892.711	729.235	565.396	397.605	165.499	43.8306	8.70844	#N/A	#N/A
166.109	1031.1	1051.81	967.567	897.552	725.709	563.05	399.609	159.866	45.9333	9.01802	#N/A	#N/A	1027.84	1050.48	965.545	895.352	731.219	566.65	398.326	165.708	43.864	8.72453	#N/A	#N/A
167.224	1027.44	1050.22	960.651	894.134	728.436	559.562	393.331	144.819	45.4537	6.5459	#N/A	#N/A	1031.13	1053.8	968.526	897.993	733.203	567.904	399.047	165.916	43.8975	8.74062	#N/A	#N/A
168.339	1030.27	1053.18	978.902	901.64	742.655	574.14	399.729	165.283	41.352	13.7576	#N/A	#N/A	1034.42	1057.12	971.507	900.635	735.187	569.158	399.767	166.124	43.9309	8.7567	#N/A	#N/A
169.454	1042.19	1060.24	970.026	903.231	735.207	574.198	395.957	162.211	45.7701	6.16044	#N/A	#N/A	1037.72	1060.45	974.49	903.278	737.172	570.412	400.488	166.333	43.9643	8.7728	#N/A	#N/A
170.569	1048.88	1061.97	980.788	906.73	746.933	572.307	402.4	165.94	39.7962	10.8222	#N/A	#N/A	1041.01	1063.77	977.471	905.919	739.156	571.666	401.209	166.541	43.9977	8.78888	#N/A	#N/A
171.683	1041.02	1074.35	975.883	912.947	747.89	563.305	409.325	170.4	45.7122	1.54256	#N/A	#N/A	1044.3	1067.09	980.452	908.56	741.14	572.92	401.93	166.75	44.0311	8.80497	#N/A	#N/A
172.798	1039.66	1072.07	984.753	910.205	744.482	573.425	402.496	170.192	47.3549	4.56906	#N/A	#N/A	1047.59	1070.41	983.434	911.201	743.124	574.174	402.651	166.958	44.0646	8.82105	#N/A	#N/A
173.913	1055.27	1077.24	982.947	917.087	748.843	579.092	403.638	178.846	35.3238	-3.52374	#N/A	#N/A	1050.88	1073.74	986.417	913.844	745.109	575.429	403.372	167.167	44.098	8.83715	#N/A	#N/A
175.028	1059.01	1076.65	987.102	919.759	759.748	582.787	400.098	170.31	40.9537	7.13714	#N/A	#N/A	1054.17	1077.06	989.398	916.486	747.093	576.683	404.092	167.375	44.1314	8.85324	#N/A	#N/A
176.143	1062.37	1072.96	989.641	916.153	753.575	583.54	398.126	176.664	48.8801	-1.72336	#N/A	#N/A	1057.46	1080.38	992.379	919.127	749.076	577.937	404.813	167.584	44.1648	8.86932	#N/A	#N/A
177.257	1063.46	1076.53	994.259	916.432	747.015	588.619	399.316	160.545	48.052	11.7873	#N/A	#N/A	1060.75	1083.71	995.36	921.768	751.06	579.191	405.534	167.792	44.1983	8.88541	#N/A	#N/A
178.373	1071.11	1093.32	999.251	932.958	742	589.002	405.847	165.438	49.892	6.0091	#N/A	#N/A	1064.04	1087.03	998.343	924.411	753.045	580.446	406.255	168.001	44.2317	8.9015	#N/A	#N/A
179.487	1059.34	1089.55	1002.28	923.001	759.691	570.408	410.701	172.874	48.6329	6.29376	#N/A	#N/A	1067.33	1090.35	1001.32	927.053	755.029	581.7	406.976	168.209	44.2651	8.91759	#N/A	#N/A
180.602	1059.15	1095.63	1013.4	935.746	761.56	587.345	409.633	168.676	54.3227	13.5571	#N/A	#N/A	1070.63	1093.67	1004.31	929.694	757.013	582.954	407.696	168.418	44.2985	8.93367	#N/A	#N/A
181.717	1067.64	1094.13	1004.46	936.428	758.32	591.542	416.224	164.203	43.7535	13.5672	#N/A	#N/A	1073.92	1097	1007.29	932.335	758.997	584.208	408.417	168.626	44.3319	8.94976	#N/A	#N/A
182.831	1061.42	1112.86	1012.58	941.35	757.048	575.992	420.499	168.339	38.7318	8.02066	#N/A	#N/A	1077.21	1100.32	1010.27	934.977	760.981	585.462	409.138	168.835	44.3654	8.96585	#N/A	#N/A
183.947	1076.1	1101.92	1013.34	938.413	778.252	591.484	409.786	176.092	43.6725	8.5511	#N/A	#N/A	1080.5	1103.64	1013.25	937.619	762.966	586.716	409.859	169.043	44.3988	8.98194	#N/A	#N/A
185.061	1094.74	1107.75	1021.74	935.699	765.434	591.035	409.83	178.265	26.8007	7.32818	#N/A	#N/A	1083.79	1106.96	1016.23	940.261	764.95	587.97	410.58	169.252	44.4322	8.99803	#N/A	#N/A
186.176	1083.96	1105.34	1033.29	932.363	776.105	577.608	408.231	177.404	48.7887	22.3342	#N/A	#N/A	1087.08	1110.29	1019.21	942.902	766.934	589.224	411.3	169.46	44.4656	9.01411	#N/A	#N/A
187.291	1082.66	1103.75	1012.49	938.747	766.657	582.743	405.346	168.274	36.2346	-2.47182	#N/A	#N/A	1090.37	1113.61	1022.19	945.543	768.917	590.478	412.021	169.669	44.4991	9.0302	#N/A	#N/A
188.406	1106	1127.46	1032.51	957.15	772.356	608.813	415.853	178.464	39.6097	10.3916	#N/A	#N/A	1093.66	1116.93	1025.18	948.186	770.902	591.733	412.742	169.877	44.5325	9.04629	#N/A	#N/A
189.521	1087.16	1129.02	1036.82	961.684	782.312	600.718	429.146	176.515	43.3235	19.2127	#N/A	#N/A	1096.95	1120.26	1028.16	950.828	772.886	592.987	413.463	170.086	44.5659	9.06238	#N/A	#N/A
190.635	1103.99	1124.37	1024.57	947.18	765.275	585.63	414.218	172.583	30.5826	-4.44982	#N/A	#N/A	1100.24	1123.58	1031.14	953.469	774.87	594.241	414.184	170.294	44.5993	9.07847	#N/A	#N/A
191.75	1098.58	1122.21	1036.92	953.125	777.796	582.884	415.783	166.678	49.9051	18.5965	#N/A	#N/A	1103.53	1126.9	1034.12	956.11	776.854	595.495	414.904	170.502	44.6328	9.09455	#N/A	#N/A
192.865	1106.92	1119.51	1056.22	950.754	781.604	596.23	409.932	181.257	53.6449	20.8382	#N/A	#N/A	1106.83	1130.22	1037.1	958.753	778.839	596.75	415.625	170.711	44.6662	9.11065	#N/A	#N/A
193.98	1098.28	1136.46	1037.37	964.825	779.483	593.633	418.806	164.994	52.5983	3.35088	#N/A	#N/A	1110.12	1133.55	1040.09	961.394	780.823	598.004	416.346	170.919	44.6996	9.12673	#N/A	#N/A
195.095	1131.96	1149.06	1049.79	982.354	777.75	609.184	436.481	174.142	36.1331	11.7032	#N/A	#N/A	1113.41	1136.87	1043.07	964.036	782.807	599.258	417.067	171.128	44.733	9.14282	#N/A	#N/A
196.209	1109.47	1141.38	1052.13	960.552	791.138	594.476	422.62	177.509	42.8637	15.595	#N/A	#N/A	1116.7	1140.19	1046.05	966.677	784.791	600.512	417.787	171.336	44.7664	9.1589	#N/A	#N/A
197.325	1130.64	1139.05	1050.21	973.042	797.836	612.928	418.597	177.87	54.4676	10.399	#N/A	#N/A	1119.99	1143.52	1049.03	969.32	786.776	601.766	418.509	171.545	44.7999	9.175	#N/A	#N/A
198.439	1121.84	1145.52	1049.03	975.106	790.788	599.846	420.297	163.627	42.3155	10.5719	#N/A	#N/A	1123.28	1146.84	1052.01	971.961	788.76	603.02	419.229	171.753	44.8333	9.19108	#N/A	#N/A
199.554	1107.33	1137.47	1053.19	958.913	802.539	584.611	412.419	170.226	37.1646	11.7512	#N/A	#N/A	1126.57	1150.16	1054.99	974.603	790.744	604.274	419.95	171.962	44.8667	9.20717	#N/A	#N/A
200.669	1135.28	1159.59	1053.22	985.759	789.614	610.687	428.958	173.36	40.3331	4.7188	#N/A	#N/A	1129.86	1153.48	1057.97	977.244	792.727	605.528	420.671	172.17	44.9001	9.22326	#N/A	#N/A
201.784	1134.05	1161.65	1055.39	977.055	791.631	602.726	420.41	164.998	44.6263	7.16338	#N/A	#N/A	1133.15	1156.81	1060.96	979.887	794.712	606.783	421.392	172.379	44.9336	9.23935	#N/A	#N/A
202.899	1143.06	1154.1	1057.47	994.083	792.439	623.807	430.692	163.039	36.5681	8.50296	#N/A	#N/A	1136.45	1160.13	1063.94	982.528	796.696	608.037	422.113	172.587	44.967	9.25544	#N/A	#N/A
204.013	1129.62	1150.32	1064.16	973.185	789.836	594.185	411.852	170.823	40.1858	-1.2761	#N/A	#N/A	1139.74	1163.45	1066.92	985.17	798.68	609.291	422.833	172.796	45.0004	9.27152	#N/A	#N/A
205.128	1136.75	1172.15	1065.73	981.802	794.705	599.276	422.608	163.909	39.745	6.2028	#N/A	#N/A	1143.03	1166.77	1069.9	987.811	800.664	610.545	423.554	173.004	45.0338	9.28761	#N/A	#N/A
206.243	1138.17	1175.69	1069.7	989.991	808.913	605.613	423.603	177.37	50.6374	4.212	#N/A	#N/A	1146.32	1170.1	1072.88	990.454	802.649	611.8	424.275	173.213	45.0673	9.3037	#N/A	#N/A
207.358	1146.53	1182.16	1077.95	993.712	804.438	601.826	435.859	166.32	47.3327	20.1717	#N/A	#N/A	1149.61	1173.42	1075.87	993.095	804.633	613.054	424.996	173.421	45.1007	9.31979	#N/A	#N/A
208.473	1138.35	1176.42	1089.2	997.292	807.436	601.048	435.081	163.628	50.1053	23.8383	#N/A	#N/A	1152.9	1176.74	1078.85	995.736	806.617	614.308	425.717	173.63	45.1341	9.33588	#N/A	#N/A
209.587	1143.65	1180.24	1081.37	995.778	815.379	606.821	427.646	173.25	39.9371	10.6324	#N/A	#N/A	1156.19	1180.06	1081.83	998.378	808.601	615.561	426.437	173.838	45.1675	9.35196	#N/A	#N/A
210.703	1147.97	1185.72	1090.7	1001.26	819.51	609.513	430.122	184.803	45.0704	9.71636	#N/A	#N/A	1159.48	1183.39	1084.81	1001.02	810.586	616.816	427.158	174.047	45.201	9.36806	#N/A	#N/A
211.817	1166.29	1196.89	1080.89	1008.27	811.809	625.943	428.473	172.963	42.5337	3.3697	#N/A	#N/A	1162.77	1186.71	1087.79	1003.66	812.57	618.07	427.879	174.255	45.2344	9.38414	#N/A	#N/A
212.932	1155.23	1199.21	1088.05	1003.75	810.605	600.865	432.799	170.682	40.1777	3.15848	#N/A	#N/A	1166.06	1190.03	1090.77	1006.3	814.553	619.324	428.6	174.464	45.2678	9.40023	#N/A	#N/A
214.047	1162.4	1207.24	1092.97	1007.92	823.485	609.533	432.191	174.089	45.9639	11.2618	#N/A	#N/A	1169.35	1193.35	1093.75	1008.94	816.537	620.578	429.32	174.672	45.3012	9.41631	#N/A	#N/A
215.161	1183.17	1192.66	1098.59	1019.64	827.972	628.384	431.617	180.726	49.5588	7.5828	#N/A	#N/A	1172.65	1196.68	1096.74	1011.59	818.521	621.832	430.041	174.88	45.3346	9.4324	#N/A	#N/A
216.277	1174.75	1194.98	1103.74	1015.08	821.901	634.771	432.528	171.127	37.3799	13.0705	#N/A	#N/A	1175.94	1200	1099.72	1014.23	820.506	623.087	430.762	175.089	45.3681	9.4485	#N/A	#N/A
217.391	1181.84	1197.36	1092.91	1017.73	818.14	627.404	427.298	162.756	52.1056	3.1123	#N/A	#N/A	1179.23	1203.32	1102.7	1016.87	822.49	624.341	431.483	175.297	45.4015	9.46458	#N/A	#N/A
218.506	1182.53	1193.51	1109.02	1009.17	817.29	619.499	428.208	174.886	39.5004	8.30102	#N/A	#N/A	1182.52	1206.65	1105.68	1019.51	824.474	625.595	432.204	175.506	45.4349	9.48067	#N/A	#N/A
219.621	1178.93	1215.02	1114.21	1031.4	822.712	628.967	445.106	166.818	42.2509	19.8845	#N/A	#N/A	1185.81	1209.97	1108.66	1022.15	826.458	626.849	432.924	175.714	45.4683	9.49675	#N/A	#N/A
220.736	1178.52	1212.74	1097.09	1017.91	824.957	615.461	427.84	164.632	52.2837	-1.862	#N/A	#N/A	1189.1	1213.29	1111.64	1024.8	828.443	628.104	433.646	175.923	45.5018	9.51285	#N/A	#N/A
221.851	1189.55	1226.04	1118.23	1034.49	828.483	627.914	440.378	187.186	40.8714	0.37634	#N/A	#N/A	1192.39	1216.61	1114.63	1027.44	830.427	629.357	434.366	176.131	45.5352	9.52893	#N/A	#N/A
222.965	1194.95	1222.42	1110.47	1028.87	829.657	622.917	441.656	173.914	32.4455	6.06304	#N/A	#N/A	1195.68	1219.94	1117.61	1030.08	832.411	630.611	435.087	176.34	45.5686	9.54502	#N/A	#N/A
224.08	1201.48	1223.13	1130.49	1039.54	843.769	644.489	435.614	188.975	48.0547	10.1271	#N/A	#N/A	1198.97	1223.26	1120.59	1032.72	834.395	631.865	435.808	176.548	45.602	9.56111	#N/A	#N/A
225.195	1199.7	1223.41	1140.31	1037.44	846.37	630.877	443.984	185.08	47.761	23.7248	#N/A	#N/A	1202.27	1226.58	1123.57	1035.36	836.38	633.12	436.529	176.757	45.6355	9.5772	#N/A	#N/A
226.31	1208.94	1228.61	1128.9	1031.26	834.078	633.392	435.627	180.959	46.7781	7.44208	#N/A	#N/A	1205.56	1229.9	1126.55	1038	838.363	634.374	437.249	176.965	45.6689	9.59329	#N/A	#N/A
227.425	1218.54	1242.95	1141.49	1049.01	852.899	639.643	448.182	183.447	58.9208	22.3219	#N/A	#N/A	1208.85	1233.23	1129.53	1040.65	840.347	635.628	437.97	177.174	45.7023	9.60937	#N/A	#N/A
228.539	1212.53	1235.71	1139.43	1042.2	832.006	642.716	436.448	180.638	36.1275	7.98624	#N/A	#N/A	1212.14	1236.55	1132.51	1043.29	842.331	636.882	438.691	177.382	45.7357	9.62546	#N/A	#N/A
229.655	1215.4	1250.15	1132.78	1053.23	848.304	636.936	445.872	185.053	38.4112	4.67966	#N/A	#N/A	1215.43	1239.87	1135.5	1045.93	844.316	638.137	439.412	177.591	45.7692	9.64155	#N/A	#N/A
230.769	1225.86	1245.55	1146.25	1045.95	854.006	644.212	430.924	186.683	47.7513	8.9235	#N/A	#N/A	1218.72	1243.2	1138.48	1048.57	846.3	639.391	440.133	177.799	45.8026	9.65764	#N/A	#N/A
231.884	1218.42	1241.33	1145.48	1045.61	847.769	633.283	439.076	171.921	56.7717	16.5201	#N/A	#N/A	1222.01	1246.52	1141.46	1051.21	848.284	640.645	440.853	178.008	45.836	9.67373	#N/A	#N/A
232.999	1227.25	1238.06	1154.64	1044.21	861.733	649.336	431.187	185.622	50.1507	20.1383	#N/A	#N/A	1225.3	1249.84	1144.44	1053.85	850.268	641.899	441.574	178.216	45.8694	9.68981	#N/A	#N/A
234.114	1225.18	1257.14	1136.73	1062.45	840.651	649.006	441.081	166.697	46.8244	-1.904	#N/A	#N/A	1228.59	1253.16	1147.42	1056.5	852.253	643.154	442.295	178.425	45.9028	9.70591	#N/A	#N/A
235.229	1228.55	1255.85	1150.44	1061.6	854.594	648.819	445.408	174.436	51.3994	8.81514	#N/A	#N/A	1231.88	1256.49	1150.41	1059.14	854.237	644.407	443.016	178.633	45.9363	9.72199	#N/A	#N/A
236.343	1246.43	1240.47	1149.55	1045.86	858.775	644.703	428.939	179.669	42.3064	7.32156	#N/A	#N/A	1235.17	1259.81	1153.39	1061.78	856.221	645.661	443.737	178.842	45.9697	9.73808	#N/A	#N/A
237.458	1240.96	1263.91	1152.7	1072.21	859.511	649.909	452.845	182.755	35.2397	4.12618	#N/A	#N/A	1238.47	1263.13	1156.37	1064.42	858.204	646.915	444.457	179.05	46.0031	9.75416	#N/A	#N/A
238.573	1237.26	1256.68	1152.37	1057.97	845.938	646.905	435.958	181.884	30.3374	-6.36368	#N/A	#N/A	1241.76	1266.45	1159.35	1067.06	860.19	648.17	445.179	179.259	46.0365	9.77026	#N/A	#N/A
239.688	1250.5	1268.88	1153.49	1072.22	856.495	655.858	440.719	176.636	43.6364	-2.81606	#N/A	#N/A	1245.05	1269.78	1162.33	1069.7	862.173	649.424	445.899	179.467	46.07	9.78635	#N/A	#N/A
240.803	1249.11	1269.78	1170.36	1068.78	874.223	656.773	444.538	180.989	46.5585	17.245	#N/A	#N/A	1248.34	1273.1	1165.31	1072.35	864.157	650.678	446.62	179.676	46.1034	9.80243	#N/A	#N/A
241.917	1252.59	1279.13	1164.4	1080.15	861.296	651.437	455.145	177.132	56.2297	9.4855	#N/A	#N/A	1251.63	1276.42	1168.29	1074.99	866.141	651.932	447.341	179.884	46.1368	9.81852	#N/A	#N/A
243.032	1266.91	1286.16	1166.1	1081.77	867.546	662.926	449.548	177.111	41.212	7.4478	#N/A	#N/A	1254.92	1279.74	1171.28	1077.63	868.125	653.186	448.061	180.092	46.1702	9.8346	#N/A	#N/A
244.147	1262.81	1288.43	1167.01	1087.77	861.139	648.303	452.506	170.413	46.1779	3.15718	#N/A	#N/A	1258.21	1283.07	1174.26	1080.27	870.11	654.441	448.782	180.301	46.2036	9.8507	#N/A	#N/A
245.262	1274.26	1281.61	1181.35	1082.69	867.839	656.255	449.226	184.712	50.3525	11.9706	#N/A	#N/A	1261.5	1286.39	1177.24	1082.91	872.094	655.695	449.503	180.509	46.2371	9.86678	#N/A	#N/A
246.377	1262.71	1287.55	1176.59	1081.41	875.187	653.033	446.599	185.781	47.2241	3.90938	#N/A	#N/A	1264.79	1289.71	1180.22	1085.55	874.078	656.949	450.224	180.718	46.2705	9.88287	#N/A	#N/A
247.491	1249.5	1291.32	1182.44	1077.88	885.356	649.621	450.524	184.93	39.5801	10.5871	#N/A	#N/A	1268.08	1293.03	1183.2	1088.2	876.062	658.203	450.945	180.926	46.3039	9.89896	#N/A	#N/A
248.607	1276.32	1292.34	1175.47	1090.58	879.39	656.334	447.964	176.153	36.7535	-0.51846	#N/A	#N/A	1271.38	1296.36	1186.19	1090.84	878.047	659.457	451.666	181.135	46.3373	9.91505	#N/A	#N/A
249.721	1267.87	1297.75	1197.91	1092.38	881.148	655.865	454.829	178.268	51.0091	20.1487	#N/A	#N/A	1274.67	1299.68	1189.17	1093.48	880.031	660.711	452.386	181.343	46.3708	9.93114	#N/A	#N/A
250.836	1279.4	1293.96	1177.99	1088.4	879.06	654.684	443.24	180.693	36.6229	-7.6216	#N/A	#N/A	1277.96	1303	1192.15	1096.12	882.014	661.965	453.107	181.552	46.4042	9.94722	#N/A	#N/A
251.951	1266.9	1310.08	1201.1	1097.11	881.153	663.098	455.437	184.486	53.2922	15.5457	#N/A	#N/A	1281.25	1306.33	1195.13	1098.76	883.998	663.219	453.828	181.76	46.4376	9.96331	#N/A	#N/A
253.066	1291.17	1306.43	1197.12	1103.53	882.169	661.221	459.318	176.58	49.1169	15.4258	#N/A	#N/A	1284.54	1309.65	1198.11	1101.41	885.983	664.474	454.549	181.969	46.471	9.9794	#N/A	#N/A
254.181	1280.22	1319.82	1199.57	1106.08	884.029	660.543	461.984	177.166	37.0922	10.7679	#N/A	#N/A	1287.83	1312.97	1201.09	1104.05	887.967	665.728	455.27	182.177	46.5045	9.99549	#N/A	#N/A
255.295	1287.86	1309.09	1188.75	1100.25	882.449	663.187	446.14	173.903	37.3106	-6.84984	#N/A	#N/A	1291.12	1316.29	1204.07	1106.69	889.951	666.982	455.99	182.386	46.5379	10.0116	#N/A	#N/A
256.41	1289.34	1304.41	1208.16	1092.16	895.198	658.323	441.749	183.663	55.9949	10.0563	#N/A	#N/A	1294.41	1319.62	1207.06	1109.33	891.935	668.236	456.711	182.594	46.5713	10.0277	#N/A	#N/A
257.525	1300.41	1331.75	1217.73	1121.83	892.513	674.182	470.895	183.357	37.7831	22.2063	#N/A	#N/A	1297.7	1322.94	1210.04	1111.97	893.92	669.491	457.432	182.803	46.6047	10.0438	#N/A	#N/A
258.64	1302.14	1330.12	1213.1	1114.9	897.023	674.207	455.168	176.346	57.21	18.1366	#N/A	#N/A	1300.99	1326.26	1213.02	1114.61	895.904	670.745	458.153	183.011	46.6381	10.0598	#N/A	#N/A
259.755	1302.39	1332.56	1219.56	1121.31	906.689	666.161	469.927	181.023	48.0708	19.9845	#N/A	#N/A	1304.29	1329.58	1216	1117.25	897.888	671.999	458.874	183.22	46.6716	10.0759	#N/A	#N/A
260.869	1316.2	1337.46	1221.1	1120.89	908.781	674.662	455.476	195.407	46.0622	5.35646	#N/A	#N/A	1307.58	1332.91	1218.98	1119.9	899.872	673.253	459.594	183.428	46.705	10.092	#N/A	#N/A
261.985	1316.69	1342.89	1225.94	1126.69	904.639	680.028	464.851	180.815	43.0658	20.8502	#N/A	#N/A	1310.87	1336.23	1221.96	1122.54	901.857	674.507	460.315	183.637	46.7384	10.1081	#N/A	#N/A
263.099	1314.9	1335.93	1211.25	1134.05	896.906	687.999	456.327	178.977	37.1912	-4.48202	#N/A	#N/A	1314.16	1339.55	1224.95	1125.18	903.841	675.761	461.036	183.845	46.7718	10.1242	#N/A	#N/A
264.214	1323.2	1336.18	1231.98	1125.48	907.06	675.99	453.849	193.895	51.5937	5.57166	#N/A	#N/A	1317.45	1342.88	1227.93	1127.82	905.824	677.015	461.757	184.054	46.8053	10.1403	#N/A	#N/A
265.329	1321.78	1348.23	1231.42	1135.76	896.575	679.746	465.862	188.251	44.5022	2.13582	#N/A	#N/A	1320.74	1346.2	1230.91	1130.46	907.808	678.269	462.478	184.262	46.8387	10.1564	#N/A	#N/A
266.444	1340.97	1348.68	1233.42	1143.52	908.542	696.655	463.942	183.944	49.5061	5.28972	#N/A	#N/A	1324.03	1349.52	1233.89	1133.11	909.793	679.524	463.199	184.471	46.8721	10.1725	#N/A	#N/A
267.559	1327.1	1347.81	1249.51	1128.74	919.379	669.113	464.298	188.596	56.4769	28.916	#N/A	#N/A	1327.32	1352.84	1236.87	1135.75	911.777	680.778	463.919	184.679	46.9055	10.1885	#N/A	#N/A
268.673	1322.98	1354.5	1217.4	1130.94	900.34	664.781	447.842	182.637	31.9492	-24.1158	#N/A	#N/A	1330.61	1356.17	1239.85	1138.39	913.761	682.032	464.64	184.887	46.939	10.2046	#N/A	#N/A
269.788	1334.1	1366.05	1241.41	1153.06	921.032	692.098	475.763	187.208	35.1037	11.7424	#N/A	#N/A	1333.9	1359.49	1242.84	1141.03	915.745	683.286	465.361	185.096	46.9724	10.2207	#N/A	#N/A
270.903	1327.75	1369.91	1235.62	1147.02	911.55	678.482	468.987	180.83	40.9086	-1.18244	#N/A	#N/A	1337.2	1362.81	1245.82	1143.67	917.73	684.541	466.082	185.305	47.0058	10.2368	#N/A	#N/A
272.018	1333.4	1370.99	1232.8	1144.58	921.738	675.617	463.462	176.926	40.7603	1.08478	#N/A	#N/A	1340.49	1366.14	1248.8	1146.31	919.714	685.795	466.803	185.513	47.0392	10.2529	#N/A	#N/A
273.133	1339.66	1371.71	1253.47	1146.84	913.044	679.571	469.67	184.134	42.8557	6.32522	#N/A	#N/A	1343.78	1369.46	1251.78	1148.96	921.698	687.049	467.523	185.721	47.0726	10.269	#N/A	#N/A
274.247	1345.34	1374.51	1251.28	1147.19	926.636	694.44	463.258	180.807	47.2618	14.1039	#N/A	#N/A	1347.07	1372.78	1254.76	1151.6	923.682	688.303	468.244	185.93	47.1061	10.2851	#N/A	#N/A
275.362	1352.88	1369.82	1259.47	1148.47	936.31	694.565	462.772	192.445	46.9163	14.1393	#N/A	#N/A	1350.36	1376.1	1257.74	1154.24	925.665	689.557	468.965	186.138	47.1395	10.3012	#N/A	#N/A
276.477	1342.94	1370.84	1268.96	1149.55	923.957	701.989	470.077	192.179	41.7519	18.5511	#N/A	#N/A	1353.65	1379.43	1260.73	1156.88	927.65	690.811	469.686	186.347	47.1729	10.3173	#N/A	#N/A
277.592	1344.36	1377.67	1263.27	1150.31	938.815	686.56	459.71	186.854	59.2485	13.2945	#N/A	#N/A	1356.94	1382.75	1263.71	1159.52	929.634	692.065	470.407	186.555	47.2063	10.3333	#N/A	#N/A
278.707	1350.81	1369.38	1282.79	1145.51	930.161	685.496	468.939	191.716	46.6168	27.3149	#N/A	#N/A	1360.23	1386.07	1266.69	1162.16	931.618	693.319	471.127	186.764	47.2398	10.3494	#N/A	#N/A
279.821	1362.6	1393.4	1267.89	1164.12	930.825	695.515	470.226	188.627	53.4687	7.1244	#N/A	#N/A	1363.52	1389.39	1269.67	1164.8	933.602	694.573	471.848	186.972	47.2732	10.3655	#N/A	#N/A
280.937	1367.13	1419.74	1260.84	1189.21	920.132	706.267	485.216	175.948	44.0634	-1.47814	#N/A	#N/A	1366.82	1392.72	1272.65	1167.45	935.587	695.828	472.569	187.181	47.3066	10.3816	#N/A	#N/A
282.051	1374.14	1407.11	1294.08	1179.83	945.02	697.469	486.667	192.341	62.7108	26.57	#N/A	#N/A	1370.11	1396.04	1275.63	1170.09	937.571	697.082	473.29	187.389	47.34	10.3977	#N/A	#N/A
283.166	1355.06	1398.66	1275.4	1171.03	940.187	688.066	471.744	172.781	56.9781	18.3089	#N/A	#N/A	1373.4	1399.36	1278.61	1172.73	939.555	698.336	474.011	187.598	47.3734	10.4138	#N/A	#N/A
284.281	1380.47	1403.99	1289.86	1167.69	944.355	688.361	480.815	188.761	49.5646	25.0995	#N/A	#N/A	1376.69	1402.68	1281.6	1175.37	941.539	699.59	474.731	187.806	47.4069	10.4299	#N/A	#N/A
285.396	1389.22	1409.96	1288.29	1181.32	944.507	718.926	476.337	194.798	47.9221	9.7214	#N/A	#N/A	1379.98	1406.01	1284.58	1178.01	943.524	700.845	475.452	188.015	47.4403	10.446	#N/A	#N/A
286.511	1391.03	1401.26	1288.4	1177.99	947.396	715.216	465.413	190.92	45.5786	12.2661	#N/A	#N/A	1383.27	1409.33	1287.56	1180.66	945.508	702.099	476.173	188.223	47.4737	10.462	#N/A	#N/A
287.625	1386.4	1404.78	1290.94	1173.14	947.127	697.713	468.609	196.756	49.2795	7.84422	#N/A	#N/A	1386.56	1412.65	1290.54	1183.3	947.492	703.353	476.894	188.432	47.5071	10.4781	#N/A	#N/A
288.74	1405.99	1418.81	1292.89	1196.37	945.168	723.375	481.222	185.004	47.3872	11.9809	#N/A	#N/A	1389.85	1415.97	1293.52	1185.94	949.475	704.607	477.614	188.64	47.5406	10.4942	#N/A	#N/A
289.855	1385.48	1421.49	1298.46	1179.73	949.23	679.282	481.752	188.073	36.5329	10.8235	#N/A	#N/A	1393.14	1419.3	1296.51	1188.58	951.46	705.861	478.336	188.849	47.574	10.5103	#N/A	#N/A
290.97	1401.93	1430	1297.47	1198.07	954.122	698.157	482.893	196.069	65.6298	4.42354	#N/A	#N/A	1396.43	1422.62	1299.49	1191.22	953.444	707.115	479.056	189.057	47.6074	10.5264	#N/A	#N/A
292.085	1395	1413.93	1301.51	1190.07	953.542	703.122	475.366	190.726	49.2654	9.54494	#N/A	#N/A	1399.72	1425.94	1302.47	1193.86	955.428	708.369	479.777	189.266	47.6408	10.5425	#N/A	#N/A
293.199	1403.32	1423.33	1307.2	1194.07	967.12	709.848	473.977	193.933	55.856	14.5933	#N/A	#N/A	1403.01	1429.27	1305.45	1196.51	957.412	709.623	480.498	189.474	47.6743	10.5586	#N/A	#N/A
294.315	1419.46	1431.46	1302.29	1211.16	950.847	727.101	483.625	183.636	43.6066	7.37916	#N/A	#N/A	1406.31	1432.59	1308.43	1199.15	959.397	710.878	481.219	189.683	47.7077	10.5747	#N/A	#N/A
295.429	1402.16	1448.07	1298.03	1201.84	945.401	700.758	483.944	183.727	47.3996	-3.61634	#N/A	#N/A	1409.6	1435.91	1311.41	1201.79	961.381	712.132	481.94	189.891	47.7411	10.5908	#N/A	#N/A
296.544	1418.73	1438.79	1308.67	1206.44	956.1	723.947	472.528	191.875	44.5794	-1.06852	#N/A	#N/A	1412.89	1439.23	1314.39	1204.43	963.365	713.386	482.66	190.099	47.7745	10.6068	#N/A	#N/A
297.659	1415.94	1444.62	1310.73	1207.22	964.137	716.132	479.659	195.245	40.4645	1.14656	#N/A	#N/A	1416.18	1442.56	1317.38	1207.07	965.349	714.64	483.381	190.308	47.8079	10.6229	#N/A	#N/A
298.774	1433.41	1442.62	1320.31	1207.8	961.561	728.178	476.29	200.051	33.9949	3.44516	#N/A	#N/A	1419.47	1445.88	1320.36	1209.71	967.334	715.895	484.102	190.516	47.8414	10.639	#N/A	#N/A
299.889	1418.92	1458.65	1328.99	1212.22	954.088	720.412	488.381	185.242	48.124	21.8062	#N/A	#N/A	1422.76	1449.2	1323.34	1212.36	969.318	717.149	484.823	190.725	47.8748	10.6551	#N/A	#N/A
301.003	1421.53	1460.85	1318.01	1218.22	971.716	706.636	490.163	186.964	57.3087	8.78516	#N/A	#N/A	1426.05	1452.52	1326.32	1215	971.301	718.403	485.544	190.933	47.9082	10.6712	#N/A	#N/A
302.118	1428.61	1451.27	1326.15	1217.55	977.226	727.546	483.112	185.385	53.697	16.0003	#N/A	#N/A	1429.34	1455.85	1329.3	1217.64	973.285	719.657	486.264	191.142	47.9416	10.6873	#N/A	#N/A
303.233	1417.51	1468.24	1317.15	1215.69	976.979	704.122	488.949	186.431	43.062	6.0918	#N/A	#N/A	1432.63	1459.17	1332.28	1220.28	975.269	720.911	486.985	191.35	47.9751	10.7034	#N/A	#N/A
304.348	1440.16	1455.5	1337.47	1221.94	964.797	727.072	486.968	186.094	58.9071	18.2492	#N/A	#N/A	1435.93	1462.49	1335.27	1222.92	977.254	722.165	487.706	191.559	48.0085	10.7195	#N/A	#N/A
305.463	1450.38	1459.69	1338.59	1216.6	974.493	721.278	476.101	192.822	46.1483	8.06836	#N/A	#N/A	1439.22	1465.82	1338.25	1225.56	979.238	723.419	488.427	191.767	48.0419	10.7355	#N/A	#N/A
306.577	1449.41	1462.94	1334.07	1227.39	965.577	736.631	489.514	186.738	32.2254	8.719	#N/A	#N/A	1442.51	1469.14	1341.23	1228.21	981.222	724.673	489.147	191.976	48.0753	10.7516	#N/A	#N/A
307.692	1444.47	1479.57	1344.69	1239.57	989.229	726.547	497.969	191.37	55.1212	18.4453	#N/A	#N/A	1445.8	1472.46	1344.21	1230.85	983.206	725.927	489.868	192.184	48.1087	10.7677	#N/A	#N/A
308.807	1458.15	1474.43	1350	1238.7	990.825	739.084	493.039	203.074	57.0968	15.0614	#N/A	#N/A	1449.09	1475.78	1347.19	1233.49	985.191	727.182	490.589	192.393	48.1422	10.7838	#N/A	#N/A
309.922	1461.06	1467.13	1352.18	1238.11	985.207	733.5	497.019	195.409	43.0278	17.3246	#N/A	#N/A	1452.38	1479.11	1350.17	1236.13	987.175	728.436	491.31	192.601	48.1756	10.7999	#N/A	#N/A
311.037	1454.16	1472.38	1355.72	1229.88	982.431	721.737	485.622	190.857	58.4942	17.9468	#N/A	#N/A	1455.67	1482.43	1353.16	1238.77	989.159	729.69	492.031	192.81	48.209	10.816	#N/A	#N/A
312.151	1453.83	1481.51	1363.81	1235.81	993.633	738.853	495.527	195.374	62.1662	25.183	#N/A	#N/A	1458.96	1485.75	1356.14	1241.41	991.142	730.944	492.751	193.018	48.2424	10.8321	#N/A	#N/A
313.267	1465.75	1489.96	1353.35	1245.25	993.122	723.182	492.093	196.029	56.3912	4.33354	#N/A	#N/A	1462.25	1489.07	1359.12	1244.06	993.128	732.199	493.473	193.227	48.2759	10.8482	#N/A	#N/A
314.381	1474.23	1492.19	1351.88	1239.46	984.253	728.642	486.968	192.777	43.5834	4.87624	#N/A	#N/A	1465.54	1492.4	1362.1	1246.7	995.111	733.453	494.193	193.435	48.3093	10.8642	#N/A	#N/A
315.496	1470.26	1488.54	1366.46	1242.3	993.466	731.251	488.623	195.895	44.9249	11.5886	#N/A	#N/A	1468.83	1495.72	1365.08	1249.34	997.095	734.707	494.914	193.644	48.3427	10.8803	#N/A	#N/A
316.611	1483.55	1493.74	1374.68	1245.86	997.762	733.172	500.192	198.447	44.276	23.7806	#N/A	#N/A	1472.13	1499.04	1368.06	1251.98	999.079	735.961	495.635	193.852	48.3761	10.8964	#N/A	#N/A
317.726	1484.24	1491.38	1361.3	1245.12	994.383	746.221	485.32	193.672	30.6573	3.22728	#N/A	#N/A	1475.42	1502.37	1371.05	1254.62	1001.06	737.215	496.356	194.061	48.4096	10.9125	#N/A	#N/A
318.841	1467.46	1504.28	1378.57	1250.36	998.619	737.885	492.847	211.752	46.1784	4.64866	#N/A	#N/A	1478.71	1505.69	1374.03	1257.27	1003.05	738.469	497.076	194.269	48.443	10.9286	#N/A	#N/A
319.955	1489.93	1506.47	1377.51	1260.88	994.049	742.509	499.316	198.698	41.4172	8.43078	#N/A	#N/A	1482	1509.01	1377.01	1259.91	1005.03	739.723	497.797	194.477	48.4764	10.9447	#N/A	#N/A
321.07	1485.77	1509.78	1371.52	1258.28	1012.29	735.35	490.163	196.229	56.5236	6.80456	#N/A	#N/A	1485.29	1512.33	1379.99	1262.55	1007.02	740.977	498.518	194.686	48.5098	10.9608	#N/A	#N/A
322.185	1488.88	1514.52	1383.57	1254.96	1004.96	721.728	497.183	198.88	55.7913	9.96574	#N/A	#N/A	1488.58	1515.66	1382.97	1265.19	1009	742.232	499.239	194.895	48.5433	10.9769	#N/A	#N/A
323.3	1484.44	1513.76	1381.63	1261.15	1002.46	744.388	487.262	194.92	56.7535	8.38326	#N/A	#N/A	1491.87	1518.98	1385.95	1267.83	1010.98	743.486	499.96	195.103	48.5767	10.993	#N/A	#N/A
324.415	1488.71	1538.7	1387.74	1277.94	1016.04	741.703	510.337	194.686	59.9964	14.9806	#N/A	#N/A	1495.16	1522.3	1388.94	1270.47	1012.97	744.74	500.68	195.311	48.6101	11.009	#N/A	#N/A
325.529	1503.48	1524.57	1393.55	1263.9	1023.76	732.633	493.275	201.348	61.3513	17.2874	#N/A	#N/A	1498.45	1525.62	1391.92	1273.11	1014.95	745.994	501.401	195.52	48.6435	11.0251	#N/A	#N/A
326.645	1491.98	1527.59	1398.73	1265.68	1011.33	731.653	501.317	203.59	54.8388	9.07268	#N/A	#N/A	1501.75	1528.95	1394.9	1275.76	1016.94	747.249	502.122	195.728	48.677	11.0412	#N/A	#N/A
327.759	1504.14	1545.81	1390.47	1281.4	1015.89	752.646	505.209	199.228	47.7625	4.26456	#N/A	#N/A	1505.04	1532.27	1397.88	1278.4	1018.92	748.503	502.843	195.937	48.7104	11.0573	#N/A	#N/A
328.874	1507.05	1541.56	1395.52	1276.49	1016.89	752.271	498.572	200.002	45.8299	3.03606	#N/A	#N/A	1508.33	1535.59	1400.86	1281.04	1020.91	749.757	503.564	196.145	48.7438	11.0734	#N/A	#N/A
329.989	1510.34	1544.29	1412.28	1281.67	1029.13	747.894	504.565	202.653	67.7993	18.4295	#N/A	#N/A	1511.62	1538.91	1403.84	1283.68	1022.89	751.011	504.284	196.354	48.7772	11.0895	#N/A	#N/A
331.104	1514.5	1533.9	1408.43	1281.22	1017.99	753.481	497.157	203.384	48.8674	9.32106	#N/A	#N/A	1514.91	1542.24	1406.83	1286.32	1024.87	752.265	505.006	196.562	48.8107	11.1056	#N/A	#N/A
332.219	1516.61	1551.24	1407.48	1287.32	1027.31	754.46	499.977	202.471	55.4311	8.6059	#N/A	#N/A	1518.2	1545.56	1409.81	1288.97	1026.86	753.519	505.726	196.771	48.8441	11.1217	#N/A	#N/A
333.333	1506.84	1555.61	1404.08	1290.25	1014.12	740.155	511.339	204.566	41.9972	-1.14958	#N/A	#N/A	1521.49	1548.88	1412.79	1291.61	1028.84	754.773	506.447	196.979	48.8775	11.1377	#N/A	#N/A
#N/A	#N/A	#N/A	#N/A	#N/A	#N/A	#N/A	#N/A	#N/A	#N/A	#N/A	#N/A	#N/A	#N/A	#N/A	#N/A	#N/A	#N/A	#N/A	#N/A	#N/A	#N/A	#N/A	#N/A	#N/A
#N/A	#N/A	#N/A	#N/A	#N/A	#N/A	#N/A	#N/A	#N/A	#N/A	#N/A	#N/A	#N/A	#N/A	#N/A	#N/A	#N/A	#N/A	#N/A	#N/A	#N/A	#N/A	#N/A	#N/A	#N/A
#N/A	#N/A	#N/A	#N/A	#N/A	#N/A	#N/A	#N/A	#N/A	#N/A	#N/A	#N/A	#N/A	#N/A	#N/A	#N/A	#N/A	#N/A	#N/A	#N/A	#N/A	#N/A	#N/A	#N/A	#N/A
#N/A	#N/A	#N/A	#N/A	#N/A	#N/A	#N/A	#N/A	#N/A	#N/A	#N/A	#N/A	#N/A	#N/A	#N/A	#N/A	#N/A	#N/A	#N/A	#N/A	#N/A	#N/A	#N/A	#N/A	#N/A
#N/A	#N/A	#N/A	#N/A	#N/A	#N/A	#N/A	#N/A	#N/A	#N/A	#N/A	#N/A	#N/A	#N/A	#N/A	#N/A	#N/A	#N/A	#N/A	#N/A	#N/A	#N/A	#N/A	#N/A	#N/A
#N/A	#N/A	#N/A	#N/A	#N/A	#N/A	#N/A	#N/A	#N/A	#N/A	#N/A	#N/A	#N/A	#N/A	#N/A	#N/A	#N/A	#N/A	#N/A	#N/A	#N/A	#N/A	#N/A	#N/A	#N/A
#N/A	#N/A	#N/A	#N/A	#N/A	#N/A	#N/A	#N/A	#N/A	#N/A	#N/A	#N/A	#N/A	#N/A	#N/A	#N/A	#N/A	#N/A	#N/A	#N/A	#N/A	#N/A	#N/A	#N/A	#N/A
#N/A	#N/A	#N/A	#N/A	#N/A	#N/A	#N/A	#N/A	#N/A	#N/A	#N/A	#N/A	#N/A	#N/A	#N/A	#N/A	#N/A	#N/A	#N/A	#N/A	#N/A	#N/A	#N/A	#N/A	#N/A
#N/A	#N/A	#N/A	#N/A	#N/A	#N/A	#N/A	#N/A	#N/A	#N/A	#N/A	#N/A	#N/A	#N/A	#N/A	#N/A	#N/A	#N/A	#N/A	#N/A	#N/A	#N/A	#N/A	#N/A	#N/A
#N/A	#N/A	#N/A	#N/A	#N/A	#N/A	#N/A	#N/A	#N/A	#N/A	#N/A	#N/A	#N/A	#N/A	#N/A	#N/A	#N/A	#N/A	#N/A	#N/A	#N/A	#N/A	#N/A	#N/A	#N/A
#N/A	#N/A	#N/A	#N/A	#N/A	#N/A	#N/A	#N/A	#N/A	#N/A	#N/A	#N/A	#N/A	#N/A	#N/A	#N/A	#N/A	#N/A	#N/A	#N/A	#N/A	#N/A	#N/A	#N/A	#N/A
#N/A	#N/A	#N/A	#N/A	#N/A	#N/A	#N/A	#N/A	#N/A	#N/A	#N/A	#N/A	#N/A	#N/A	#N/A	#N/A	#N/A	#N/A	#N/A	#N/A	#N/A	#N/A	#N/A	#N/A	#N/A
#N/A	#N/A	#N/A	#N/A	#N/A	#N/A	#N/A	#N/A	#N/A	#N/A	#N/A	#N/A	#N/A	#N/A	#N/A	#N/A	#N/A	#N/A	#N/A	#N/A	#N/A	#N/A	#N/A	#N/A	#N/A
#N/A	#N/A	#N/A	#N/A	#N/A	#N/A	#N/A	#N/A	#N/A	#N/A	#N/A	#N/A	#N/A	#N/A	#N/A	#N/A	#N/A	#N/A	#N/A	#N/A	#N/A	#N/A	#N/A	#N/A	#N/A
#N/A	#N/A	#N/A	#N/A	#N/A	#N/A	#N/A	#N/A	#N/A	#N/A	#N/A	#N/A	#N/A	#N/A	#N/A	#N/A	#N/A	#N/A	#N/A	#N/A	#N/A	#N/A	#N/A	#N/A	#N/A
#N/A	#N/A	#N/A	#N/A	#N/A	#N/A	#N/A	#N/A	#N/A	#N/A	#N/A	#N/A	#N/A	#N/A	#N/A	#N/A	#N/A	#N/A	#N/A	#N/A	#N/A	#N/A	#N/A	#N/A	#N/A
#N/A	#N/A	#N/A	#N/A	#N/A	#N/A	#N/A	#N/A	#N/A	#N/A	#N/A	#N/A	#N/A	#N/A	#N/A	#N/A	#N/A	#N/A	#N/A	#N/A	#N/A	#N/A	#N/A	#N/A	#N/A
#N/A	#N/A	#N/A	#N/A	#N/A	#N/A	#N/A	#N/A	#N/A	#N/A	#N/A	#N/A	#N/A	#N/A	#N/A	#N/A	#N/A	#N/A	#N/A	#N/A	#N/A	#N/A	#N/A	#N/A	#N/A
#N/A	#N/A	#N/A	#N/A	#N/A	#N/A	#N/A	#N/A	#N/A	#N/A	#N/A	#N/A	#N/A	#N/A	#N/A	#N/A	#N/A	#N/A	#N/A	#N/A	#N/A	#N/A	#N/A	#N/A	#N/A
#N/A	#N/A	#N/A	#N/A	#N/A	#N/A	#N/A	#N/A	#N/A	#N/A	#N/A	#N/A	#N/A	#N/A	#N/A	#N/A	#N/A	#N/A	#N/A	#N/A	#N/A	#N/A	#N/A	#N/A	#N/A
#N/A	#N/A	#N/A	#N/A	#N/A	#N/A	#N/A	#N/A	#N/A	#N/A	#N/A	#N/A	#N/A	#N/A	#N/A	#N/A	#N/A	#N/A	#N/A	#N/A	#N/A	#N/A	#N/A	#N/A	#N/A
#N/A	#N/A	#N/A	#N/A	#N/A	#N/A	#N/A	#N/A	#N/A	#N/A	#N/A	#N/A	#N/A	#N/A	#N/A	#N/A	#N/A	#N/A	#N/A	#N/A	#N/A	#N/A	#N/A	#N/A	#N/A
#N/A	#N/A	#N/A	#N/A	#N/A	#N/A	#N/A	#N/A	#N/A	#N/A	#N/A	#N/A	#N/A	#N/A	#N/A	#N/A	#N/A	#N/A	#N/A	#N/A	#N/A	#N/A	#N/A	#N/A	#N/A
#N/A	#N/A	#N/A	#N/A	#N/A	#N/A	#N/A	#N/A	#N/A	#N/A	#N/A	#N/A	#N/A	#N/A	#N/A	#N/A	#N/A	#N/A	#N/A	#N/A	#N/A	#N/A	#N/A	#N/A	#N/A
#N/A	#N/A	#N/A	#N/A	#N/A	#N/A	#N/A	#N/A	#N/A	#N/A	#N/A	#N/A	#N/A	#N/A	#N/A	#N/A	#N/A	#N/A	#N/A	#N/A	#N/A	#N/A	#N/A	#N/A	#N/A
#N/A	#N/A	#N/A	#N/A	#N/A	#N/A	#N/A	#N/A	#N/A	#N/A	#N/A	#N/A	#N/A	#N/A	#N/A	#N/A	#N/A	#N/A	#N/A	#N/A	#N/A	#N/A	#N/A	#N/A	#N/A
#N/A	#N/A	#N/A	#N/A	#N/A	#N/A	#N/A	#N/A	#N/A	#N/A	#N/A	#N/A	#N/A	#N/A	#N/A	#N/A	#N/A	#N/A	#N/A	#N/A	#N/A	#N/A	#N/A	#N/A	#N/A
#N/A	#N/A	#N/A	#N/A	#N/A	#N/A	#N/A	#N/A	#N/A	#N/A	#N/A	#N/A	#N/A	#N/A	#N/A	#N/A	#N/A	#N/A	#N/A	#N/A	#N/A	#N/A	#N/A	#N/A	#N/A
#N/A	#N/A	#N/A	#N/A	#N/A	#N/A	#N/A	#N/A	#N/A	#N/A	#N/A	#N/A	#N/A	#N/A	#N/A	#N/A	#N/A	#N/A	#N/A	#N/A	#N/A	#N/A	#N/A	#N/A	#N/A
#N/A	#N/A	#N/A	#N/A	#N/A	#N/A	#N/A	#N/A	#N/A	#N/A	#N/A	#N/A	#N/A	#N/A	#N/A	#N/A	#N/A	#N/A	#N/A	#N/A	#N/A	#N/A	#N/A	#N/A	#N/A
#N/A	#N/A	#N/A	#N/A	#N/A	#N/A	#N/A	#N/A	#N/A	#N/A	#N/A	#N/A	#N/A	#N/A	#N/A	#N/A	#N/A	#N/A	#N/A	#N/A	#N/A	#N/A	#N/A	#N/A	#N/A
#N/A	#N/A	#N/A	#N/A	#N/A	#N/A	#N/A	#N/A	#N/A	#N/A	#N/A	#N/A	#N/A	#N/A	#N/A	#N/A	#N/A	#N/A	#N/A	#N/A	#N/A	#N/A	#N/A	#N/A	#N/A
#N/A	#N/A	#N/A	#N/A	#N/A	#N/A	#N/A	#N/A	#N/A	#N/A	#N/A	#N/A	#N/A	#N/A	#N/A	#N/A	#N/A	#N/A	#N/A	#N/A	#N/A	#N/A	#N/A	#N/A	#N/A
#N/A	#N/A	#N/A	#N/A	#N/A	#N/A	#N/A	#N/A	#N/A	#N/A	#N/A	#N/A	#N/A	#N/A	#N/A	#N/A	#N/A	#N/A	#N/A	#N/A	#N/A	#N/A	#N/A	#N/A	#N/A
#N/A	#N/A	#N/A	#N/A	#N/A	#N/A	#N/A	#N/A	#N/A	#N/A	#N/A	#N/A	#N/A	#N/A	#N/A	#N/A	#N/A	#N/A	#N/A	#N/A	#N/A	#N/A	#N/A	#N/A	#N/A
#N/A	#N/A	#N/A	#N/A	#N/A	#N/A	#N/A	#N/A	#N/A	#N/A	#N/A	#N/A	#N/A	#N/A	#N/A	#N/A	#N/A	#N/A	#N/A	#N/A	#N/A	#N/A	#N/A	#N/A	#N/A
#N/A	#N/A	#N/A	#N/A	#N/A	#N/A	#N/A	#N/A	#N/A	#N/A	#N/A	#N/A	#N/A	#N/A	#N/A	#N/A	#N/A	#N/A	#N/A	#N/A	#N/A	#N/A	#N/A	#N/A	#N/A
#N/A	#N/A	#N/A	#N/A	#N/A	#N/A	#N/A	#N/A	#N/A	#N/A	#N/A	#N/A	#N/A	#N/A	#N/A	#N/A	#N/A	#N/A	#N/A	#N/A	#N/A	#N/A	#N/A	#N/A	#N/A
#N/A	#N/A	#N/A	#N/A	#N/A	#N/A	#N/A	#N/A	#N/A	#N/A	#N/A	#N/A	#N/A	#N/A	#N/A	#N/A	#N/A	#N/A	#N/A	#N/A	#N/A	#N/A	#N/A	#N/A	#N/A
#N/A	#N/A	#N/A	#N/A	#N/A	#N/A	#N/A	#N/A	#N/A	#N/A	#N/A	#N/A	#N/A	#N/A	#N/A	#N/A	#N/A	#N/A	#N/A	#N/A	#N/A	#N/A	#N/A	#N/A	#N/A
#N/A	#N/A	#N/A	#N/A	#N/A	#N/A	#N/A	#N/A	#N/A	#N/A	#N/A	#N/A	#N/A	#N/A	#N/A	#N/A	#N/A	#N/A	#N/A	#N/A	#N/A	#N/A	#N/A	#N/A	#N/A
#N/A	#N/A	#N/A	#N/A	#N/A	#N/A	#N/A	#N/A	#N/A	#N/A	#N/A	#N/A	#N/A	#N/A	#N/A	#N/A	#N/A	#N/A	#N/A	#N/A	#N/A	#N/A	#N/A	#N/A	#N/A
#N/A	#N/A	#N/A	#N/A	#N/A	#N/A	#N/A	#N/A	#N/A	#N/A	#N/A	#N/A	#N/A	#N/A	#N/A	#N/A	#N/A	#N/A	#N/A	#N/A	#N/A	#N/A	#N/A	#N/A	#N/A
#N/A	#N/A	#N/A	#N/A	#N/A	#N/A	#N/A	#N/A	#N/A	#N/A	#N/A	#N/A	#N/A	#N/A	#N/A	#N/A	#N/A	#N/A	#N/A	#N/A	#N/A	#N/A	#N/A	#N/A	#N/A
#N/A	#N/A	#N/A	#N/A	#N/A	#N/A	#N/A	#N/A	#N/A	#N/A	#N/A	#N/A	#N/A	#N/A	#N/A	#N/A	#N/A	#N/A	#N/A	#N/A	#N/A	#N/A	#N/A	#N/A	#N/A
#N/A	#N/A	#N/A	#N/A	#N/A	#N/A	#N/A	#N/A	#N/A	#N/A	#N/A	#N/A	#N/A	#N/A	#N/A	#N/A	#N/A	#N/A	#N/A	#N/A	#N/A	#N/A	#N/A	#N/A	#N/A
#N/A	#N/A	#N/A	#N/A	#N/A	#N/A	#N/A	#N/A	#N/A	#N/A	#N/A	#N/A	#N/A	#N/A	#N/A	#N/A	#N/A	#N/A	#N/A	#N/A	#N/A	#N/A	#N/A	#N/A	#N/A
#N/A	#N/A	#N/A	#N/A	#N/A	#N/A	#N/A	#N/A	#N/A	#N/A	#N/A	#N/A	#N/A	#N/A	#N/A	#N/A	#N/A	#N/A	#N/A	#N/A	#N/A	#N/A	#N/A	#N/A	#N/A
#N/A	#N/A	#N/A	#N/A	#N/A	#N/A	#N/A	#N/A	#N/A	#N/A	#N/A	#N/A	#N/A	#N/A	#N/A	#N/A	#N/A	#N/A	#N/A	#N/A	#N/A	#N/A	#N/A	#N/A	#N/A
#N/A	#N/A	#N/A	#N/A	#N/A	#N/A	#N/A	#N/A	#N/A	#N/A	#N/A	#N/A	#N/A	#N/A	#N/A	#N/A	#N/A	#N/A	#N/A	#N/A	#N/A	#N/A	#N/A	#N/A	#N/A
#N/A	#N/A	#N/A	#N/A	#N/A	#N/A	#N/A	#N/A	#N/A	#N/A	#N/A	#N/A	#N/A	#N/A	#N/A	#N/A	#N/A	#N/A	#N/A	#N/A	#N/A	#N/A	#N/A	#N/A	#N/A
#N/A	#N/A	#N/A	#N/A	#N/A	#N/A	#N/A	#N/A	#N/A	#N/A	#N/A	#N/A	#N/A	#N/A	#N/A	#N/A	#N/A	#N/A	#N/A	#N/A	#N/A	#N/A	#N/A	#N/A	#N/A
#N/A	#N/A	#N/A	#N/A	#N/A	#N/A	#N/A	#N/A	#N/A	#N/A	#N/A	#N/A	#N/A	#N/A	#N/A	#N/A	#N/A	#N/A	#N/A	#N/A	#N/A	#N/A	#N/A	#N/A	#N/A
#N/A	#N/A	#N/A	#N/A	#N/A	#N/A	#N/A	#N/A	#N/A	#N/A	#N/A	#N/A	#N/A	#N/A	#N/A	#N/A	#N/A	#N/A	#N/A	#N/A	#N/A	#N/A	#N/A	#N/A	#N/A
#N/A	#N/A	#N/A	#N/A	#N/A	#N/A	#N/A	#N/A	#N/A	#N/A	#N/A	#N/A	#N/A	#N/A	#N/A	#N/A	#N/A	#N/A	#N/A	#N/A	#N/A	#N/A	#N/A	#N/A	#N/A
#N/A	#N/A	#N/A	#N/A	#N/A	#N/A	#N/A	#N/A	#N/A	#N/A	#N/A	#N/A	#N/A	#N/A	#N/A	#N/A	#N/A	#N/A	#N/A	#N/A	#N/A	#N/A	#N/A	#N/A	#N/A
#N/A	#N/A	#N/A	#N/A	#N/A	#N/A	#N/A	#N/A	#N/A	#N/A	#N/A	#N/A	#N/A	#N/A	#N/A	#N/A	#N/A	#N/A	#N/A	#N/A	#N/A	#N/A	#N/A	#N/A	#N/A
#N/A	#N/A	#N/A	#N/A	#N/A	#N/A	#N/A	#N/A	#N/A	#N/A	#N/A	#N/A	#N/A	#N/A	#N/A	#N/A	#N/A	#N/A	#N/A	#N/A	#N/A	#N/A	#N/A	#N/A	#N/A
#N/A	#N/A	#N/A	#N/A	#N/A	#N/A	#N/A	#N/A	#N/A	#N/A	#N/A	#N/A	#N/A	#N/A	#N/A	#N/A	#N/A	#N/A	#N/A	#N/A	#N/A	#N/A	#N/A	#N/A	#N/A
#N/A	#N/A	#N/A	#N/A	#N/A	#N/A	#N/A	#N/A	#N/A	#N/A	#N/A	#N/A	#N/A	#N/A	#N/A	#N/A	#N/A	#N/A	#N/A	#N/A	#N/A	#N/A	#N/A	#N/A	#N/A
#N/A	#N/A	#N/A	#N/A	#N/A	#N/A	#N/A	#N/A	#N/A	#N/A	#N/A	#N/A	#N/A	#N/A	#N/A	#N/A	#N/A	#N/A	#N/A	#N/A	#N/A	#N/A	#N/A	#N/A	#N/A
#N/A	#N/A	#N/A	#N/A	#N/A	#N/A	#N/A	#N/A	#N/A	#N/A	#N/A	#N/A	#N/A	#N/A	#N/A	#N/A	#N/A	#N/A	#N/A	#N/A	#N/A	#N/A	#N/A	#N/A	#N/A
#N/A	#N/A	#N/A	#N/A	#N/A	#N/A	#N/A	#N/A	#N/A	#N/A	#N/A	#N/A	#N/A	#N/A	#N/A	#N/A	#N/A	#N/A	#N/A	#N/A	#N/A	#N/A	#N/A	#N/A	#N/A
#N/A	#N/A	#N/A	#N/A	#N/A	#N/A	#N/A	#N/A	#N/A	#N/A	#N/A	#N/A	#N/A	#N/A	#N/A	#N/A	#N/A	#N/A	#N/A	#N/A	#N/A	#N/A	#N/A	#N/A	#N/A
#N/A	#N/A	#N/A	#N/A	#N/A	#N/A	#N/A	#N/A	#N/A	#N/A	#N/A	#N/A	#N/A	#N/A	#N/A	#N/A	#N/A	#N/A	#N/A	#N/A	#N/A	#N/A	#N/A	#N/A	#N/A
#N/A	#N/A	#N/A	#N/A	#N/A	#N/A	#N/A	#N/A	#N/A	#N/A	#N/A	#N/A	#N/A	#N/A	#N/A	#N/A	#N/A	#N/A	#N/A	#N/A	#N/A	#N/A	#N/A	#N/A	#N/A
#N/A	#N/A	#N/A	#N/A	#N/A	#N/A	#N/A	#N/A	#N/A	#N/A	#N/A	#N/A	#N/A	#N/A	#N/A	#N/A	#N/A	#N/A	#N/A	#N/A	#N/A	#N/A	#N/A	#N/A	#N/A
#N/A	#N/A	#N/A	#N/A	#N/A	#N/A	#N/A	#N/A	#N/A	#N/A	#N/A	#N/A	#N/A	#N/A	#N/A	#N/A	#N/A	#N/A	#N/A	#N/A	#N/A	#N/A	#N/A	#N/A	#N/A
#N/A	#N/A	#N/A	#N/A	#N/A	#N/A	#N/A	#N/A	#N/A	#N/A	#N/A	#N/A	#N/A	#N/A	#N/A	#N/A	#N/A	#N/A	#N/A	#N/A	#N/A	#N/A	#N/A	#N/A	#N/A
#N/A	#N/A	#N/A	#N/A	#N/A	#N/A	#N/A	#N/A	#N/A	#N/A	#N/A	#N/A	#N/A	#N/A	#N/A	#N/A	#N/A	#N/A	#N/A	#N/A	#N/A	#N/A	#N/A	#N/A	#N/A
#N/A	#N/A	#N/A	#N/A	#N/A	#N/A	#N/A	#N/A	#N/A	#N/A	#N/A	#N/A	#N/A	#N/A	#N/A	#N/A	#N/A	#N/A	#N/A	#N/A	#N/A	#N/A	#N/A	#N/A	#N/A
#N/A	#N/A	#N/A	#N/A	#N/A	#N/A	#N/A	#N/A	#N/A	#N/A	#N/A	#N/A	#N/A	#N/A	#N/A	#N/A	#N/A	#N/A	#N/A	#N/A	#N/A	#N/A	#N/A	#N/A	#N/A
#N/A	#N/A	#N/A	#N/A	#N/A	#N/A	#N/A	#N/A	#N/A	#N/A	#N/A	#N/A	#N/A	#N/A	#N/A	#N/A	#N/A	#N/A	#N/A	#N/A	#N/A	#N/A	#N/A	#N/A	#N/A
#N/A	#N/A	#N/A	#N/A	#N/A	#N/A	#N/A	#N/A	#N/A	#N/A	#N/A	#N/A	#N/A	#N/A	#N/A	#N/A	#N/A	#N/A	#N/A	#N/A	#N/A	#N/A	#N/A	#N/A	#N/A
#N/A	#N/A	#N/A	#N/A	#N/A	#N/A	#N/A	#N/A	#N/A	#N/A	#N/A	#N/A	#N/A	#N/A	#N/A	#N/A	#N/A	#N/A	#N/A	#N/A	#N/A	#N/A	#N/A	#N/A	#N/A
#N/A	#N/A	#N/A	#N/A	#N/A	#N/A	#N/A	#N/A	#N/A	#N/A	#N/A	#N/A	#N/A	#N/A	#N/A	#N/A	#N/A	#N/A	#N/A	#N/A	#N/A	#N/A	#N/A	#N/A	#N/A
#N/A	#N/A	#N/A	#N/A	#N/A	#N/A	#N/A	#N/A	#N/A	#N/A	#N/A	#N/A	#N/A	#N/A	#N/A	#N/A	#N/A	#N/A	#N/A	#N/A	#N/A	#N/A	#N/A	#N/A	#N/A
#N/A	#N/A	#N/A	#N/A	#N/A	#N/A	#N/A	#N/A	#N/A	#N/A	#N/A	#N/A	#N/A	#N/A	#N/A	#N/A	#N/A	#N/A	#N/A	#N/A	#N/A	#N/A	#N/A	#N/A	#N/A
#N/A	#N/A	#N/A	#N/A	#N/A	#N/A	#N/A	#N/A	#N/A	#N/A	#N/A	#N/A	#N/A	#N/A	#N/A	#N/A	#N/A	#N/A	#N/A	#N/A	#N/A	#N/A	#N/A	#N/A	#N/A
#N/A	#N/A	#N/A	#N/A	#N/A	#N/A	#N/A	#N/A	#N/A	#N/A	#N/A	#N/A	#N/A	#N/A	#N/A	#N/A	#N/A	#N/A	#N/A	#N/A	#N/A	#N/A	#N/A	#N/A	#N/A
#N/A	#N/A	#N/A	#N/A	#N/A	#N/A	#N/A	#N/A	#N/A	#N/A	#N/A	#N/A	#N/A	#N/A	#N/A	#N/A	#N/A	#N/A	#N/A	#N/A	#N/A	#N/A	#N/A	#N/A	#N/A
#N/A	#N/A	#N/A	#N/A	#N/A	#N/A	#N/A	#N/A	#N/A	#N/A	#N/A	#N/A	#N/A	#N/A	#N/A	#N/A	#N/A	#N/A	#N/A	#N/A	#N/A	#N/A	#N/A	#N/A	#N/A
#N/A	#N/A	#N/A	#N/A	#N/A	#N/A	#N/A	#N/A	#N/A	#N/A	#N/A	#N/A	#N/A	#N/A	#N/A	#N/A	#N/A	#N/A	#N/A	#N/A	#N/A	#N/A	#N/A	#N/A	#N/A
#N/A	#N/A	#N/A	#N/A	#N/A	#N/A	#N/A	#N/A	#N/A	#N/A	#N/A	#N/A	#N/A	#N/A	#N/A	#N/A	#N/A	#N/A	#N/A	#N/A	#N/A	#N/A	#N/A	#N/A	#N/A
#N/A	#N/A	#N/A	#N/A	#N/A	#N/A	#N/A	#N/A	#N/A	#N/A	#N/A	#N/A	#N/A	#N/A	#N/A	#N/A	#N/A	#N/A	#N/A	#N/A	#N/A	#N/A	#N/A	#N/A	#N/A
#N/A	#N/A	#N/A	#N/A	#N/A	#N/A	#N/A	#N/A	#N/A	#N/A	#N/A	#N/A	#N/A	#N/A	#N/A	#N/A	#N/A	#N/A	#N/A	#N/A	#N/A	#N/A	#N/A	#N/A	#N/A
#N/A	#N/A	#N/A	#N/A	#N/A	#N/A	#N/A	#N/A	#N/A	#N/A	#N/A	#N/A	#N/A	#N/A	#N/A	#N/A	#N/A	#N/A	#N/A	#N/A	#N/A	#N/A	#N/A	#N/A	#N/A
#N/A	#N/A	#N/A	#N/A	#N/A	#N/A	#N/A	#N/A	#N/A	#N/A	#N/A	#N/A	#N/A	#N/A	#N/A	#N/A	#N/A	#N/A	#N/A	#N/A	#N/A	#N/A	#N/A	#N/A	#N/A
#N/A	#N/A	#N/A	#N/A	#N/A	#N/A	#N/A	#N/A	#N/A	#N/A	#N/A	#N/A	#N/A	#N/A	#N/A	#N/A	#N/A	#N/A	#N/A	#N/A	#N/A	#N/A	#N/A	#N/A	#N/A
#N/A	#N/A	#N/A	#N/A	#N/A	#N/A	#N/A	#N/A	#N/A	#N/A	#N/A	#N/A	#N/A	#N/A	#N/A	#N/A	#N/A	#N/A	#N/A	#N/A	#N/A	#N/A	#N/A	#N/A	#N/A
#N/A	#N/A	#N/A	#N/A	#N/A	#N/A	#N/A	#N/A	#N/A	#N/A	#N/A	#N/A	#N/A	#N/A	#N/A	#N/A	#N/A	#N/A	#N/A	#N/A	#N/A	#N/A	#N/A	#N/A	#N/A
#N/A	#N/A	#N/A	#N/A	#N/A	#N/A	#N/A	#N/A	#N/A	#N/A	#N/A	#N/A	#N/A	#N/A	#N/A	#N/A	#N/A	#N/A	#N/A	#N/A	#N/A	#N/A	#N/A	#N/A	#N/A
#N/A	#N/A	#N/A	#N/A	#N/A	#N/A	#N/A	#N/A	#N/A	#N/A	#N/A	#N/A	#N/A	#N/A	#N/A	#N/A	#N/A	#N/A	#N/A	#N/A	#N/A	#N/A	#N/A	#N/A	#N/A
#N/A	#N/A	#N/A	#N/A	#N/A	#N/A	#N/A	#N/A	#N/A	#N/A	#N/A	#N/A	#N/A	#N/A	#N/A	#N/A	#N/A	#N/A	#N/A	#N/A	#N/A	#N/A	#N/A	#N/A	#N/A
#N/A	#N/A	#N/A	#N/A	#N/A	#N/A	#N/A	#N/A	#N/A	#N/A	#N/A	#N/A	#N/A	#N/A	#N/A	#N/A	#N/A	#N/A	#N/A	#N/A	#N/A	#N/A	#N/A	#N/A	#N/A
#N/A	#N/A	#N/A	#N/A	#N/A	#N/A	#N/A	#N/A	#N/A	#N/A	#N/A	#N/A	#N/A	#N/A	#N/A	#N/A	#N/A	#N/A	#N/A	#N/A	#N/A	#N/A	#N/A	#N/A	#N/A
#N/A	#N/A	#N/A	#N/A	#N/A	#N/A	#N/A	#N/A	#N/A	#N/A	#N/A	#N/A	#N/A	#N/A	#N/A	#N/A	#N/A	#N/A	#N/A	#N/A	#N/A	#N/A	#N/A	#N/A	#N/A
#N/A	#N/A	#N/A	#N/A	#N/A	#N/A	#N/A	#N/A	#N/A	#N/A	#N/A	#N/A	#N/A	#N/A	#N/A	#N/A	#N/A	#N/A	#N/A	#N/A	#N/A	#N/A	#N/A	#N/A	#N/A
#N/A	#N/A	#N/A	#N/A	#N/A	#N/A	#N/A	#N/A	#N/A	#N/A	#N/A	#N/A	#N/A	#N/A	#N/A	#N/A	#N/A	#N/A	#N/A	#N/A	#N/A	#N/A	#N/A	#N/A	#N/A
#N/A	#N/A	#N/A	#N/A	#N/A	#N/A	#N/A	#N/A	#N/A	#N/A	#N/A	#N/A	#N/A	#N/A	#N/A	#N/A	#N/A	#N/A	#N/A	#N/A	#N/A	#N/A	#N/A	#N/A	#N/A
#N/A	#N/A	#N/A	#N/A	#N/A	#N/A	#N/A	#N/A	#N/A	#N/A	#N/A	#N/A	#N/A	#N/A	#N/A	#N/A	#N/A	#N/A	#N/A	#N/A	#N/A	#N/A	#N/A	#N/A	#N/A
#N/A	#N/A	#N/A	#N/A	#N/A	#N/A	#N/A	#N/A	#N/A	#N/A	#N/A	#N/A	#N/A	#N/A	#N/A	#N/A	#N/A	#N/A	#N/A	#N/A	#N/A	#N/A	#N/A	#N/A	#N/A
#N/A	#N/A	#N/A	#N/A	#N/A	#N/A	#N/A	#N/A	#N/A	#N/A	#N/A	#N/A	#N/A	#N/A	#N/A	#N/A	#N/A	#N/A	#N/A	#N/A	#N/A	#N/A	#N/A	#N/A	#N/A
#N/A	#N/A	#N/A	#N/A	#N/A	#N/A	#N/A	#N/A	#N/A	#N/A	#N/A	#N/A	#N/A	#N/A	#N/A	#N/A	#N/A	#N/A	#N/A	#N/A	#N/A	#N/A	#N/A	#N/A	#N/A
#N/A	#N/A	#N/A	#N/A	#N/A	#N/A	#N/A	#N/A	#N/A	#N/A	#N/A	#N/A	#N/A	#N/A	#N/A	#N/A	#N/A	#N/A	#N/A	#N/A	#N/A	#N/A	#N/A	#N/A	#N/A
#N/A	#N/A	#N/A	#N/A	#N/A	#N/A	#N/A	#N/A	#N/A	#N/A	#N/A	#N/A	#N/A	#N/A	#N/A	#N/A	#N/A	#N/A	#N/A	#N/A	#N/A	#N/A	#N/A	#N/A	#N/A
#N/A	#N/A	#N/A	#N/A	#N/A	#N/A	#N/A	#N/A	#N/A	#N/A	#N/A	#N/A	#N/A	#N/A	#N/A	#N/A	#N/A	#N/A	#N/A	#N/A	#N/A	#N/A	#N/A	#N/A	#N/A
#N/A	#N/A	#N/A	#N/A	#N/A	#N/A	#N/A	#N/A	#N/A	#N/A	#N/A	#N/A	#N/A	#N/A	#N/A	#N/A	#N/A	#N/A	#N/A	#N/A	#N/A	#N/A	#N/A	#N/A	#N/A
#N/A	#N/A	#N/A	#N/A	#N/A	#N/A	#N/A	#N/A	#N/A	#N/A	#N/A	#N/A	#N/A	#N/A	#N/A	#N/A	#N/A	#N/A	#N/A	#N/A	#N/A	#N/A	#N/A	#N/A	#N/A
#N/A	#N/A	#N/A	#N/A	#N/A	#N/A	#N/A	#N/A	#N/A	#N/A	#N/A	#N/A	#N/A	#N/A	#N/A	#N/A	#N/A	#N/A	#N/A	#N/A	#N/A	#N/A	#N/A	#N/A	#N/A
#N/A	#N/A	#N/A	#N/A	#N/A	#N/A	#N/A	#N/A	#N/A	#N/A	#N/A	#N/A	#N/A	#N/A	#N/A	#N/A	#N/A	#N/A	#N/A	#N/A	#N/A	#N/A	#N/A	#N/A	#N/A
#N/A	#N/A	#N/A	#N/A	#N/A	#N/A	#N/A	#N/A	#N/A	#N/A	#N/A	#N/A	#N/A	#N/A	#N/A	#N/A	#N/A	#N/A	#N/A	#N/A	#N/A	#N/A	#N/A	#N/A	#N/A
#N/A	#N/A	#N/A	#N/A	#N/A	#N/A	#N/A	#N/A	#N/A	#N/A	#N/A	#N/A	#N/A	#N/A	#N/A	#N/A	#N/A	#N/A	#N/A	#N/A	#N/A	#N/A	#N/A	#N/A	#N/A
#N/A	#N/A	#N/A	#N/A	#N/A	#N/A	#N/A	#N/A	#N/A	#N/A	#N/A	#N/A	#N/A	#N/A	#N/A	#N/A	#N/A	#N/A	#N/A	#N/A	#N/A	#N/A	#N/A	#N/A	#N/A
#N/A	#N/A	#N/A	#N/A	#N/A	#N/A	#N/A	#N/A	#N/A	#N/A	#N/A	#N/A	#N/A	#N/A	#N/A	#N/A	#N/A	#N/A	#N/A	#N/A	#N/A	#N/A	#N/A	#N/A	#N/A
#N/A	#N/A	#N/A	#N/A	#N/A	#N/A	#N/A	#N/A	#N/A	#N/A	#N/A	#N/A	#N/A	#N/A	#N/A	#N/A	#N/A	#N/A	#N/A	#N/A	#N/A	#N/A	#N/A	#N/A	#N/A
#N/A	#N/A	#N/A	#N/A	#N/A	#N/A	#N/A	#N/A	#N/A	#N/A	#N/A	#N/A	#N/A	#N/A	#N/A	#N/A	#N/A	#N/A	#N/A	#N/A	#N/A	#N/A	#N/A	#N/A	#N/A
#N/A	#N/A	#N/A	#N/A	#N/A	#N/A	#N/A	#N/A	#N/A	#N/A	#N/A	#N/A	#N/A	#N/A	#N/A	#N/A	#N/A	#N/A	#N/A	#N/A	#N/A	#N/A	#N/A	#N/A	#N/A
#N/A	#N/A	#N/A	#N/A	#N/A	#N/A	#N/A	#N/A	#N/A	#N/A	#N/A	#N/A	#N/A	#N/A	#N/A	#N/A	#N/A	#N/A	#N/A	#N/A	#N/A	#N/A	#N/A	#N/A	#N/A
#N/A	#N/A	#N/A	#N/A	#N/A	#N/A	#N/A	#N/A	#N/A	#N/A	#N/A	#N/A	#N/A	#N/A	#N/A	#N/A	#N/A	#N/A	#N/A	#N/A	#N/A	#N/A	#N/A	#N/A	#N/A
#N/A	#N/A	#N/A	#N/A	#N/A	#N/A	#N/A	#N/A	#N/A	#N/A	#N/A	#N/A	#N/A	#N/A	#N/A	#N/A	#N/A	#N/A	#N/A	#N/A	#N/A	#N/A	#N/A	#N/A	#N/A
#N/A	#N/A	#N/A	#N/A	#N/A	#N/A	#N/A	#N/A	#N/A	#N/A	#N/A	#N/A	#N/A	#N/A	#N/A	#N/A	#N/A	#N/A	#N/A	#N/A	#N/A	#N/A	#N/A	#N/A	#N/A
#N/A	#N/A	#N/A	#N/A	#N/A	#N/A	#N/A	#N/A	#N/A	#N/A	#N/A	#N/A	#N/A	#N/A	#N/A	#N/A	#N/A	#N/A	#N/A	#N/A	#N/A	#N/A	#N/A	#N/A	#N/A
#N/A	#N/A	#N/A	#N/A	#N/A	#N/A	#N/A	#N/A	#N/A	#N/A	#N/A	#N/A	#N/A	#N/A	#N/A	#N/A	#N/A	#N/A	#N/A	#N/A	#N/A	#N/A	#N/A	#N/A	#N/A
#N/A	#N/A	#N/A	#N/A	#N/A	#N/A	#N/A	#N/A	#N/A	#N/A	#N/A	#N/A	#N/A	#N/A	#N/A	#N/A	#N/A	#N/A	#N/A	#N/A	#N/A	#N/A	#N/A	#N/A	#N/A
#N/A	#N/A	#N/A	#N/A	#N/A	#N/A	#N/A	#N/A	#N/A	#N/A	#N/A	#N/A	#N/A	#N/A	#N/A	#N/A	#N/A	#N/A	#N/A	#N/A	#N/A	#N/A	#N/A	#N/A	#N/A
#N/A	#N/A	#N/A	#N/A	#N/A	#N/A	#N/A	#N/A	#N/A	#N/A	#N/A	#N/A	#N/A	#N/A	#N/A	#N/A	#N/A	#N/A	#N/A	#N/A	#N/A	#N/A	#N/A	#N/A	#N/A
#N/A	#N/A	#N/A	#N/A	#N/A	#N/A	#N/A	#N/A	#N/A	#N/A	#N/A	#N/A	#N/A	#N/A	#N/A	#N/A	#N/A	#N/A	#N/A	#N/A	#N/A	#N/A	#N/A	#N/A	#N/A
#N/A	#N/A	#N/A	#N/A	#N/A	#N/A	#N/A	#N/A	#N/A	#N/A	#N/A	#N/A	#N/A	#N/A	#N/A	#N/A	#N/A	#N/A	#N/A	#N/A	#N/A	#N/A	#N/A	#N/A	#N/A
#N/A	#N/A	#N/A	#N/A	#N/A	#N/A	#N/A	#N/A	#N/A	#N/A	#N/A	#N/A	#N/A	#N/A	#N/A	#N/A	#N/A	#N/A	#N/A	#N/A	#N/A	#N/A	#N/A	#N/A	#N/A
#N/A	#N/A	#N/A	#N/A	#N/A	#N/A	#N/A	#N/A	#N/A	#N/A	#N/A	#N/A	#N/A	#N/A	#N/A	#N/A	#N/A	#N/A	#N/A	#N/A	#N/A	#N/A	#N/A	#N/A	#N/A
#N/A	#N/A	#N/A	#N/A	#N/A	#N/A	#N/A	#N/A	#N/A	#N/A	#N/A	#N/A	#N/A	#N/A	#N/A	#N/A	#N/A	#N/A	#N/A	#N/A	#N/A	#N/A	#N/A	#N/A	#N/A
#N/A	#N/A	#N/A	#N/A	#N/A	#N/A	#N/A	#N/A	#N/A	#N/A	#N/A	#N/A	#N/A	#N/A	#N/A	#N/A	#N/A	#N/A	#N/A	#N/A	#N/A	#N/A	#N/A	#N/A	#N/A
#N/A	#N/A	#N/A	#N/A	#N/A	#N/A	#N/A	#N/A	#N/A	#N/A	#N/A	#N/A	#N/A	#N/A	#N/A	#N/A	#N/A	#N/A	#N/A	#N/A	#N/A	#N/A	#N/A	#N/A	#N/A
#N/A	#N/A	#N/A	#N/A	#N/A	#N/A	#N/A	#N/A	#N/A	#N/A	#N/A	#N/A	#N/A	#N/A	#N/A	#N/A	#N/A	#N/A	#N/A	#N/A	#N/A	#N/A	#N/A	#N/A	#N/A
#N/A	#N/A	#N/A	#N/A	#N/A	#N/A	#N/A	#N/A	#N/A	#N/A	#N/A	#N/A	#N/A	#N/A	#N/A	#N/A	#N/A	#N/A	#N/A	#N/A	#N/A	#N/A	#N/A	#N/A	#N/A
#N/A	#N/A	#N/A	#N/A	#N/A	#N/A	#N/A	#N/A	#N/A	#N/A	#N/A	#N/A	#N/A	#N/A	#N/A	#N/A	#N/A	#N/A	#N/A	#N/A	#N/A	#N/A	#N/A	#N/A	#N/A
#N/A	#N/A	#N/A	#N/A	#N/A	#N/A	#N/A	#N/A	#N/A	#N/A	#N/A	#N/A	#N/A	#N/A	#N/A	#N/A	#N/A	#N/A	#N/A	#N/A	#N/A	#N/A	#N/A	#N/A	#N/A
#N/A	#N/A	#N/A	#N/A	#N/A	#N/A	#N/A	#N/A	#N/A	#N/A	#N/A	#N/A	#N/A	#N/A	#N/A	#N/A	#N/A	#N/A	#N/A	#N/A	#N/A	#N/A	#N/A	#N/A	#N/A
#N/A	#N/A	#N/A	#N/A	#N/A	#N/A	#N/A	#N/A	#N/A	#N/A	#N/A	#N/A	#N/A	#N/A	#N/A	#N/A	#N/A	#N/A	#N/A	#N/A	#N/A	#N/A	#N/A	#N/A	#N/A
#N/A	#N/A	#N/A	#N/A	#N/A	#N/A	#N/A	#N/A	#N/A	#N/A	#N/A	#N/A	#N/A	#N/A	#N/A	#N/A	#N/A	#N/A	#N/A	#N/A	#N/A	#N/A	#N/A	#N/A	#N/A
#N/A	#N/A	#N/A	#N/A	#N/A	#N/A	#N/A	#N/A	#N/A	#N/A	#N/A	#N/A	#N/A	#N/A	#N/A	#N/A	#N/A	#N/A	#N/A	#N/A	#N/A	#N/A	#N/A	#N/A	#N/A
#N/A	#N/A	#N/A	#N/A	#N/A	#N/A	#N/A	#N/A	#N/A	#N/A	#N/A	#N/A	#N/A	#N/A	#N/A	#N/A	#N/A	#N/A	#N/A	#N/A	#N/A	#N/A	#N/A	#N/A	#N/A
#N/A	#N/A	#N/A	#N/A	#N/A	#N/A	#N/A	#N/A	#N/A	#N/A	#N/A	#N/A	#N/A	#N/A	#N/A	#N/A	#N/A	#N/A	#N/A	#N/A	#N/A	#N/A	#N/A	#N/A	#N/A
#N/A	#N/A	#N/A	#N/A	#N/A	#N/A	#N/A	#N/A	#N/A	#N/A	#N/A	#N/A	#N/A	#N/A	#N/A	#N/A	#N/A	#N/A	#N/A	#N/A	#N/A	#N/A	#N/A	#N/A	#N/A
#N/A	#N/A	#N/A	#N/A	#N/A	#N/A	#N/A	#N/A	#N/A	#N/A	#N/A	#N/A	#N/A	#N/A	#N/A	#N/A	#N/A	#N/A	#N/A	#N/A	#N/A	#N/A	#N/A	#N/A	#N/A
#N/A	#N/A	#N/A	#N/A	#N/A	#N/A	#N/A	#N/A	#N/A	#N/A	#N/A	#N/A	#N/A	#N/A	#N/A	#N/A	#N/A	#N/A	#N/A	#N/A	#N/A	#N/A	#N/A	#N/A	#N/A
#N/A	#N/A	#N/A	#N/A	#N/A	#N/A	#N/A	#N/A	#N/A	#N/A	#N/A	#N/A	#N/A	#N/A	#N/A	#N/A	#N/A	#N/A	#N/A	#N/A	#N/A	#N/A	#N/A	#N/A	#N/A
#N/A	#N/A	#N/A	#N/A	#N/A	#N/A	#N/A	#N/A	#N/A	#N/A	#N/A	#N/A	#N/A	#N/A	#N/A	#N/A	#N/A	#N/A	#N/A	#N/A	#N/A	#N/A	#N/A	#N/A	#N/A
#N/A	#N/A	#N/A	#N/A	#N/A	#N/A	#N/A	#N/A	#N/A	#N/A	#N/A	#N/A	#N/A	#N/A	#N/A	#N/A	#N/A	#N/A	#N/A	#N/A	#N/A	#N/A	#N/A	#N/A	#N/A
#N/A	#N/A	#N/A	#N/A	#N/A	#N/A	#N/A	#N/A	#N/A	#N/A	#N/A	#N/A	#N/A	#N/A	#N/A	#N/A	#N/A	#N/A	#N/A	#N/A	#N/A	#N/A	#N/A	#N/A	#N/A
#N/A	#N/A	#N/A	#N/A	#N/A	#N/A	#N/A	#N/A	#N/A	#N/A	#N/A	#N/A	#N/A	#N/A	#N/A	#N/A	#N/A	#N/A	#N/A	#N/A	#N/A	#N/A	#N/A	#N/A	#N/A
#N/A	#N/A	#N/A	#N/A	#N/A	#N/A	#N/A	#N/A	#N/A	#N/A	#N/A	#N/A	#N/A	#N/A	#N/A	#N/A	#N/A	#N/A	#N/A	#N/A	#N/A	#N/A	#N/A	#N/A	#N/A
#N/A	#N/A	#N/A	#N/A	#N/A	#N/A	#N/A	#N/A	#N/A	#N/A	#N/A	#N/A	#N/A	#N/A	#N/A	#N/A	#N/A	#N/A	#N/A	#N/A	#N/A	#N/A	#N/A	#N/A	#N/A
#N/A	#N/A	#N/A	#N/A	#N/A	#N/A	#N/A	#N/A	#N/A	#N/A	#N/A	#N/A	#N/A	#N/A	#N/A	#N/A	#N/A	#N/A	#N/A	#N/A	#N/A	#N/A	#N/A	#N/A	#N/A
#N/A	#N/A	#N/A	#N/A	#N/A	#N/A	#N/A	#N/A	#N/A	#N/A	#N/A	#N/A	#N/A	#N/A	#N/A	#N/A	#N/A	#N/A	#N/A	#N/A	#N/A	#N/A	#N/A	#N/A	#N/A
#N/A	#N/A	#N/A	#N/A	#N/A	#N/A	#N/A	#N/A	#N/A	#N/A	#N/A	#N/A	#N/A	#N/A	#N/A	#N/A	#N/A	#N/A	#N/A	#N/A	#N/A	#N/A	#N/A	#N/A	#N/A
#N/A	#N/A	#N/A	#N/A	#N/A	#N/A	#N/A	#N/A	#N/A	#N/A	#N/A	#N/A	#N/A	#N/A	#N/A	#N/A	#N/A	#N/A	#N/A	#N/A	#N/A	#N/A	#N/A	#N/A	#N/A
#N/A	#N/A	#N/A	#N/A	#N/A	#N/A	#N/A	#N/A	#N/A	#N/A	#N/A	#N/A	#N/A	#N/A	#N/A	#N/A	#N/A	#N/A	#N/A	#N/A	#N/A	#N/A	#N/A	#N/A	#N/A
#N/A	#N/A	#N/A	#N/A	#N/A	#N/A	#N/A	#N/A	#N/A	#N/A	#N/A	#N/A	#N/A	#N/A	#N/A	#N/A	#N/A	#N/A	#N/A	#N/A	#N/A	#N/A	#N/A	#N/A	#N/A
#N/A	#N/A	#N/A	#N/A	#N/A	#N/A	#N/A	#N/A	#N/A	#N/A	#N/A	#N/A	#N/A	#N/A	#N/A	#N/A	#N/A	#N/A	#N/A	#N/A	#N/A	#N/A	#N/A	#N/A	#N/A
#N/A	#N/A	#N/A	#N/A	#N/A	#N/A	#N/A	#N/A	#N/A	#N/A	#N/A	#N/A	#N/A	#N/A	#N/A	#N/A	#N/A	#N/A	#N/A	#N/A	#N/A	#N/A	#N/A	#N/A	#N/A
#N/A	#N/A	#N/A	#N/A	#N/A	#N/A	#N/A	#N/A	#N/A	#N/A	#N/A	#N/A	#N/A	#N/A	#N/A	#N/A	#N/A	#N/A	#N/A	#N/A	#N/A	#N/A	#N/A	#N/A	#N/A
#N/A	#N/A	#N/A	#N/A	#N/A	#N/A	#N/A	#N/A	#N/A	#N/A	#N/A	#N/A	#N/A	#N/A	#N/A	#N/A	#N/A	#N/A	#N/A	#N/A	#N/A	#N/A	#N/A	#N/A	#N/A
#N/A	#N/A	#N/A	#N/A	#N/A	#N/A	#N/A	#N/A	#N/A	#N/A	#N/A	#N/A	#N/A	#N/A	#N/A	#N/A	#N/A	#N/A	#N/A	#N/A	#N/A	#N/A	#N/A	#N/A	#N/A
#N/A	#N/A	#N/A	#N/A	#N/A	#N/A	#N/A	#N/A	#N/A	#N/A	#N/A	#N/A	#N/A	#N/A	#N/A	#N/A	#N/A	#N/A	#N/A	#N/A	#N/A	#N/A	#N/A	#N/A	#N/A
#N/A	#N/A	#N/A	#N/A	#N/A	#N/A	#N/A	#N/A	#N/A	#N/A	#N/A	#N/A	#N/A	#N/A	#N/A	#N/A	#N/A	#N/A	#N/A	#N/A	#N/A	#N/A	#N/A	#N/A	#N/A
#N/A	#N/A	#N/A	#N/A	#N/A	#N/A	#N/A	#N/A	#N/A	#N/A	#N/A	#N/A	#N/A	#N/A	#N/A	#N/A	#N/A	#N/A	#N/A	#N/A	#N/A	#N/A	#N/A	#N/A	#N/A
#N/A	#N/A	#N/A	#N/A	#N/A	#N/A	#N/A	#N/A	#N/A	#N/A	#N/A	#N/A	#N/A	#N/A	#N/A	#N/A	#N/A	#N/A	#N/A	#N/A	#N/A	#N/A	#N/A	#N/A	#N/A
#N/A	#N/A	#N/A	#N/A	#N/A	#N/A	#N/A	#N/A	#N/A	#N/A	#N/A	#N/A	#N/A	#N/A	#N/A	#N/A	#N/A	#N/A	#N/A	#N/A	#N/A	#N/A	#N/A	#N/A	#N/A
#N/A	#N/A	#N/A	#N/A	#N/A	#N/A	#N/A	#N/A	#N/A	#N/A	#N/A	#N/A	#N/A	#N/A	#N/A	#N/A	#N/A	#N/A	#N/A	#N/A	#N/A	#N/A	#N/A	#N/A	#N/A
#N/A	#N/A	#N/A	#N/A	#N/A	#N/A	#N/A	#N/A	#N/A	#N/A	#N/A	#N/A	#N/A	#N/A	#N/A	#N/A	#N/A	#N/A	#N/A	#N/A	#N/A	#N/A	#N/A	#N/A	#N/A
#N/A	#N/A	#N/A	#N/A	#N/A	#N/A	#N/A	#N/A	#N/A	#N/A	#N/A	#N/A	#N/A	#N/A	#N/A	#N/A	#N/A	#N/A	#N/A	#N/A	#N/A	#N/A	#N/A	#N/A	#N/A
#N/A	#N/A	#N/A	#N/A	#N/A	#N/A	#N/A	#N/A	#N/A	#N/A	#N/A	#N/A	#N/A	#N/A	#N/A	#N/A	#N/A	#N/A	#N/A	#N/A	#N/A	#N/A	#N/A	#N/A	#N/A
#N/A	#N/A	#N/A	#N/A	#N/A	#N/A	#N/A	#N/A	#N/A	#N/A	#N/A	#N/A	#N/A	#N/A	#N/A	#N/A	#N/A	#N/A	#N/A	#N/A	#N/A	#N/A	#N/A	#N/A	#N/A
#N/A	#N/A	#N/A	#N/A	#N/A	#N/A	#N/A	#N/A	#N/A	#N/A	#N/A	#N/A	#N/A	#N/A	#N/A	#N/A	#N/A	#N/A	#N/A	#N/A	#N/A	#N/A	#N/A	#N/A	#N/A
#N/A	#N/A	#N/A	#N/A	#N/A	#N/A	#N/A	#N/A	#N/A	#N/A	#N/A	#N/A	#N/A	#N/A	#N/A	#N/A	#N/A	#N/A	#N/A	#N/A	#N/A	#N/A	#N/A	#N/A	#N/A
#N/A	#N/A	#N/A	#N/A	#N/A	#N/A	#N/A	#N/A	#N/A	#N/A	#N/A	#N/A	#N/A	#N/A	#N/A	#N/A	#N/A	#N/A	#N/A	#N/A	#N/A	#N/A	#N/A	#N/A	#N/A
#N/A	#N/A	#N/A	#N/A	#N/A	#N/A	#N/A	#N/A	#N/A	#N/A	#N/A	#N/A	#N/A	#N/A	#N/A	#N/A	#N/A	#N/A	#N/A	#N/A	#N/A	#N/A	#N/A	#N/A	#N/A
#N/A	#N/A	#N/A	#N/A	#N/A	#N/A	#N/A	#N/A	#N/A	#N/A	#N/A	#N/A	#N/A	#N/A	#N/A	#N/A	#N/A	#N/A	#N/A	#N/A	#N/A	#N/A	#N/A	#N/A	#N/A
#N/A	#N/A	#N/A	#N/A	#N/A	#N/A	#N/A	#N/A	#N/A	#N/A	#N/A	#N/A	#N/A	#N/A	#N/A	#N/A	#N/A	#N/A	#N/A	#N/A	#N/A	#N/A	#N/A	#N/A	#N/A
#N/A	#N/A	#N/A	#N/A	#N/A	#N/A	#N/A	#N/A	#N/A	#N/A	#N/A	#N/A	#N/A	#N/A	#N/A	#N/A	#N/A	#N/A	#N/A	#N/A	#N/A	#N/A	#N/A	#N/A	#N/A
#N/A	#N/A	#N/A	#N/A	#N/A	#N/A	#N/A	#N/A	#N/A	#N/A	#N/A	#N/A	#N/A	#N/A	#N/A	#N/A	#N/A	#N/A	#N/A	#N/A	#N/A	#N/A	#N/A	#N/A	#N/A
#N/A	#N/A	#N/A	#N/A	#N/A	#N/A	#N/A	#N/A	#N/A	#N/A	#N/A	#N/A	#N/A	#N/A	#N/A	#N/A	#N/A	#N/A	#N/A	#N/A	#N/A	#N/A	#N/A	#N/A	#N/A
#N/A	#N/A	#N/A	#N/A	#N/A	#N/A	#N/A	#N/A	#N/A	#N/A	#N/A	#N/A	#N/A	#N/A	#N/A	#N/A	#N/A	#N/A	#N/A	#N/A	#N/A	#N/A	#N/A	#N/A	#N/A
#N/A	#N/A	#N/A	#N/A	#N/A	#N/A	#N/A	#N/A	#N/A	#N/A	#N/A	#N/A	#N/A	#N/A	#N/A	#N/A	#N/A	#N/A	#N/A	#N/A	#N/A	#N/A	#N/A	#N/A	#N/A
#N/A	#N/A	#N/A	#N/A	#N/A	#N/A	#N/A	#N/A	#N/A	#N/A	#N/A	#N/A	#N/A	#N/A	#N/A	#N/A	#N/A	#N/A	#N/A	#N/A	#N/A	#N/A	#N/A	#N/A	#N/A
#N/A	#N/A	#N/A	#N/A	#N/A	#N/A	#N/A	#N/A	#N/A	#N/A	#N/A	#N/A	#N/A	#N/A	#N/A	#N/A	#N/A	#N/A	#N/A	#N/A	#N/A	#N/A	#N/A	#N/A	#N/A
#N/A	#N/A	#N/A	#N/A	#N/A	#N/A	#N/A	#N/A	#N/A	#N/A	#N/A	#N/A	#N/A	#N/A	#N/A	#N/A	#N/A	#N/A	#N/A	#N/A	#N/A	#N/A	#N/A	#N/A	#N/A
#N/A	#N/A	#N/A	#N/A	#N/A	#N/A	#N/A	#N/A	#N/A	#N/A	#N/A	#N/A	#N/A	#N/A	#N/A	#N/A	#N/A	#N/A	#N/A	#N/A	#N/A	#N/A	#N/A	#N/A	#N/A
#N/A	#N/A	#N/A	#N/A	#N/A	#N/A	#N/A	#N/A	#N/A	#N/A	#N/A	#N/A	#N/A	#N/A	#N/A	#N/A	#N/A	#N/A	#N/A	#N/A	#N/A	#N/A	#N/A	#N/A	#N/A
#N/A	#N/A	#N/A	#N/A	#N/A	#N/A	#N/A	#N/A	#N/A	#N/A	#N/A	#N/A	#N/A	#N/A	#N/A	#N/A	#N/A	#N/A	#N/A	#N/A	#N/A	#N/A	#N/A	#N/A	#N/A
#N/A	#N/A	#N/A	#N/A	#N/A	#N/A	#N/A	#N/A	#N/A	#N/A	#N/A	#N/A	#N/A	#N/A	#N/A	#N/A	#N/A	#N/A	#N/A	#N/A	#N/A	#N/A	#N/A	#N/A	#N/A
#N/A	#N/A	#N/A	#N/A	#N/A	#N/A	#N/A	#N/A	#N/A	#N/A	#N/A	#N/A	#N/A	#N/A	#N/A	#N/A	#N/A	#N/A	#N/A	#N/A	#N/A	#N/A	#N/A	#N/A	#N/A
#N/A	#N/A	#N/A	#N/A	#N/A	#N/A	#N/A	#N/A	#N/A	#N/A	#N/A	#N/A	#N/A	#N/A	#N/A	#N/A	#N/A	#N/A	#N/A	#N/A	#N/A	#N/A	#N/A	#N/A	#N/A
#N/A	#N/A	#N/A	#N/A	#N/A	#N/A	#N/A	#N/A	#N/A	#N/A	#N/A	#N/A	#N/A	#N/A	#N/A	#N/A	#N/A	#N/A	#N/A	#N/A	#N/A	#N/A	#N/A	#N/A	#N/A
#N/A	#N/A	#N/A	#N/A	#N/A	#N/A	#N/A	#N/A	#N/A	#N/A	#N/A	#N/A	#N/A	#N/A	#N/A	#N/A	#N/A	#N/A	#N/A	#N/A	#N/A	#N/A	#N/A	#N/A	#N/A
#N/A	#N/A	#N/A	#N/A	#N/A	#N/A	#N/A	#N/A	#N/A	#N/A	#N/A	#N/A	#N/A	#N/A	#N/A	#N/A	#N/A	#N/A	#N/A	#N/A	#N/A	#N/A	#N/A	#N/A	#N/A
#N/A	#N/A	#N/A	#N/A	#N/A	#N/A	#N/A	#N/A	#N/A	#N/A	#N/A	#N/A	#N/A	#N/A	#N/A	#N/A	#N/A	#N/A	#N/A	#N/A	#N/A	#N/A	#N/A	#N/A	#N/A
#N/A	#N/A	#N/A	#N/A	#N/A	#N/A	#N/A	#N/A	#N/A	#N/A	#N/A	#N/A	#N/A	#N/A	#N/A	#N/A	#N/A	#N/A	#N/A	#N/A	#N/A	#N/A	#N/A	#N/A	#N/A
#N/A	#N/A	#N/A	#N/A	#N/A	#N/A	#N/A	#N/A	#N/A	#N/A	#N/A	#N/A	#N/A	#N/A	#N/A	#N/A	#N/A	#N/A	#N/A	#N/A	#N/A	#N/A	#N/A	#N/A	#N/A
#N/A	#N/A	#N/A	#N/A	#N/A	#N/A	#N/A	#N/A	#N/A	#N/A	#N/A	#N/A	#N/A	#N/A	#N/A	#N/A	#N/A	#N/A	#N/A	#N/A	#N/A	#N/A	#N/A	#N/A	#N/A
#N/A	#N/A	#N/A	#N/A	#N/A	#N/A	#N/A	#N/A	#N/A	#N/A	#N/A	#N/A	#N/A	#N/A	#N/A	#N/A	#N/A	#N/A	#N/A	#N/A	#N/A	#N/A	#N/A	#N/A	#N/A
#N/A	#N/A	#N/A	#N/A	#N/A	#N/A	#N/A	#N/A	#N/A	#N/A	#N/A	#N/A	#N/A	#N/A	#N/A	#N/A	#N/A	#N/A	#N/A	#N/A	#N/A	#N/A	#N/A	#N/A	#N/A
#N/A	#N/A	#N/A	#N/A	#N/A	#N/A	#N/A	#N/A	#N/A	#N/A	#N/A	#N/A	#N/A	#N/A	#N/A	#N/A	#N/A	#N/A	#N/A	#N/A	#N/A	#N/A	#N/A	#N/A	#N/A
#N/A	#N/A	#N/A	#N/A	#N/A	#N/A	#N/A	#N/A	#N/A	#N/A	#N/A	#N/A	#N/A	#N/A	#N/A	#N/A	#N/A	#N/A	#N/A	#N/A	#N/A	#N/A	#N/A	#N/A	#N/A

## Sheet: Results recalculation
						HYPERBOLA LINEARIZATION												First row beyond conc. Range:			207
	Outlier?	Conc. [µM]	Rate [RFU.s-1]	SE [RFU.s-1]		vi [RFU.s-1]	vi*ci [µM.RFU.s-1]	SE [µM.RFU.s-1]	vi [%]	SE [µM.%]	vi*ci [µM.%]	vi [RFU.s-1]	vi*ci [µM.RFU.s-1]	SE [µM.RFU.s-1]	vi [%]	SE [µM.%]	vi*ci [µM.%]	Conc. FIT	Bound FIT	Range?	Conc. [µM]	Rate [RFU.s-1]	SE [RFU.s-1]	Activity [%]	SE [%]	fit	(fit-experiment)^2
	N	0	0.0497015	0.000153405		0.0492003	0	0	100	0	0	0.000240517	0.000481034	0.000271895	0.488853	0.552629	0.977706	0	102.627	1	0	0.0492003	0.000523569	100	1.06416	0.00676671	4.57884e-05		0.00676671
	Y		0	0		0.0496742	0.000496742	2.00038e-05	100.963	0.0406579	1.00963	0.000499675	0.00039974	0.000121633	1.01559	0.24722	0.812474	0.00128632	102.127	1	0.01	0.0496742	0.00200038	100.963	4.06579	0.00428362	3.2677e-05
	N		0.0486991	0.00014943		0.0445753	0.000891506	9.85299e-06	90.5997	0.0200263	1.81199	0.00311675	0.0012467	9.12722e-05	6.33483	0.185512	2.53393	0.00257329	101.627	1	0.02	0.0445753	0.00049265	90.5997	1.00131	0.0311442	0.000124194
	N	0.01	0.0524942	0.000167513		0.0394934	0.00157974	4.80895e-05	80.2707	0.0977423	3.21083	0.0107761	0.00323282	0.000416032	21.9024	0.845589	6.57073	0.00386091	101.127	1	0.04	0.0394934	0.00120224	80.2707	2.44356	0.0583157	0.000335466
	N		0.0483034	0.000148231		0.0296631	0.00296631	0.000160358	60.2904	0.325928	6.02904	0.0187497	0.00374993	0.000129729	38.1089	0.263676	7.62177	0.0051492	100.627	1	0.1	0.0296631	0.00160358	60.2904	3.25928	0.112779	0.000163296
	N		0.0482252	0.000152103		0.0187497	0.00374993	0.000129729	38.1089	0.263676	7.62177	0.0296631	0.00296631	0.000160358	60.2904	0.325928	6.02904	0.00643817	100.127	1	0.2	0.0187497	0.000648646	38.1089	1.31838	0.180227	0.000390983
	N	0.02	0.0448088	0.000149869		0.0107761	0.00323282	0.000416032	21.9024	0.845589	6.57073	0.0394934	0.00157974	4.80895e-05	80.2707	0.0977423	3.21083	0.00772782	99.6274	1	0.3	0.0107761	0.00138677	21.9024	2.81863	0.246534	0.00285856
	N		0.0449955	0.000156176		0.00311675	0.0012467	9.12722e-05	6.33483	0.185512	2.53393	0.0445753	0.000891506	9.85299e-06	90.5997	0.0200263	1.81199	0.00901817	99.1274	1	0.4	0.00311675	0.000228181	6.33483	0.463779	0.439084	0.00152757
	N		0.0439215	0.000150833		0.000499675	0.00039974	0.000121633	1.01559	0.24722	0.812474	0.0492003	0	0	100	0	0	0.0103092	98.6274	1	0.8	0.000499675	0.000152041	1.01559	0.309025	1.59089	0.625513
	N	0.04	0.0379345	0.000152951		0.000240517	0.000481034	0.000271895	0.488853	0.552629	0.977706	0.0496742	0.000496742	2.00038e-05	100.963	0.0406579	1.00963	0.011601	98.1274	1	2	0.000240517	0.000135948	0.488853	0.276315	3.05355	1.10997
	N		0.0397155	0.000154129														0.0128935	97.6274	1							0
	N		0.0408304	0.000148297														0.0141867	97.1274	1							0
	N	0.1	0.0298207	0.000139043														0.0154807	96.6274	1
	N		0.0315356	0.000153052														0.0167755	96.1274	1
	N		0.0276329	0.000137899		LINEAR FIT												0.018071	95.6274	1
	N	0.2	0.0194583	0.000146964		-0.00258623	0.247538	1.14378	IC50	0.135362								0.0193673	95.1274	1
	N		0.0188673	0.000146898		0.000317044	0.0327284	0.57039	v0	147.988								0.0206645	94.6274	1
	N		0.0179234	0.000143063		0.908138	0.936017	#N/A	cE	0.38273								0.0219624	94.1274	1
	N	0.3	0.0127026	0.00014345		34.6007	7	#N/A										0.0232612	93.6274	1
	N		0.0100777	0.000146039		60.6293	6.1329	#N/A										0.0245608	93.1274	1
	N		0.00954791	0.00014191														0.0258612	92.6274	1
	N	0.4	0.00332169	0.000105626		x^2	x^1	x^0									0.0015	0.0271625	92.1274	1
	N		0.00291182	9.47563e-05		A	B	C									0.0117	0.0284647	91.6274	1
	Y		0	0														0.0297678	91.1274	1
	N	0.8	0.000507331	0.000141506														0.0310718	90.6274	1
	N		0.000410556	0.000125449														0.0323767	90.1274	1
	N		0.000581137	0.000137664														0.0336826	89.6274	1
	N	2	0.000239308	0.000134236														0.0349894	89.1274	1
	Y		0	0														0.0362972	88.6274	1
	N		0.000241726	0.000137628														0.037606	88.1274	1
			0	0														0.0389158	87.6274	1
			0	0														0.0402266	87.1274	1
			0	0														0.0415385	86.6274	1
			0	0														0.0428514	86.1274	1
			0	0														0.0441654	85.6274	1
			0	0														0.0454805	85.1274	1
																		0.0467967	84.6274	1
																		0.0481141	84.1274	1
																		0.0494326	83.6274	1
																		0.0507523	83.1274	1
																		0.0520731	82.6274	1
																		0.0533952	82.1274	1
																		0.0547186	81.6274	1
																		0.0560432	81.1274	1
																		0.0573691	80.6274	1
																		0.0586963	80.1274	1
																		0.0600249	79.6274	1
																		0.0613548	79.1274	1
																		0.0626861	78.6274	1
																		0.0640188	78.1274	1
																		0.065353	77.6274	1
																		0.0666886	77.1274	1
																		0.0680258	76.6274	1
																		0.0693644	76.1274	1
																		0.0707047	75.6274	1
																		0.0720465	75.1274	1
																		0.0733899	74.6274	1
																		0.0747351	74.1274	1
																		0.0760819	73.6274	1
																		0.0774304	73.1274	1
																		0.0787807	72.6274	1
																		0.0801327	72.1274	1
																		0.0814867	71.6274	1
																		0.0828425	71.1274	1
																		0.0842002	70.6274	1
																		0.0855598	70.1274	1
																		0.0869215	69.6274	1
																		0.0882852	69.1274	1
																		0.089651	68.6274	1
																		0.0910189	68.1274	1
																		0.092389	67.6274	1
																		0.0937613	67.1274	1
																		0.0951359	66.6274	1
																		0.0965128	66.1274	1
																		0.0978921	65.6274	1
																		0.0992739	65.1274	1
																		0.100658	64.6274	1
																		0.102045	64.1274	1
																		0.103434	63.6274	1
																		0.104826	63.1274	1
																		0.106221	62.6274	1
																		0.107619	62.1274	1
																		0.109019	61.6274	1
																		0.110423	61.1274	1
																		0.111829	60.6274	1
																		0.113239	60.1274	1
																		0.114651	59.6274	1
																		0.116067	59.1274	1
																		0.117487	58.6274	1
																		0.118909	58.1274	1
																		0.120336	57.6274	1
																		0.121765	57.1274	1
																		0.123199	56.6274	1
																		0.124636	56.1274	1
																		0.126077	55.6274	1
																		0.127523	55.1274	1
																		0.128972	54.6274	1
																		0.130425	54.1274	1
																		0.131883	53.6274	1
																		0.133346	53.1274	1
																		0.134813	52.6274	1
																		0.136284	52.1274	1
																		0.137761	51.6274	1
																		0.139242	51.1274	1
																		0.140729	50.6274	1
																		0.142221	50.1274	1
																		0.143718	49.6274	1
																		0.145221	49.1274	1
																		0.14673	48.6274	1
																		0.148245	48.1274	1
																		0.149766	47.6274	1
																		0.151294	47.1274	1
																		0.152828	46.6274	1
																		0.154369	46.1274	1
																		0.155916	45.6274	1
																		0.157472	45.1274	1
																		0.159034	44.6274	1
																		0.160604	44.1274	1
																		0.162183	43.6274	1
																		0.163769	43.1274	1
																		0.165365	42.6274	1
																		0.166969	42.1274	1
																		0.168582	41.6274	1
																		0.170205	41.1274	1
																		0.171838	40.6274	1
																		0.173481	40.1274	1
																		0.175135	39.6274	1
																		0.176799	39.1274	1
																		0.178476	38.6274	1
																		0.180164	38.1274	1
																		0.181865	37.6274	1
																		0.183578	37.1274	1
																		0.185305	36.6274	1
																		0.187046	36.1274	1
																		0.188802	35.6274	1
																		0.190573	35.1274	1
																		0.19236	34.6274	1
																		0.194163	34.1274	1
																		0.195984	33.6274	1
																		0.197823	33.1274	1
																		0.19968	32.6274	1
																		0.201558	32.1274	1
																		0.203456	31.6274	1
																		0.205377	31.1274	1
																		0.20732	30.6274	1
																		0.209287	30.1274	1
																		0.211279	29.6274	1
																		0.213298	29.1274	1
																		0.215344	28.6274	1
																		0.21742	28.1274	1
																		0.219527	27.6274	1
																		0.221666	27.1274	1
																		0.22384	26.6274	1
																		0.226051	26.1274	1
																		0.2283	25.6274	1
																		0.23059	25.1274	1
																		0.232924	24.6274	1
																		0.235303	24.1274	1
																		0.237732	23.6274	1
																		0.240213	23.1274	1
																		0.24275	22.6274	1
																		0.245346	22.1274	1
																		0.248006	21.6274	1
																		0.250734	21.1274	1
																		0.253534	20.6274	1
																		0.256414	20.1274	1
																		0.259378	19.6274	1
																		0.262433	19.1274	1
																		0.265586	18.6274	1
																		0.268847	18.1274	1
																		0.272223	17.6274	1
																		0.275724	17.1274	1
																		0.279363	16.6274	1
																		0.283152	16.1274	1
																		0.287105	15.6274	1
																		0.291239	15.1274	1
																		0.295572	14.6274	1
																		0.300126	14.1274	1
																		0.304924	13.6274	1
																		0.309994	13.1274	1
																		0.315369	12.6274	1
																		0.321087	12.1274	1
																		0.327192	11.6274	1
																		0.333736	11.1274	1
																		0.34078	10.6274	1
																		0.3484	10.1274	1
																		0.356684	9.6274	1
																		0.365742	9.1274	1
																		0.375708	8.6274	1
																		0.386751	8.1274	1
																		0.399081	7.6274	1
																		0.41297	7.1274	1
																		0.428771	6.6274	1
																		0.446951	6.1274	1
																		0.468145	5.6274	1
																		0.493234	5.1274	1
																		0.523481	4.6274	1
																		0.560761	4.1274	1
																		0.607982	3.6274	1
																		0.669911	3.1274	1
																		0.754947	2.6274	1
																		0.87938	2.1274	1
																		1.07952	1.6274	1
																		1.45611	1.1274	1
																		2.43099	0.627403	#N/A
																		#N/A	0.127403	#N/A
																		#N/A	#N/A	#N/A
																		#N/A	#N/A	#N/A
																		#N/A	#N/A	#N/A
																		#N/A	#N/A	#N/A
																		#N/A	#N/A	#N/A
																		#N/A	#N/A	#N/A
																		#N/A	#N/A	#N/A
																		#N/A	#N/A	#N/A
																		#N/A	#N/A	#N/A
																		#N/A	#N/A	#N/A
																		#N/A	#N/A	#N/A
																		#N/A	#N/A	#N/A
																		#N/A	#N/A	#N/A
																		#N/A	#N/A	#N/A
																		#N/A	#N/A	#N/A
																		#N/A	#N/A	#N/A
																		#N/A	#N/A	#N/A
																		#N/A	#N/A	#N/A
																		#N/A	#N/A	#N/A
																		#N/A	#N/A	#N/A
																		#N/A	#N/A	#N/A
																		#N/A	#N/A	#N/A
																		#N/A	#N/A	#N/A
																		#N/A	#N/A	#N/A
																		#N/A	#N/A	#N/A
																		#N/A	#N/A	#N/A
																		#N/A	#N/A	#N/A
																		#N/A	#N/A	#N/A
																		#N/A	#N/A	#N/A
																		#N/A	#N/A	#N/A
																		#N/A	#N/A	#N/A
																		#N/A	#N/A	#N/A
																		#N/A	#N/A	#N/A
																		#N/A	#N/A	#N/A
																		#N/A	#N/A	#N/A
																		#N/A	#N/A	#N/A
																		#N/A	#N/A	#N/A
																		#N/A	#N/A	#N/A
																		#N/A	#N/A	#N/A
																		#N/A	#N/A	#N/A
																		#N/A	#N/A	#N/A
																		#N/A	#N/A	#N/A
																		#N/A	#N/A	#N/A
																		#N/A	#N/A	#N/A
																		#N/A	#N/A	#N/A
																		#N/A	#N/A	#N/A
																		#N/A	#N/A	#N/A
																		#N/A	#N/A	#N/A
																		#N/A	#N/A	#N/A
																		#N/A	#N/A	#N/A
																		#N/A	#N/A	#N/A
																		#N/A	#N/A	#N/A
																		#N/A	#N/A	#N/A
																		#N/A	#N/A	#N/A
																		#N/A	#N/A	#N/A
																		#N/A	#N/A	#N/A
																		#N/A	#N/A	#N/A
																		#N/A	#N/A	#N/A
																		#N/A	#N/A	#N/A
																		#N/A	#N/A	#N/A
																		#N/A	#N/A	#N/A
																		#N/A	#N/A	#N/A
																		#N/A	#N/A	#N/A
																		#N/A	#N/A	#N/A
																		#N/A	#N/A	#N/A
																		#N/A	#N/A	#N/A
																		#N/A	#N/A	#N/A
																		#N/A	#N/A	#N/A
																		#N/A	#N/A	#N/A
																		#N/A	#N/A	#N/A
																		#N/A	#N/A	#N/A
																		#N/A	#N/A	#N/A
																		#N/A	#N/A	#N/A
																		#N/A	#N/A	#N/A
																		#N/A	#N/A	#N/A
																		#N/A	#N/A	#N/A
																		#N/A	#N/A	#N/A
																		#N/A	#N/A	#N/A
																		#N/A	#N/A	#N/A
																		#N/A	#N/A	#N/A
																		#N/A	#N/A	#N/A
																		#N/A	#N/A	#N/A
																		#N/A	#N/A	#N/A
																		#N/A	#N/A	#N/A
																		#N/A	#N/A	#N/A
																		#N/A	#N/A	#N/A
																		#N/A	#N/A	#N/A
																		#N/A	#N/A	#N/A
																		#N/A	#N/A	#N/A
																		#N/A	#N/A	#N/A
																		#N/A	#N/A	#N/A
																		#N/A	#N/A	#N/A
																		#N/A	#N/A	#N/A
																		#N/A	#N/A	#N/A
																		#N/A	#N/A	#N/A
																		#N/A	#N/A	#N/A
																		#N/A	#N/A	#N/A
																		#N/A	#N/A	#N/A
																		#N/A	#N/A	#N/A
																		#N/A	#N/A	#N/A
																		#N/A	#N/A	#N/A
																		#N/A	#N/A	#N/A
																		#N/A	#N/A	#N/A
																		#N/A	#N/A	#N/A
																		#N/A	#N/A	#N/A
																		#N/A	#N/A	#N/A
																		#N/A	#N/A	#N/A
																		#N/A	#N/A	#N/A
																		#N/A	#N/A	#N/A
																		#N/A	#N/A	#N/A
																		#N/A	#N/A	#N/A
																		#N/A	#N/A	#N/A
																		#N/A	#N/A	#N/A
																		#N/A	#N/A	#N/A
																		#N/A	#N/A	#N/A
																		#N/A	#N/A	#N/A
																		#N/A	#N/A	#N/A
																		#N/A	#N/A	#N/A
																		#N/A	#N/A	#N/A
																		#N/A	#N/A	#N/A
																		#N/A	#N/A	#N/A
																		#N/A	#N/A	#N/A
																		#N/A	#N/A	#N/A
																		#N/A	#N/A	#N/A
																		#N/A	#N/A	#N/A
																		#N/A	#N/A	#N/A
																		#N/A	#N/A	#N/A
																		#N/A	#N/A	#N/A
																		#N/A	#N/A	#N/A
																		#N/A	#N/A	#N/A
																		#N/A	#N/A	#N/A
																		#N/A	#N/A	#N/A
																		#N/A	#N/A	#N/A
																		#N/A	#N/A	#N/A
																		#N/A	#N/A	#N/A
																		#N/A	#N/A	#N/A
																		#N/A	#N/A	#N/A
																		#N/A	#N/A	#N/A
																		#N/A	#N/A	#N/A
																		#N/A	#N/A	#N/A
																		#N/A	#N/A	#N/A
																		#N/A	#N/A	#N/A
																		#N/A	#N/A	#N/A
																		#N/A	#N/A	#N/A
																		#N/A	#N/A	#N/A
																		#N/A	#N/A	#N/A
																		#N/A	#N/A	#N/A
																		#N/A	#N/A	#N/A
																		#N/A	#N/A	#N/A
																		#N/A	#N/A	#N/A
																		#N/A	#N/A	#N/A
																		#N/A	#N/A	#N/A
																		#N/A	#N/A	#N/A
																		#N/A	#N/A	#N/A
																		#N/A	#N/A	#N/A
																		#N/A	#N/A	#N/A
																		#N/A	#N/A	#N/A
																		#N/A	#N/A	#N/A
																		#N/A	#N/A	#N/A
																		#N/A	#N/A	#N/A
																		#N/A	#N/A	#N/A
																		#N/A	#N/A	#N/A
																		#N/A	#N/A	#N/A
																		#N/A	#N/A	#N/A
																		#N/A	#N/A	#N/A
																		#N/A	#N/A	#N/A
																		#N/A	#N/A	#N/A
																		#N/A	#N/A	#N/A
																		#N/A	#N/A	#N/A
																		#N/A	#N/A	#N/A
																		#N/A	#N/A	#N/A
																		#N/A	#N/A	#N/A
																		#N/A	#N/A	#N/A
																		#N/A	#N/A	#N/A
																		#N/A	#N/A	#N/A
																		#N/A	#N/A	#N/A
																		#N/A	#N/A	#N/A
																		#N/A	#N/A	#N/A
																		#N/A	#N/A	#N/A
																		#N/A	#N/A	#N/A
																		#N/A	#N/A	#N/A
																		#N/A	#N/A	#N/A
																		#N/A	#N/A	#N/A
																		#N/A	#N/A	#N/A
																		#N/A	#N/A	#N/A
																		#N/A	#N/A	#N/A
																		#N/A	#N/A	#N/A
																		#N/A	#N/A	#N/A
																		#N/A	#N/A	#N/A
																		#N/A	#N/A	#N/A
																		#N/A	#N/A	#N/A
																		#N/A	#N/A	#N/A
																		#N/A	#N/A	#N/A
																		#N/A	#N/A	#N/A

## Sheet: Internal calculations
Yes/No		Conc.	Limit pos.	Conc.	Limit pos.	Conc.	Limit pos.	Conc.	Limit pos.	Conc.	Limit pos.	Conc.	Limit pos.	Conc.	Limit pos.	Conc.	Limit pos.	Conc.	Limit pos.	Conc.	Limit pos.	Conc.	Limit pos.	Conc.	Limit pos.
Y		0	284	0.01	284	0.02	284	0.04	284	0.1	284	0.2	284	0.3	284	0.4	284	0.8	284	2	284		#N/A		#N/A
N		X-limit	Y-limit	X-limit	Y-limit	X-limit	Y-limit	X-limit	Y-limit	X-limit	Y-limit	X-limit	Y-limit	X-limit	Y-limit	X-limit	Y-limit	X-limit	Y-limit	X-limit	Y-limit	X-limit	Y-limit	X-limit	Y-limit
		19000	0	19000	0	19000	0	19000	0	19000	0	19000	0	19000	0	19000	0	19000	0	19000	0	0	0	0	0
		19000	1511.46	19000	1623.57	19000	1396.5	19000	1289.03	19000	1079.82	19000	766.782	19000	544.43	19000	325.842	19000	58.9662	19000	30.0165	0	#N/A	0	#N/A
		LowLimFit	29	LowLimFit	29	LowLimFit	29	LowLimFit	29	LowLimFit	29	LowLimFit	22	LowLimFit	22	LowLimFit	22	LowLimFit	14	LowLimFit	14	LowLimFit	#N/A	LowLimFit	#N/A
		0				0.01				0.02				0.04				0.1				0.2				0.3				0.4				0.8				2
	1	0.0497015	538.782	#N/A		0.0524942	601.728	#N/A		0.0448088	521.627	#N/A		0.0379345	496.948	#N/A		0.0298207	442.439	#N/A		0.0194583	385.316	#N/A		0.0127026	316.409	#N/A		0.00332169	140.56	#N/A		0.000507331	50.6243	#N/A		0.000239308	9.64637	#N/A		#N/A	#N/A	#N/A		#N/A	#N/A	#N/A
		0.000153405	1.77591	#N/A		0.000167513	1.93924	#N/A		0.000149869	1.73498	#N/A		0.000152951	1.77065	#N/A		0.000139043	1.60965	#N/A		0.000146964	1.67904	#N/A		0.00014345	1.63889	#N/A		0.000105626	1.20676	#N/A		0.000141506	1.5929	#N/A		0.000134236	1.51106	#N/A		#N/A	#N/A	#N/A		#N/A	#N/A	#N/A
		0.997586	12.1329	#N/A		0.99742	13.2487	#N/A		0.997167	11.8533	#N/A		0.995888	12.097	#N/A		0.994508	10.997	#N/A		0.98533	12.1035	#N/A		0.967786	11.8141	#N/A		0.791191	8.69904	#N/A		0.0456044	12.1897	#N/A		0.0116768	11.5634	#N/A		#N/A	#N/A	#N/A		#N/A	#N/A	#N/A
		104969	254	#N/A		98202.8	254	#N/A		89392.6	254	#N/A		61512.9	254	#N/A		45997.9	254	#N/A		17530.1	261	#N/A		7841.17	261	#N/A		988.945	261	#N/A		12.8538	269	#N/A		3.17818	269	#N/A		#N/A	#N/A	#N/A		#N/A	#N/A	#N/A
		1.54521e+07	37390.4	#N/A		1.72374e+07	44584.3	#N/A		1.25596e+07	35686.9	#N/A		9.00156e+06	37169.4	#N/A		5.56271e+06	30717.2	#N/A		2.56806e+06	38234.9	#N/A		1.09441e+06	36428.3	#N/A		74836.7	19750.7	#N/A		1909.94	39970.7	#N/A		424.965	35968.8	#N/A		#N/A	#N/A	#N/A		#N/A	#N/A	#N/A
	2	0.039446	410.651	#N/A		0.0483034	531.127	#N/A		0.0449955	525.624	#N/A		0.0397155	503.193	#N/A		0.0315356	462.876	#N/A		0.0188673	380.324	#N/A		0.0100777	283.843	#N/A		0.00291182	128.728	#N/A		0.000410556	34.7862	#N/A		4.80348e-05	13.7453	#N/A		#N/A	#N/A	#N/A		#N/A	#N/A	#N/A
		0.000121411	1.40553	#N/A		0.000148231	1.71602	#N/A		0.000156176	1.808	#N/A		0.000154129	1.7843	#N/A		0.000153052	1.77183	#N/A		0.000146898	1.67828	#N/A		0.000146039	1.66847	#N/A		9.47563e-05	1.08257	#N/A		0.000125449	1.41215	#N/A		0.000144834	1.63037	#N/A		#N/A	#N/A	#N/A		#N/A	#N/A	#N/A
		0.9976	9.60247	#N/A		0.997614	11.7237	#N/A		0.996949	12.3521	#N/A		0.996189	12.1902	#N/A		0.994053	12.105	#N/A		0.984425	12.098	#N/A		0.948039	12.0273	#N/A		0.783457	7.80381	#N/A		0.0382914	10.8065	#N/A		0.000408731	12.4764	#N/A		#N/A	#N/A	#N/A		#N/A	#N/A	#N/A
		105558	254	#N/A		106188	254	#N/A		83005.5	254	#N/A		66397.2	254	#N/A		42454.5	254	#N/A		16496.5	261	#N/A		4761.97	261	#N/A		944.305	261	#N/A		10.7105	269	#N/A		0.109994	269	#N/A		#N/A	#N/A	#N/A		#N/A	#N/A	#N/A
		9.73322e+06	23420.7	#N/A		1.4595e+07	34910.9	#N/A		1.26645e+07	38753.8	#N/A		9.86663e+06	37744.4	#N/A		6.22086e+06	37218.6	#N/A		2.41445e+06	38200.3	#N/A		688848	37755.3	#N/A		57507.6	15894.7	#N/A		1250.79	31414.2	#N/A		17.1218	41873	#N/A		#N/A	#N/A	#N/A		#N/A	#N/A	#N/A
	3	0.0486991	536.189	#N/A		0.0482252	533.338	#N/A		0.0439215	516.595	#N/A		0.0408304	505.074	#N/A		0.0276329	401.426	#N/A		0.0179234	373.7	#N/A		0.00954791	272.525	#N/A		0.00443318	234.213	#N/A		0.000581137	31.2415	#N/A		0.000241726	3.00844	#N/A		#N/A	#N/A	#N/A		#N/A	#N/A	#N/A
		0.00014943	1.7299	#N/A		0.000152103	1.76084	#N/A		0.000150833	1.74614	#N/A		0.000148297	1.71679	#N/A		0.000137899	1.59641	#N/A		0.000143063	1.63447	#N/A		0.00014191	1.6213	#N/A		0.000143464	1.63905	#N/A		0.000137664	1.54965	#N/A		0.000137628	1.54924	#N/A		#N/A	#N/A	#N/A		#N/A	#N/A	#N/A
		0.997614	11.8185	#N/A		0.99748	12.0299	#N/A		0.997013	11.9295	#N/A		0.99666	11.7289	#N/A		0.993714	10.9066	#N/A		0.983643	11.7822	#N/A		0.945486	11.6872	#N/A		0.785338	11.8152	#N/A		0.0621307	11.8588	#N/A		0.0113379	11.8556	#N/A		#N/A	#N/A	#N/A		#N/A	#N/A	#N/A
		106210	254	#N/A		100525	254	#N/A		84793.3	254	#N/A		75805.2	254	#N/A		40153.9	254	#N/A		15695.9	261	#N/A		4526.78	261	#N/A		954.866	261	#N/A		17.8203	269	#N/A		3.08486	269	#N/A		#N/A	#N/A	#N/A		#N/A	#N/A	#N/A
		1.48351e+07	35478.2	#N/A		1.45478e+07	36758.4	#N/A		1.20672e+07	36147.4	#N/A		1.04284e+07	34942.2	#N/A		4.77643e+06	30214	#N/A		2.17892e+06	36232.1	#N/A		618320	35650.4	#N/A		133299	36435.6	#N/A		2506.08	37829.6	#N/A		433.597	37809.6	#N/A		#N/A	#N/A	#N/A		#N/A	#N/A	#N/A
	A	0.0492003	537.485	#N/A		0.0496742	555.398	#N/A		0.0445753	521.282	#N/A		0.0394934	501.738	#N/A		0.0296631	435.58	#N/A		0.0187497	379.78	#N/A		0.0107761	290.926	#N/A		0.00311675	134.644	#N/A		0.000499675	38.884	#N/A		0.000240517	6.3274	#N/A		#N/A	#N/A	#N/A		#N/A	#N/A	#N/A
		0.000103972	1.20365	#N/A		8.66963e-05	1.00365	#N/A		9.37082e-05	1.08483	#N/A		8.82051e-05	1.02112	#N/A		8.59101e-05	0.994551	#N/A		0.00010871	1.24199	#N/A		8.18077e-05	0.934639	#N/A		7.24022e-05	0.827182	#N/A		8.1193e-05	0.91397	#N/A		9.90719e-05	1.11523	#N/A		#N/A	#N/A	#N/A		#N/A	#N/A	#N/A
		0.998867	8.22321	#N/A		0.999227	6.85686	#N/A		0.998879	7.41144	#N/A		0.998735	6.9762	#N/A		0.997874	6.79468	#N/A		0.991302	8.95297	#N/A		0.985181	6.73741	#N/A		0.876544	5.9628	#N/A		0.123418	6.9942	#N/A		0.0214401	8.53433	#N/A		#N/A	#N/A	#N/A		#N/A	#N/A	#N/A
		223925	254	#N/A		328293	254	#N/A		226273	254	#N/A		200476	254	#N/A		119218	254	#N/A		29747.5	261	#N/A		17351.3	261	#N/A		1853.11	261	#N/A		37.8736	269	#N/A		5.89374	269	#N/A		#N/A	#N/A	#N/A		#N/A	#N/A	#N/A
		1.51421e+07	17175.8	#N/A		1.54352e+07	11942.2	#N/A		1.24291e+07	13952.1	#N/A		9.75662e+06	12361.5	#N/A		5.50404e+06	11726.6	#N/A		2.38443e+06	20920.6	#N/A		787622	11847.5	#N/A		65887.3	9279.85	#N/A		1852.73	13159.2	#N/A		429.27	19592.6	#N/A		#N/A	#N/A	#N/A		#N/A	#N/A	#N/A
		x^1	x^0			x^1	x^0			x^1	x^0			x^1	x^0			x^1	x^0			x^1	x^0			x^1	x^0			x^1	x^0			x^1	x^0			x^1	x^0			x^1	x^0			x^1	x^0
		X-low-lim	Y-low-lim	X-low-lim	Y-low-lim	X-low-lim	Y-low-lim	X-low-lim	Y-low-lim	X-low-lim	Y-low-lim	X-low-lim	Y-low-lim	X-low-lim	Y-low-lim	X-low-lim	Y-low-lim	X-low-lim	Y-low-lim	X-low-lim	Y-low-lim	X-low-lim	Y-low-lim	X-low-lim	Y-low-lim
		2000	0	2000	0	2000	0	2000	0	2000	0	1500	0	1500	0	1500	0	1000	0	1000	0	0	0	0	0
		2000	1511.46	2000	1623.57	2000	1396.5	2000	1289.03	2000	1079.82	1500	766.782	1500	544.43	1500	325.842	1000	58.9662	1000	30.0165	0	#N/A	0	#N/A

## Sheet: Trimmed minutes
Time (min)	0-01	0-02	0-03	AVG	FIT 01	FIT 02	FIT 03	FIT AVG	Time (min)	0.01-01	0.01-02	0.01-03	AVG	FIT 01	FIT 02	FIT 03	FIT AVG	Time (min)	0.02-01	0.02-02	0.02-03	AVG	FIT 01	FIT 02	FIT 03	FIT AVG	Time (min)	0.04-01	0.04-02	0.04-03	AVG	FIT 01	FIT 02	FIT 03	FIT AVG	Time (min)	0.1-01	0.1-02	0.1-03	AVG	FIT 01	FIT 02	FIT 03	FIT AVG	Time (min)	0.2-01	0.2-02	0.2-03	AVG
6.68867	494.321	382.619	478.174	486.247	558.728	426.481	555.733	557.23	6.68867	563.894	514.929	468.147	515.657	622.795	550.512	552.692	575.333	6.68867	475.713	458.009	450.558	461.427	539.61	543.682	534.222	539.171	6.68867	458.89	442.652	492.795	464.779	512.171	519.132	521.46	517.588	6.68867	403.89	406.543	369.968	393.467	454.407	475.532	412.516	447.485	6.68867	369.611	365.511	369.303	368.142
7.804	508.973	394.088	496.673	502.823	562.054	429.121	558.992	560.523	7.804	579.013	500.405	505.158	528.192	626.308	553.745	555.919	578.657	7.804	495.887	488.008	494.095	492.663	542.609	546.693	537.161	542.154	7.804	468.861	476.283	475.324	473.489	514.71	521.789	524.193	520.231	7.804	417.865	444.666	376.785	413.105	456.403	477.642	414.365	449.47	7.804	370.239	365.797	379.291	371.775
8.91867	538.125	388.686	526.175	532.15	565.378	431.759	562.249	563.813	8.91867	571.039	527.857	533.39	544.095	629.819	556.975	559.145	581.979	8.91867	497.823	533.568	497.441	509.61	545.606	549.702	540.099	545.136	8.91867	494.13	501.71	500.326	498.722	517.247	524.446	526.924	522.872	8.91867	454.268	443.611	380.94	426.273	458.397	479.751	416.213	451.454	8.91867	388.22	383.526	362.709	378.152
10.0333	543.359	420.682	532.852	538.106	568.702	434.397	565.506	567.104	10.0333	614.577	532.558	515.359	554.165	633.33	560.206	562.37	585.302	10.0333	537.782	525.686	518.672	527.38	548.602	552.712	543.036	548.117	10.0333	496.168	481.368	503.007	493.514	519.784	527.102	529.654	525.513	10.0333	422.777	461.285	400.022	428.028	460.391	481.86	418.061	453.438	10.0333	384.58	379.7	379.622	381.301
11.148	566.012	432.06	536.295	551.153	572.026	437.035	568.763	570.394	11.148	629.843	557.287	544.982	577.371	636.84	563.436	565.595	588.624	11.148	542.962	520.865	531.741	531.856	551.599	555.721	545.974	551.098	11.148	516.191	509.087	526.072	517.117	522.321	529.758	532.385	528.155	11.148	442.035	471.474	405.97	439.827	462.386	483.969	419.909	455.421	11.148	400.15	395.131	403.815	399.699
12.2633	565.064	433.369	546.456	555.76	575.352	439.675	572.021	573.687	12.2633	631.327	570.221	580.669	594.072	640.353	566.669	568.822	591.948	12.2633	538.732	550.258	547.537	545.509	554.598	558.732	548.913	554.081	12.2633	513.069	543.201	537.628	531.299	524.86	532.416	535.117	530.798	12.2633	463.013	484.923	408.742	452.226	464.381	486.08	421.758	457.407	12.2633	393.488	388.361	370.229	384.026
13.378	564.619	435.806	577.23	570.925	578.676	442.313	575.278	576.977	13.378	634.411	560.112	564.659	586.394	643.864	569.899	572.048	595.27	13.378	519.588	554.772	549.506	541.288	557.595	561.741	551.85	557.062	13.378	510.81	525.878	526.367	521.018	527.397	535.072	537.848	533.439	13.378	462.632	484.955	405.217	450.935	466.376	488.189	423.607	459.39	13.378	388.357	383.144	372.575	381.358
14.4927	576.86	437.939	565.531	571.195	582	444.951	578.535	580.268	14.4927	637.117	568.991	570.269	592.126	647.375	573.13	575.273	598.593	14.4927	559.062	567.735	545.689	557.495	560.591	564.751	554.788	560.043	14.4927	521.517	530.377	534.273	528.722	529.934	537.728	540.579	536.08	14.4927	454.771	479.514	429.212	454.499	468.37	490.298	425.455	461.374	14.4927	396.675	391.391	393.826	393.964
15.6073	585.855	444.15	585.236	585.546	585.324	447.59	581.792	583.558	15.6073	645.463	583.19	576.033	601.562	650.886	576.36	578.498	601.915	15.6073	564.355	558.22	553.075	558.55	563.588	567.76	557.725	563.024	15.6073	529.194	535.186	547.634	537.338	532.471	540.384	543.31	538.722	15.6073	472.481	485.508	416.058	458.016	470.365	492.407	427.303	463.358	15.6073	402.31	396.964	392.208	397.161
16.7227	586.724	426.098	569.96	578.342	588.65	450.229	585.051	586.851	16.7227	620.471	586.04	582.189	596.233	654.399	579.593	581.726	605.239	16.7227	558.491	582.008	553.676	564.725	566.587	570.771	560.664	566.007	16.7227	528.908	540.505	549.75	539.721	535.009	543.042	546.042	541.364	16.7227	452.811	484.892	418.191	451.965	472.36	494.517	429.152	465.343	16.7227	400.228	394.828	383.562	392.873
17.8373	608.618	441.652	567.776	588.197	591.974	452.867	588.308	590.141	17.8373	641.705	579.289	620.931	613.975	657.909	582.823	584.951	608.561	17.8373	556.949	568.144	557.245	560.779	569.584	573.78	563.602	568.989	17.8373	549.771	578.501	542.344	556.872	537.547	545.698	548.773	544.006	17.8373	469.304	487.372	428.483	461.72	474.355	496.626	431	467.327	17.8373	419.468	414.017	394.843	409.443
18.952	587.181	469.99	582.307	584.744	595.298	455.506	591.565	593.432	18.952	680.53	581.387	571.913	611.276	661.42	586.054	588.176	611.883	18.952	564.357	561.927	561.456	562.58	572.58	576.79	566.539	571.97	18.952	527.395	528.803	543.846	533.348	540.084	548.354	551.503	546.647	18.952	476.305	490.588	430.664	465.853	476.349	498.735	432.848	469.311	18.952	395.592	390.093	393.785	393.157
20.0667	564.065	473.841	590.221	577.143	598.622	458.144	594.822	596.722	20.0667	685.697	581.268	606.636	624.534	664.931	589.284	591.402	615.206	20.0667	574.748	586.286	565.885	575.639	575.577	579.799	569.477	574.951	20.0667	503.409	562.897	543.176	536.494	542.621	551.01	554.234	549.288	20.0667	474.561	494.09	456.212	474.954	478.344	500.845	434.696	471.295	20.0667	370.191	364.646	383.679	372.839
21.182	612.4	440.898	595.834	604.117	601.948	460.783	598.081	600.015	21.182	640.28	616.292	589.978	615.517	668.444	592.517	594.629	618.53	21.182	576.018	567.345	586.922	576.762	578.576	582.81	572.416	577.934	21.182	550.925	545.645	577.68	558.084	545.159	553.668	556.967	551.931	21.182	473.534	514.25	434.467	474.084	480.339	502.955	436.545	473.28	21.182	416.353	410.762	388.143	405.086
22.2967	600.045	472.264	597.856	598.951	605.272	463.422	601.338	603.305	22.2967	683.294	616.31	599.931	633.179	671.955	595.747	597.854	621.852	22.2967	577.769	587.621	573.775	579.722	581.573	585.819	575.354	580.915	22.2967	537.789	555.034	577.204	556.676	547.696	556.324	559.697	554.573	22.2967	465.972	500.262	437.127	467.787	482.334	505.064	438.393	475.264	22.2967	401.903	396.268	373.858	390.676
23.4113	615.497	464.207	612.409	613.953	608.596	466.06	604.595	606.596	23.4113	672.104	604.051	601.926	626.027	675.466	598.978	601.079	625.174	23.4113	572.186	587.794	560.592	573.524	584.569	588.829	578.291	583.896	23.4113	552.487	556.483	564.466	557.812	550.233	558.981	562.428	557.214	23.4113	464.689	486.264	440.111	463.688	484.328	507.173	440.242	477.248	23.4113	415.315	409.637	391.355	405.436
24.526	617.991	466.416	596.354	607.173	611.92	468.698	607.852	609.886	24.526	675.036	602.209	588.076	621.774	678.976	602.208	604.305	628.496	24.526	574.532	588.878	594.045	585.819	587.566	591.838	581.228	586.878	24.526	554.247	542.101	562.159	552.836	552.77	561.637	565.159	559.855	24.526	479.321	518.919	430.351	476.197	486.322	509.282	442.09	479.231	24.526	415.809	410.087	391.655	405.85
25.6413	600.99	474.794	621.193	611.092	615.246	471.338	611.111	613.179	25.6413	686.451	606.308	600.367	631.042	682.489	605.441	607.532	631.821	25.6413	585.935	600.229	549.739	578.634	590.565	594.849	584.168	589.861	25.6413	536.526	553.872	565.802	552.067	555.309	564.295	567.891	562.498	25.6413	490.484	473.828	444.486	469.599	488.318	511.393	443.939	481.216	25.6413	396.835	391.071	381.497	389.801
26.756	606.919	466.753	626.55	616.735	618.57	473.976	614.368	616.469	26.756	675.291	625.735	623.384	641.47	686	608.671	610.757	635.143	26.756	585.808	596.403	585.062	589.091	593.562	597.858	587.105	592.842	26.756	541.745	576.376	584.78	567.634	557.846	566.951	570.622	565.14	26.756	497.706	508.375	438.471	481.517	490.312	513.502	445.787	483.2	26.756	400.812	395.004	410.767	402.194
27.8707	632.676	471.483	624.612	628.644	621.894	476.614	617.625	619.76	27.8707	681.693	601.894	602.694	628.761	689.511	611.902	613.982	638.465	27.8707	611.076	602.357	591.448	601.627	596.559	600.868	590.043	595.823	27.8707	566.799	555.178	560.494	560.824	560.383	569.607	573.353	567.781	27.8707	475.715	513.991	456.234	481.98	492.307	515.611	447.635	485.184	27.8707	424.628	418.778	410.619	418.008
28.9853	621.605	479.811	615.424	618.514	625.218	479.252	620.882	623.05	28.9853	693.043	612.229	630.776	645.349	693.022	615.132	617.208	641.787	28.9853	604.015	602.414	599.951	602.127	599.555	603.877	592.98	598.804	28.9853	555.03	582.754	570.388	569.391	562.92	572.263	576.083	570.422	28.9853	485.517	521.729	458.724	488.656	494.301	517.72	449.483	487.168	28.9853	411.627	405.733	418.371	411.91
30.1007	625.375	468.205	614.7	620.037	628.544	481.892	624.141	626.343	30.1007	676.984	626.91	616.194	640.03	696.535	618.365	620.435	645.111	30.1007	599.87	595.79	593.793	596.484	602.554	606.888	595.919	601.787	30.1007	558.106	567.671	584.63	570.135	565.459	574.921	578.816	573.065	30.1007	513.22	514.808	431.385	486.471	496.297	519.83	451.332	489.153	30.1007	413.472	407.535	413.855	411.621
31.2153	622.759	488.148	630.848	626.804	631.868	484.53	627.398	629.633	31.2153	704.305	605.397	612.518	640.74	700.045	621.595	623.66	648.434	31.2153	591.844	617.131	584.226	597.734	605.551	609.897	598.857	604.768	31.2153	554.798	563.494	562.678	560.323	567.996	577.577	581.546	575.706	31.2153	488.667	504.48	468.733	487.293	498.291	521.939	453.18	491.137	31.2153	408.936	402.957	405.325	405.74
32.33	616.696	479.047	620.597	618.646	635.193	487.168	630.655	632.924	32.33	691.693	626.552	624.425	647.557	703.556	624.826	626.886	651.756	32.33	586.817	600.243	591.303	592.787	608.548	612.907	601.794	607.75	32.33	548.044	574.901	583.397	568.781	570.533	580.233	584.277	578.348	32.33	493.39	510.797	441.127	481.771	500.286	524.048	455.028	493.121	32.33	400.955	394.933	397.278	397.722
33.4447	642.035	481.891	648.649	645.342	638.517	489.806	633.912	636.214	33.4447	695.503	625.777	620.663	647.314	707.067	628.056	630.111	655.078	33.4447	603.293	615.567	587.547	602.136	611.544	615.916	604.732	610.731	33.4447	572.693	570.64	582.185	575.173	573.07	582.889	587.008	580.989	33.4447	501.188	506.282	455.992	487.821	502.28	526.158	456.877	495.105	33.4447	424.378	418.313	383.159	408.617
34.5593	625.956	480.761	661.07	643.513	641.841	492.444	637.169	639.505	34.5593	693.85	619.276	650.875	654.667	710.578	631.287	633.336	658.4	34.5593	615.482	618.419	582.149	605.35	614.541	618.925	607.669	613.712	34.5593	555.923	600.353	575.247	577.174	575.607	585.545	589.739	583.63	34.5593	499.444	500.125	445.41	481.66	504.274	528.267	458.725	497.089	34.5593	406.382	400.274	413.635	406.764
35.6747	658.587	491.666	646.99	652.789	645.167	495.084	640.428	642.797	35.6747	708.745	648.851	637.959	665.185	714.091	634.519	636.563	661.725	35.6747	625.08	617.678	605.483	616.081	617.54	621.936	610.608	616.695	35.6747	587.864	586.938	604.386	593.063	578.146	588.203	592.471	586.273	35.6747	495.416	522.699	463.317	493.811	506.27	530.377	460.574	499.074	35.6747	437.098	430.947	395.787	421.277
36.7893	659.071	494.365	646.466	652.769	648.491	497.722	643.685	646.088	36.7893	712.355	666.757	648.425	675.846	717.602	637.75	639.789	665.047	36.7893	619.795	616.803	606.203	614.267	620.537	624.946	613.546	619.676	36.7893	587.658	596.905	621.855	602.139	580.683	590.859	595.202	588.915	36.7893	505.642	522.659	476.517	501.606	508.265	532.486	462.422	501.058	36.7893	435.665	429.473	425.872	430.337
37.904	651.122	496.548	643.804	647.463	651.815	500.36	646.942	649.378	37.904	715.258	642.182	632.204	663.215	721.112	640.98	643.014	668.369	37.904	622.932	619.458	606.75	616.38	623.533	627.955	616.483	622.657	37.904	579.017	580.184	596.843	585.348	583.22	593.516	597.932	591.556	37.904	503.449	522.446	470.105	498.667	510.259	534.595	464.27	503.041	37.904	425.799	419.564	408.929	418.097
39.0187	657.34	505.537	649.373	653.356	655.139	502.999	650.199	652.669	39.0187	727.517	637.434	656.564	673.838	724.623	644.211	646.239	671.691	39.0187	617.278	607.391	635.301	619.99	626.53	630.964	619.421	625.639	39.0187	584.544	604.044	591.657	593.415	585.757	596.172	600.663	594.197	39.0187	505.041	550.236	475.974	510.417	512.253	536.704	466.118	505.025	39.0187	430.099	423.822	427.415	427.112
40.134	666.575	501.708	658.678	662.627	658.465	505.638	653.458	655.961	40.134	722.153	650.231	653.514	675.299	728.136	647.443	649.467	675.015	40.134	610.644	606.606	626.726	614.659	629.529	633.975	622.36	628.621	40.134	593.086	600.493	604.016	599.198	588.295	598.829	603.396	596.84	40.134	527.968	540.899	452.174	507.014	514.249	538.815	467.967	507.01	40.134	437.416	431.096	438.156	435.556
41.2487	657.059	494.736	647.153	652.106	661.789	508.276	656.715	659.252	41.2487	712.467	650.368	656.402	673.079	731.647	650.674	652.692	678.338	41.2487	626.979	621.322	638.405	628.902	632.526	636.985	625.298	631.603	41.2487	582.876	602.879	603.714	596.49	590.832	601.486	606.126	599.481	41.2487	523.152	551.816	460.998	511.989	516.243	540.924	469.815	508.994	41.2487	425.98	419.617	425.377	423.658
42.3633	666.061	505.638	662.261	664.161	665.113	510.915	659.972	662.542	42.3633	727.356	662.389	654.085	681.276	735.158	653.904	655.917	681.66	42.3633	643.32	629.16	618.58	630.353	635.522	639.994	628.235	634.584	42.3633	591.184	600.06	615.296	602.18	593.369	604.142	608.857	602.123	42.3633	492.956	531.229	486.958	503.714	518.238	543.033	471.663	510.978	42.3633	433.061	426.656	402.098	420.605
43.478	672.12	525.546	656.034	664.077	668.437	513.553	663.229	665.833	43.478	754.629	641.488	648.164	681.427	738.669	657.135	659.142	684.982	43.478	644.381	626.549	640.901	637.277	638.519	643.003	631.173	637.565	43.478	596.549	593.637	593.955	594.713	595.906	606.798	611.588	604.764	43.478	516.992	552.786	479.137	516.305	520.232	545.142	473.512	512.962	43.478	437.199	430.752	430.483	432.811
44.5933	682.099	519.955	669.116	675.607	671.763	516.192	666.488	669.125	44.5933	746.841	660.968	646.294	684.701	742.182	660.367	662.37	688.306	44.5933	645.199	631.784	628.635	635.206	641.518	646.014	634.112	640.548	44.5933	605.832	591.264	612.995	603.364	598.445	609.456	614.32	607.407	44.5933	506.784	539.756	459.878	502.139	522.228	547.252	475.361	514.947	44.5933	445.255	438.765	409.769	431.263
45.708	682.211	503.786	679.416	680.813	675.087	518.831	669.745	672.416	45.708	724.508	636.411	655.693	672.204	745.692	663.598	665.595	691.628	45.708	637.178	640.563	631.436	636.392	644.515	649.024	637.049	643.529	45.708	605.247	600.159	587.997	597.801	600.982	612.112	617.051	610.048	45.708	532.618	541.793	469.913	514.775	524.222	549.361	477.209	516.931	45.708	443.443	436.911	421.024	433.793
46.8227	669.913	513.109	680.529	675.221	678.411	521.469	673.002	675.706	46.8227	737.226	671.63	650.296	686.384	749.203	666.828	668.82	694.951	46.8227	637.125	654.567	643.461	645.051	647.512	652.033	639.987	646.51	46.8227	592.252	594.257	622.774	603.094	603.519	614.768	619.782	612.69	46.8227	512.452	553.053	498.236	521.247	526.217	551.471	479.057	518.915	46.8227	429.22	422.646	424.527	425.464
47.9373	670.48	548.163	651.419	660.949	681.735	524.107	676.259	678.997	47.9373	785.324	668.598	670.053	707.992	752.714	670.059	672.046	698.273	47.9373	649.5	665.671	625.266	646.812	650.508	655.042	642.924	649.492	47.9373	592.119	613.509	619.3	608.31	606.056	617.424	622.512	615.331	47.9373	532.139	534.091	463.75	509.994	528.211	553.58	480.905	520.899	47.9373	427.861	421.244	411.079	420.061
49.0527	690.529	520.683	688.893	689.711	685.061	526.747	679.518	682.289	49.0527	747.438	642.771	681.265	690.491	756.227	673.291	675.273	701.597	49.0527	639.598	655.152	642.644	645.798	653.507	658.053	645.863	652.475	49.0527	611.469	624.214	593.031	609.571	608.595	620.082	625.245	617.974	49.0527	532.467	550.703	485.352	522.841	530.207	555.69	482.754	522.884	49.0527	445.982	439.323	424.747	436.684
50.1673	687.344	522.876	677.563	682.454	688.385	529.385	682.775	685.58	50.1673	750.352	682.613	691.094	708.02	759.738	676.522	678.498	704.919	50.1673	641.636	651.124	649.895	647.552	656.504	661.063	648.801	655.456	50.1673	607.583	633.537	632.429	624.517	611.132	622.738	627.975	620.615	50.1673	527.769	557.187	459.122	514.693	532.201	557.799	484.602	524.867	50.1673	440.868	434.167	426.782	433.939
51.282	675.7	524.207	682.079	678.889	691.709	532.023	686.032	688.87	51.282	752.08	698.879	694.523	715.16	763.249	679.753	681.723	708.241	51.282	665.39	670.524	650.368	662.094	659.501	664.072	651.738	658.437	51.282	595.238	636.459	648.251	626.649	613.669	625.394	630.706	623.256	51.282	532.44	556.891	481.938	523.756	534.195	559.908	486.45	526.851	51.282	427.295	420.551	446.722	431.523
52.3967	685.276	521.629	702.449	693.863	695.033	534.661	689.289	692.161	52.3967	748.434	675.628	694.756	706.273	766.759	682.983	684.949	711.564	52.3967	682.425	681.122	663.636	675.728	662.497	667.081	654.676	661.418	52.3967	604.111	636.184	624.556	621.617	616.206	628.051	633.437	625.898	52.3967	541.42	569.391	484.064	531.625	536.19	562.017	488.298	528.835	52.3967	434.94	428.154	435.027	432.707
53.512	712.832	522.397	668.398	690.615	698.359	537.301	692.548	695.453	53.512	749.388	697.585	693.777	713.583	770.272	686.216	688.176	714.888	53.512	654.557	662.269	643.042	653.29	665.496	670.092	657.615	664.401	53.512	630.965	634.696	646.067	637.243	618.745	630.708	636.169	628.541	53.512	547.852	548.027	471.857	522.579	538.185	564.128	490.148	530.82	53.512	460.564	453.736	427.087	447.129
54.6267	682.155	534.286	718.87	700.513	701.683	539.939	695.805	698.744	54.6267	765.633	710.272	663.287	713.064	773.783	689.446	691.401	718.21	54.6267	661.879	666.53	649.512	659.307	668.493	673.102	660.553	667.382	54.6267	599.583	603.697	658.309	620.53	621.282	633.364	638.9	631.182	54.6267	518.031	553.727	476.16	515.973	540.18	566.237	491.996	532.804	54.6267	427.954	421.083	433.402	427.48
55.7413	714.471	543.005	700.492	707.481	705.007	542.577	699.062	702.035	55.7413	777.52	697.466	693.649	722.878	777.294	692.677	694.626	721.532	55.7413	682.312	676.408	683.215	680.645	671.49	676.111	663.49	670.364	55.7413	631.194	633.549	645.056	636.6	623.819	636.021	641.631	633.823	55.7413	563.525	586.66	478.438	542.874	542.174	568.346	493.844	534.788	55.7413	458.335	451.423	418.866	442.875
56.856	729.765	545.026	724.977	727.371	708.331	545.215	702.319	705.325	56.856	780.197	695.425	673.815	716.479	780.805	695.907	697.852	724.855	56.856	666.759	660.468	671.265	666.164	674.486	679.12	666.427	673.345	56.856	645.782	613.204	642.569	633.851	626.356	638.677	644.362	636.465	56.856	542.816	573.937	502.555	539.77	544.169	570.455	495.692	536.772	56.856	471.693	464.739	428.833	455.089
57.9713	706.607	549.664	699.107	702.857	711.657	547.855	705.578	708.618	57.9713	786.471	698.018	709.547	731.346	784.318	699.14	701.079	728.179	57.9713	668.746	686.643	665.183	673.524	677.485	682.131	669.367	676.328	57.9713	621.917	648.425	644.714	638.352	628.894	641.335	647.094	639.108	57.9713	545.641	567.083	496.387	536.37	546.164	572.565	497.541	538.757	57.9713	446.599	439.603	440.324	442.175
59.086	710.621	547.384	709.235	709.928	714.981	550.493	708.835	711.908	59.086	783.234	690.158	695.271	722.888	787.828	702.37	704.304	731.501	59.086	677.668	697.022	681.489	685.393	680.482	685.141	672.304	679.309	59.086	625.223	633.637	636.406	631.755	631.431	643.991	649.825	641.749	59.086	554.466	582.616	495.838	544.307	548.159	574.674	499.389	540.741	59.086	448.675	441.636	453.128	447.813
60.2007	737.024	565.411	715.751	726.387	718.305	553.131	712.092	715.199	60.2007	807.918	699.78	698.091	735.263	791.339	705.601	707.53	734.823	60.2007	688.372	699.775	663.622	683.923	683.479	688.15	675.242	682.29	60.2007	650.918	635.944	645.579	644.147	633.968	646.647	652.555	644.39	60.2007	548.449	563.975	506.342	539.589	550.153	576.783	501.237	542.725	60.2007	473.139	466.059	441.981	460.393
61.3153	716.167	554.838	728.634	722.4	721.629	555.769	715.349	718.489	61.3153	793.276	708.997	719.041	740.438	794.85	708.831	710.755	738.145	61.3153	678.636	686.762	677.424	680.941	686.476	691.159	678.179	685.271	61.3153	629.351	656.381	654.347	646.693	636.505	649.303	655.286	647.032	61.3153	542.081	577.004	481.825	533.636	552.148	578.893	503.085	544.709	61.3153	450.342	443.219	441.669	445.077
62.43	724.288	554.68	699.702	711.995	724.953	558.408	718.606	721.78	62.43	792.957	721.554	710.264	741.592	798.361	712.062	713.98	741.468	62.43	677.233	689.124	681.059	682.472	689.472	694.169	681.117	688.253	62.43	636.761	647.09	666.454	650.101	639.043	651.959	658.017	649.673	62.43	544.338	579.863	512.513	545.571	554.142	581.002	504.934	546.692	62.43	456.521	449.357	438.322	448.067
63.5453	724.073	568.378	715.657	719.865	728.279	561.047	721.865	725.072	63.5453	811.688	723.606	714.194	749.829	801.874	715.294	717.207	744.792	63.5453	684.278	685.422	660.301	676.667	692.471	697.18	684.056	691.236	63.5453	635.835	650.505	668.056	651.465	641.581	654.617	660.749	652.316	63.5453	564.141	558.329	495.775	539.415	556.138	583.112	506.783	548.677	63.5453	454.364	447.158	438.229	446.584
64.66	737.943	570.307	710.247	724.095	731.603	563.686	725.122	728.363	64.66	814.237	721.852	726.369	754.153	805.385	718.525	720.433	748.114	64.66	678.363	705.633	698.647	694.214	695.468	700.189	686.993	694.217	64.66	648.992	662.165	665.851	659.003	644.118	657.273	663.48	654.957	64.66	551.066	595.899	510.907	552.624	558.132	585.221	508.631	550.661	64.66	466.291	459.043	453.303	459.545
65.7747	747.502	567.709	720.604	734.053	734.927	566.324	728.379	731.653	65.7747	810.56	745.387	718.778	758.242	808.895	721.755	723.658	751.436	65.7747	693.097	698.895	676.844	689.612	698.465	703.198	689.931	697.198	65.7747	657.838	654.058	688.934	666.943	646.655	659.929	666.211	657.598	65.7747	547.113	573.319	526.497	548.977	560.126	587.33	510.479	552.645	65.7747	473.905	466.615	436.666	459.062
66.8893	737.281	564.376	722.466	729.873	738.252	568.962	731.636	734.944	66.8893	805.874	715.343	721.112	747.443	812.406	724.986	726.883	754.758	66.8893	724.617	727.668	662.301	704.862	701.461	706.208	692.868	700.179	66.8893	646.903	655.876	658.438	653.739	649.192	662.585	668.941	660.24	66.8893	574.95	557.999	516.905	549.951	562.121	589.439	512.327	554.629	66.8893	461.738	454.406	460.918	459.021
68.0047	743.789	582.49	758.188	750.988	741.578	571.602	734.895	738.236	68.0047	830.676	724.655	727.069	760.8	815.919	728.218	730.111	758.083	68.0047	708.585	683.013	697.567	696.388	704.46	709.219	695.807	703.162	68.0047	652.696	661.315	667.296	660.436	651.731	665.243	671.674	662.883	68.0047	571.493	592.487	506.872	556.951	564.116	591.55	514.176	556.614	68.0047	466.3	458.926	466.588	463.938
69.1193	728.405	566.396	736.846	732.626	744.902	574.24	738.152	741.527	69.1193	808.444	712.394	731.189	750.675	819.43	731.449	733.336	761.405	69.1193	682.961	698.567	702.253	694.594	707.457	712.228	698.745	706.143	69.1193	636.596	664.917	654.582	652.032	654.268	667.899	674.404	665.524	69.1193	560.255	596.393	505.542	554.064	566.111	593.659	516.024	558.598	69.1193	448.968	441.553	442.966	444.496
70.234	763.738	595.777	740.545	752.141	748.226	576.878	741.409	744.817	70.234	848.738	728.262	729.954	768.985	822.941	734.679	736.561	764.727	70.234	698.657	726.575	695.452	706.894	710.454	715.237	701.682	709.124	70.234	671.212	663.164	669.996	668.124	656.805	670.556	677.135	668.165	70.234	572.491	588.812	514.21	558.505	568.105	595.768	517.872	560.582	70.234	482.352	474.895	448.257	468.501
71.3487	751.655	575.598	737.833	744.744	751.55	579.516	744.666	748.108	71.3487	820.887	745.651	729.824	765.454	826.452	737.91	739.786	768.049	71.3487	721.244	723.23	681.723	708.733	713.45	718.247	704.62	712.106	71.3487	658.411	662.514	686.931	669.285	659.342	673.212	679.866	670.807	71.3487	561.864	574.304	518.001	551.389	570.1	597.877	519.72	562.566	71.3487	468.318	460.82	455.738	461.625
72.464	752.325	583.26	757.933	755.129	754.876	582.156	747.925	751.4	72.464	831.318	743.072	747.635	774.008	829.964	741.142	743.014	771.373	72.464	723.03	735.431	698.01	718.824	716.449	721.258	707.559	715.089	72.464	658.363	679.805	683.896	674.022	661.881	675.87	682.598	673.449	72.464	549.756	589.81	517.222	552.263	572.095	599.987	521.57	564.551	72.464	467.037	459.497	465.181	463.905
73.5787	750.688	576.691	759.3	754.994	758.2	584.794	751.182	754.691	73.5787	822.181	753.028	751.31	775.506	833.475	744.373	746.239	774.696	73.5787	698.41	714.422	720.701	711.177	719.446	724.267	710.497	718.07	73.5787	656.006	682.96	693.397	677.454	664.418	678.526	685.329	676.091	73.5787	558.525	611.719	520.895	563.713	574.09	602.096	523.418	566.535	73.5787	463.448	455.866	442.958	454.091
74.6933	763.355	587.215	766.972	765.163	761.524	587.432	754.439	757.981	74.6933	836.547	734.417	747.651	772.872	836.986	747.603	749.464	778.018	74.6933	717.294	736.492	727.717	727.168	722.443	727.276	713.434	721.051	74.6933	667.953	678.78	674.33	673.688	666.955	681.182	688.06	678.732	74.6933	565.136	617.953	528.893	570.66	576.084	604.206	525.266	568.518	74.6933	474.162	466.538	447.34	462.68
75.808	775.563	580.624	764.315	769.939	764.848	590.07	757.696	761.272	75.808	827.379	754.942	748.852	777.058	840.497	750.834	752.69	781.34	75.808	725.055	716.21	722.915	721.393	725.439	730.286	716.372	724.032	75.808	679.44	679.459	694.398	684.432	669.492	683.838	690.791	681.373	75.808	578.32	612.368	534.45	575.046	578.078	606.315	527.114	570.502	75.808	484.416	476.75	466.728	475.965
76.9233	752.931	576.045	744.291	748.611	768.174	592.71	760.954	764.564	76.9233	820.977	755.919	748.87	775.255	844.01	754.066	755.917	784.664	76.9233	750.261	748.119	716.227	738.202	728.438	733.297	719.311	727.015	76.9233	656.086	678.955	694.917	676.653	672.03	686.496	693.523	684.016	76.9233	582.877	604.896	513.977	567.25	580.074	608.425	528.963	572.487	76.9233	459.828	452.121	464.29	458.746
78.038	759.563	607.046	757.173	758.368	771.498	595.348	764.211	767.855	78.038	863.498	751.785	757.335	790.873	847.521	757.297	759.142	787.987	78.038	702.973	731.794	717.31	717.359	731.435	736.306	722.248	729.996	78.038	661.994	686.897	690.326	679.739	674.567	689.152	696.254	686.658	78.038	586.863	605.195	521.644	571.234	582.068	610.534	530.811	574.471	78.038	464.503	456.755	466.301	462.519
79.1527	780.087	593.653	755.765	767.926	774.822	597.986	767.468	771.145	79.1527	844.977	774.108	781.498	800.194	851.031	760.527	762.367	791.309	79.1527	725.767	748.213	711.52	728.5	734.432	739.315	725.186	732.978	79.1527	681.795	710.536	712.19	701.507	677.104	691.808	698.984	689.299	79.1527	584.583	598.621	512.561	565.255	584.063	612.643	532.659	576.455	79.1527	483.07	475.28	465.534	474.628
80.2673	798.186	600.731	781.834	790.01	778.146	600.624	770.725	774.436	80.2673	854.604	752.489	785.377	797.49	854.542	763.758	765.593	794.631	80.2673	757.288	745.464	737.095	746.616	737.429	742.325	728.123	735.959	80.2673	699.169	713.891	690.111	701.057	679.642	694.464	701.715	691.94	80.2673	580.049	623.41	530.771	578.077	586.057	614.752	534.507	578.439	80.2673	499.21	491.379	467.295	485.961
81.3827	784.506	610.265	791.751	788.128	781.472	603.264	773.984	777.728	81.3827	867.607	765.284	754.043	795.645	858.055	766.99	768.82	797.955	81.3827	765.683	742.865	718.479	742.342	740.427	745.336	731.062	738.942	81.3827	684.763	682.031	702.447	689.747	682.18	697.122	704.447	694.583	81.3827	599.1	604.008	528.078	577.062	588.053	616.863	536.357	580.424	81.3827	483.57	475.697	466.438	475.235
82.4973	783.95	603.015	774.655	779.303	784.796	605.902	777.241	781.019	82.4973	857.533	785.774	753.525	798.944	861.566	770.221	772.045	801.277	82.4973	747.333	761.543	731.268	746.715	743.424	748.345	734	741.923	82.4973	683.482	680.988	722.477	695.649	684.717	699.778	707.178	697.225	82.4973	581.378	616.01	538.302	578.563	590.047	618.972	538.205	582.408	82.4973	481.054	473.14	462.472	472.222
83.612	796.961	612.913	768.774	782.868	788.12	608.54	780.498	784.309	83.612	871.037	774.952	796.529	814.173	865.077	773.451	775.271	804.6	83.612	751.312	764.468	713.384	743.055	746.421	751.354	736.937	744.904	83.612	695.765	723.466	711.194	710.142	687.254	702.434	709.909	699.866	83.612	577.949	597.339	538.185	571.158	592.042	621.081	540.053	584.392	83.612	492.103	484.147	480.938	485.729
84.7267	765.012	599.961	797.068	781.04	791.444	611.179	783.755	787.6	84.7267	853.121	784.829	762.3	800.084	868.588	776.682	778.496	807.922	84.7267	767.16	752.809	749.689	756.553	749.418	754.364	739.875	747.885	84.7267	663.088	688.711	720.61	690.803	689.791	705.091	712.64	702.507	84.7267	601.921	632.856	549.112	594.63	594.036	623.19	541.901	586.376	84.7267	458.191	450.194	463.777	457.388
85.842	799.582	630.551	799.078	799.33	794.77	613.818	787.014	790.892	85.842	895.076	785.792	766.475	815.781	872.101	779.914	781.723	811.246	85.842	756.406	748.275	756.693	753.791	752.416	757.375	742.814	750.868	85.842	696.929	692.358	721.11	703.466	692.33	707.748	715.372	705.15	85.842	593.136	639.071	536.369	589.525	596.032	625.3	543.75	588.361	85.842	490.797	482.759	464.069	479.209
86.9567	784.886	604.984	766.312	775.599	798.094	616.456	790.271	794.183	86.9567	859.815	765.528	792.659	806.001	875.611	783.145	784.948	814.568	86.9567	752.382	756.54	741.91	750.277	755.413	760.384	745.752	753.85	86.9567	681.503	718.013	700.384	699.967	694.867	710.404	718.103	707.791	86.9567	586.86	623.499	558.064	589.474	598.026	627.409	545.598	590.345	86.9567	474.137	466.057	482.685	474.293
88.0713	791.707	616.526	793.613	792.66	801.418	619.095	793.528	797.473	88.0713	875.578	772.418	800.631	816.209	879.122	786.375	788.174	817.89	88.0713	785.418	778.839	758.675	774.311	758.41	763.393	748.689	756.831	88.0713	687.593	725.457	706.811	706.621	697.404	713.061	720.833	710.433	88.0713	586.309	639.474	544.68	590.154	600.021	629.518	547.446	592.328	88.0713	478.992	470.871	481.079	476.981
89.186	802.741	636.879	779.577	791.159	804.742	621.733	796.785	800.764	89.186	903.457	783.201	790.431	825.696	882.633	789.606	791.399	821.213	89.186	763.03	770.253	761.525	764.936	761.407	766.403	751.627	759.812	89.186	697.896	714.728	717.131	709.918	699.941	715.717	723.564	713.074	89.186	599.109	641.534	555.524	598.723	602.015	631.628	549.294	594.312	89.186	488.059	479.896	475.167	481.041
90.3013	808.126	631.276	806.162	807.144	808.068	624.372	800.044	804.056	90.3013	895.645	781.417	811.389	829.484	886.146	792.838	794.626	824.537	90.3013	780.5	779.235	764.143	774.626	764.405	769.414	754.566	762.795	90.3013	702.549	735.156	714.882	717.529	702.48	718.375	726.297	715.717	90.3013	612.694	643.36	560.244	605.433	604.011	633.738	551.143	596.297	90.3013	491.476	483.273	477.01	483.92
91.416	806.598	623.681	807.808	807.203	811.392	627.011	803.301	807.347	91.416	885.096	802.363	789.984	825.814	889.657	796.069	797.851	827.859	91.416	786.692	763.957	776.374	775.675	767.402	772.423	757.503	765.776	91.416	700.287	713.22	735.364	716.29	705.017	721.031	729.027	718.358	91.416	604.322	654.8	565.566	608.23	606.005	635.847	552.992	598.281	91.416	487.979	479.734	478.817	482.176
92.5307	813.663	624.891	806.997	810.33	814.716	629.649	806.558	810.637	92.5307	886.652	813.395	804.306	834.784	893.167	799.299	801.077	831.181	92.5307	786.596	764.331	783.508	778.145	770.399	775.432	760.441	768.757	92.5307	706.618	727.011	745.931	726.52	707.554	723.687	731.758	721	92.5307	588.556	661.141	571.382	607.026	607.999	637.956	554.84	600.265	92.5307	493.074	484.788	478.718	485.527
93.6453	840.603	628.905	813.348	826.975	818.04	632.287	809.815	813.928	93.6453	892.063	790.906	788.952	823.974	896.678	802.53	804.302	834.503	93.6453	765.083	784.659	751.302	767.015	773.396	778.442	763.378	771.738	93.6453	732.823	711.125	722.975	722.308	710.091	726.343	734.489	723.641	93.6453	598.381	628.143	550.229	592.251	609.994	640.065	556.688	602.249	93.6453	518.043	509.716	473.554	500.437
94.76	804.236	648.839	807.789	806.013	821.364	634.925	813.072	817.218	94.76	919.366	807.461	818.946	848.591	900.189	805.761	807.527	837.826	94.76	774.349	793.623	769.826	779.266	776.393	781.451	766.316	774.72	94.76	695.721	740.587	739.064	725.124	712.628	728.999	737.22	726.282	94.76	620.983	645.873	553.989	606.948	611.988	642.174	558.536	604.233	94.76	479.705	471.336	472.384	474.475
95.8753	850.683	640.675	822.377	836.53	824.69	637.565	816.331	820.511	95.8753	908.032	797.312	808.067	837.804	903.702	808.993	810.755	841.15	95.8753	787.54	819	790.027	798.856	779.391	784.462	769.255	777.703	95.8753	741.431	729.175	728.448	733.018	715.166	731.657	739.952	728.925	95.8753	634.107	665.28	550.128	616.505	613.984	644.285	560.385	606.218	95.8753	524.178	515.769	452.93	497.626
96.99	833.618	635.285	827.858	830.738	828.014	640.203	819.588	823.801	96.99	900.512	804.678	803.448	836.213	907.213	812.224	813.98	844.472	96.99	765.855	787.083	775.887	776.275	782.388	787.471	772.192	780.684	96.99	723.629	724.023	735.347	727.666	717.703	734.313	742.683	731.566	96.99	633.865	650.345	558.67	614.294	615.978	646.394	562.233	608.202	96.99	505.14	496.689	461.977	487.935
98.1047	835.602	650.419	830.232	832.917	831.338	642.841	822.845	827.092	98.1047	921.213	830.545	805.705	852.488	910.724	815.454	817.205	847.794	98.1047	795.713	772.478	773.678	780.623	785.385	790.481	775.13	783.665	98.1047	724.875	725.746	760.747	737.122	720.241	736.969	745.413	734.208	98.1047	602.728	647.341	555.621	601.897	617.973	648.503	564.081	610.186	98.1047	505.149	496.657	463.273	488.36
99.2193	824.854	650.229	824.923	824.889	834.662	645.479	826.102	830.382	99.2193	920.844	820.407	817.383	852.878	914.234	818.685	820.431	851.117	99.2193	780.998	816.402	760.785	786.061	788.382	793.49	778.067	786.646	99.2193	713.387	736.888	750.14	733.472	722.778	739.626	748.144	736.849	99.2193	608.88	633.652	557.207	599.913	619.967	650.612	565.929	612.169	99.2193	492.425	483.892	500.693	492.337
100.335	844.71	661.341	818.87	831.79	837.988	648.119	829.361	833.675	100.335	936.015	831.15	813.728	860.298	917.747	821.917	823.658	854.441	100.335	783.498	802.162	781.904	789.188	791.38	796.501	781.006	789.629	100.335	732.504	732.698	760.414	741.872	725.316	742.283	750.876	739.492	100.335	626.213	653.975	565.282	615.157	621.963	652.722	567.778	614.155	100.335	510.304	501.731	472.004	494.68
101.449	826.194	653.894	818.187	822.191	841.312	650.757	832.618	836.965	101.449	925.667	834.085	848.696	869.483	921.258	825.148	826.883	857.763	101.449	789.701	811.09	780.439	793.743	794.377	799.51	783.944	792.61	101.449	713.247	767.13	762.879	747.752	727.853	744.939	753.607	742.133	101.449	611.316	651.712	576.05	613.026	623.957	654.831	569.627	616.138	101.449	489.811	481.196	464.415	478.474
102.564	829.104	632.46	823.294	826.199	844.637	653.395	835.875	840.256	102.564	896.086	832.381	819.183	849.217	924.769	828.378	830.108	861.085	102.564	810.478	807.459	803.186	807.041	797.374	802.52	786.881	795.592	102.564	715.416	737.08	760.706	737.734	730.39	747.596	756.338	744.775	102.564	641.371	673.662	565.765	626.933	625.951	656.941	571.475	618.122	102.564	490.741	482.086	502.981	491.936
103.679	843.601	637.976	848.974	846.287	847.961	656.033	839.132	843.546	103.679	903.561	838.163	842.723	861.482	928.28	831.609	833.334	864.407	103.679	814.745	820.577	800.321	811.881	800.371	805.529	789.819	798.573	103.679	729.17	760.083	766.017	751.757	732.927	750.252	759.069	747.416	103.679	634.618	669.999	561.543	622.054	627.946	659.05	573.323	620.106	103.679	503.259	494.562	474.511	490.777
104.794	878.099	647.662	844.988	861.544	851.287	658.673	842.391	846.839	104.794	916.771	829.826	855.241	867.279	931.793	834.841	836.561	867.732	104.794	818.295	811.67	794.658	808.207	803.369	808.54	792.758	801.556	104.794	762.926	772.063	757.209	764.066	735.466	752.91	761.801	750.059	104.794	633.583	663.536	591.686	629.602	629.942	661.16	575.172	622.091	104.794	535.777	527.039	487.614	516.81
105.909	862.827	675.207	843.554	853.191	854.611	661.311	845.648	850.129	105.909	954.536	831.596	846.268	877.467	935.304	838.072	839.786	871.054	105.909	789.891	809.408	784.173	794.491	806.366	811.549	795.696	804.537	105.909	746.909	762.552	758.507	755.989	738.003	755.566	764.532	752.7	105.909	628.976	652.252	583.902	621.71	631.936	663.269	577.02	624.075	105.909	518.522	509.744	489.568	505.945
107.023	865.958	670.809	870.745	868.351	857.935	663.949	848.905	853.42	107.023	948.38	849.607	839.581	879.19	938.814	841.302	843.011	874.376	107.023	802.653	827.726	799.256	809.878	809.363	814.559	798.633	807.518	107.023	749.295	755.327	776.046	760.223	740.54	758.222	767.263	755.341	107.023	640.998	666.535	598.546	635.36	633.93	665.378	578.868	626.059	107.023	519.671	510.852	488.915	506.479
108.138	841.21	672.528	861.847	851.528	861.259	666.588	852.162	856.71	108.138	950.634	845.434	838.188	878.085	942.325	844.533	846.237	877.698	108.138	829.171	809.038	812.102	816.77	812.36	817.568	801.571	810.499	108.138	723.802	753.394	771.4	749.532	743.077	760.878	769.993	757.983	108.138	640.402	678.581	579.525	632.836	635.925	667.487	580.716	628.043	108.138	492.939	484.079	468.112	481.71
109.253	872.742	675	852.339	862.54	864.585	669.227	855.421	860.003	109.253	953.923	842.104	844.913	880.313	945.838	847.765	849.464	881.022	109.253	833.739	819.481	807.52	820.247	815.358	820.579	804.51	813.482	109.253	754.588	759.578	767.597	760.588	745.616	763.536	772.726	760.626	109.253	646.05	673.198	586.272	635.173	637.92	669.598	582.565	630.028	109.253	522.487	513.586	490.731	508.935
110.368	864.902	676.382	860.07	862.486	867.909	671.865	858.678	863.293	110.368	955.713	854.349	856.281	888.781	949.349	850.996	852.689	884.345	110.368	816.828	813.091	792.307	807.409	818.355	823.588	807.447	816.464	110.368	746	770.406	779.369	765.259	748.153	766.192	775.456	763.267	110.368	643.909	657.183	582.76	627.951	639.915	671.707	584.414	632.012	110.368	512.661	503.72	524.907	513.763
111.483	871.361	674.03	851.129	861.245	871.233	674.504	861.935	866.584	111.483	952.371	850.088	864.359	888.939	952.86	854.226	855.915	887.667	111.483	809.7	838.546	798.359	815.535	821.352	826.598	810.385	819.445	111.483	751.712	777.942	774.633	768.096	750.69	768.848	778.187	765.908	111.483	651.781	662.433	596.204	636.806	641.909	673.816	586.262	633.996	111.483	517.134	508.152	493.771	506.353
112.597	865.094	665.06	834.324	849.709	874.557	677.142	865.192	869.874	112.597	939.927	849.126	852.223	880.425	956.371	857.457	859.14	890.989	112.597	830.075	820.484	825.864	825.474	824.349	829.607	813.322	822.426	112.597	744.697	765.265	773.196	761.052	753.227	771.504	780.918	768.55	112.597	636.574	689.135	600.954	642.221	643.904	675.925	588.11	635.979	112.597	508.88	499.858	495.213	501.317
113.713	891.303	689.587	848.061	869.682	877.883	679.782	868.451	873.167	113.713	973.541	872.627	851.956	899.374	959.883	860.689	862.367	894.313	113.713	830.544	852.527	810.209	831.093	827.347	832.618	816.261	825.409	113.713	770.156	764.455	796.222	776.944	755.765	774.162	783.65	771.193	113.713	627.075	672.676	594.567	631.439	645.899	678.035	589.959	637.964	113.713	533.101	524.038	502.665	519.935
114.827	901.058	674.362	867.286	884.172	881.207	682.42	871.708	876.457	114.827	952.497	854.49	867.064	891.351	963.394	863.92	865.592	897.635	114.827	822.678	843.373	838.148	834.733	830.344	835.627	819.199	828.39	114.827	779.161	779.021	777.609	778.597	758.302	776.818	786.381	773.834	114.827	656.83	699.811	596.938	651.193	647.894	680.144	591.807	639.948	114.827	540.867	531.763	486.551	519.727
115.942	896.289	696.903	888.871	892.58	884.531	685.058	874.965	879.748	115.942	983.381	879.653	873.628	912.22	966.905	867.15	868.818	900.958	115.942	856.932	820.265	836.544	837.913	833.341	838.637	822.136	831.371	115.942	773.64	785.04	802.295	786.992	760.84	779.474	789.112	776.475	115.942	655.057	697.403	576.247	642.902	649.888	682.254	593.655	641.932	115.942	534.107	524.963	494.005	517.692
117.057	872.04	709.146	880.319	876.18	887.855	687.696	878.222	883.038	117.057	1000.1	870.179	879.878	916.72	970.416	870.381	872.043	904.28	117.057	812.697	812.989	832.665	819.45	836.338	841.646	825.074	834.353	117.057	748.64	790.746	792.344	777.243	763.377	782.131	791.842	779.117	117.057	663.087	692.719	610.187	655.331	651.882	684.363	595.503	643.916	117.057	507.868	498.682	488.877	498.476
118.172	897.447	678.034	887.65	892.549	891.181	690.336	881.481	886.331	118.172	957.214	886.972	864.733	902.973	973.929	873.613	875.27	907.604	118.172	840.691	831.354	816.957	829.667	839.336	844.657	828.013	837.335	118.172	773.294	775.057	808.661	785.671	765.915	784.788	794.575	781.759	118.172	647.909	676.205	597.563	640.559	653.878	686.473	597.352	645.901	118.172	531.283	522.057	504.14	519.16
119.287	894.165	700.752	881.5	887.833	894.505	692.974	884.738	889.621	119.287	988.34	878.969	887.476	918.262	977.44	876.844	878.496	910.926	119.287	839.975	859.086	847.242	848.768	842.333	847.666	830.951	840.317	119.287	769.258	797.255	800.18	788.898	768.452	787.445	797.305	784.401	119.287	673.027	705.683	601.211	659.974	655.872	688.582	599.2	647.885	119.287	526.008	516.742	492.021	511.59
120.401	923.872	708.792	868.915	896.394	897.829	695.612	887.995	892.912	120.401	999.284	871.94	874.856	915.36	980.95	880.074	881.721	914.249	120.401	850.73	856.633	830.469	845.944	845.33	850.676	833.888	843.298	120.401	798.212	784.089	792.672	791.658	770.989	790.101	800.036	787.042	120.401	663.284	688.103	616.543	655.977	657.867	690.691	601.049	649.869	120.401	553.722	544.415	502.791	533.643
121.516	883.87	715.418	891.755	887.813	901.153	698.25	891.252	896.202	121.516	1008.28	883.963	880.518	924.255	984.461	883.305	884.946	917.571	121.516	848.227	857.955	827.982	844.721	848.327	853.685	836.826	846.279	121.516	757.454	789.204	804.217	783.625	773.526	792.757	802.767	789.683	121.516	660.641	684.809	590.331	645.26	659.861	692.8	602.897	651.853	121.516	511.725	502.377	510.599	508.234
122.631	892.973	687.473	903.794	898.384	904.477	700.888	894.509	899.493	122.631	969.748	876.384	904.544	916.892	987.972	886.535	888.171	920.893	122.631	844.136	872.484	847.219	854.613	851.324	856.694	839.763	849.26	122.631	765.802	812.684	796.158	791.548	776.063	795.413	805.498	792.325	122.631	650.977	703.238	603.524	652.58	661.856	694.909	604.745	653.837	122.631	518.833	509.445	497.713	508.664
123.746	919.304	698.356	874.706	897.005	907.803	703.528	897.768	902.785	123.746	984.601	885.763	879.241	916.535	991.485	889.768	891.399	924.217	123.746	852.548	838.259	823.19	837.999	854.322	859.705	842.702	852.243	123.746	791.376	786.833	805.057	794.422	778.602	798.071	808.23	794.968	123.746	678.623	678.401	596.459	651.161	663.851	697.02	606.594	655.822	123.746	543.167	533.739	506.44	527.782
124.861	926.47	707.572	905.706	916.088	911.127	706.166	901.025	906.076	124.861	997.162	893.408	922.732	937.767	994.996	892.998	894.624	927.539	124.861	862.65	866.24	841.321	856.737	857.319	862.715	845.64	855.224	124.861	797.785	829.775	812.222	813.261	781.139	800.727	810.961	797.609	124.861	658.242	695.723	610.997	654.987	665.846	699.129	608.442	657.805	124.861	548.337	538.868	519.245	535.483
125.975	937.887	703.252	892.644	915.266	914.451	708.804	904.282	909.366	125.975	991.11	873.806	890.522	918.479	998.507	896.229	897.849	930.862	125.975	856.648	861.546	841.211	853.135	860.316	865.724	848.577	858.206	125.975	808.444	797.017	792.139	799.2	783.676	803.383	813.692	800.25	125.975	668.182	694.804	631.074	664.687	667.84	701.238	610.29	659.789	125.975	557.755	548.246	477.825	527.942
127.09	928.177	707.847	920.332	924.255	917.775	711.442	907.539	912.657	127.09	997.317	895.341	920.859	937.839	1002.02	899.459	901.075	934.184	127.09	866.849	869.661	864.858	867.123	863.313	868.733	851.515	861.187	127.09	797.975	826.804	813.193	812.657	786.213	806.039	816.422	802.892	127.09	680.617	717.641	600.892	666.383	669.835	703.347	612.138	661.773	127.09	546.046	536.496	513.767	532.103
128.205	928.262	709.301	899.871	914.066	921.101	714.082	910.798	915.949	128.205	999.203	910.933	897.235	935.791	1005.53	902.692	904.302	937.508	128.205	864.985	875.638	887.442	876.022	866.311	871.744	854.454	864.17	128.205	797.3	802.631	828.303	809.411	788.752	808.697	819.155	805.534	128.205	662.948	739.414	634.036	678.799	671.83	705.457	613.987	663.758	128.205	544.131	534.541	524.301	534.325
129.32	924.653	720.971	919.359	922.006	924.425	716.72	914.055	919.24	129.32	1015.14	917.135	915.888	949.387	1009.04	905.922	907.527	940.83	129.32	870.226	879.44	858.267	869.311	869.308	874.754	857.391	867.151	129.32	792.931	820.734	834.022	815.895	791.289	811.353	821.885	808.176	129.32	660.468	709.428	626.913	665.603	673.825	707.566	615.835	665.742	129.32	538.522	528.891	496.503	521.305
130.435	939.415	698.207	927.263	933.339	927.749	719.359	917.312	922.531	130.435	983.725	920.183	899.613	934.507	1012.55	909.153	910.752	944.152	130.435	858.169	853.348	869.314	860.277	872.305	877.763	860.329	870.132	130.435	806.931	803.908	836.587	815.809	793.826	814.009	824.616	810.817	130.435	689.478	719.664	626.819	678.654	675.819	709.676	617.684	667.726	130.435	551.282	541.611	510.462	534.452
131.549	915.636	708.712	921.154	918.395	931.073	721.997	920.569	925.821	131.549	998.057	918.45	934.705	950.404	1016.06	912.383	913.978	947.475	131.549	885.44	895.709	858.07	879.74	875.302	880.772	863.266	873.113	131.549	782.391	838.448	834.371	818.403	796.363	816.666	827.347	813.458	131.549	673.106	707.607	614.788	665.167	677.813	711.785	619.532	669.71	131.549	525.5	515.789	516.863	519.384
132.665	946.858	722.85	924.716	935.787	934.399	724.636	923.828	929.114	132.665	1017.38	914.819	923.654	951.952	1019.58	915.616	917.205	950.799	132.665	882.104	881.362	858.584	874.017	878.3	883.783	866.206	876.096	132.665	812.85	826.845	830.256	823.317	798.901	819.323	830.079	816.101	132.665	676.208	707.308	628.076	670.531	679.809	713.895	621.381	671.695	132.665	554.719	544.968	511.014	536.9
133.779	931.528	734.795	919.322	925.425	937.723	727.275	927.085	932.404	133.779	1033.7	916.041	906.836	952.191	1023.09	918.846	920.43	954.121	133.779	889.255	908.386	881.664	893.101	881.297	886.793	869.143	879.078	133.779	796.757	809.474	830.994	812.408	801.439	821.979	832.81	818.743	133.779	702.768	729.575	631.082	687.808	681.803	716.004	623.229	673.679	133.779	537.385	527.593	475.94	513.639
134.894	968.064	713.236	920.336	944.2	941.047	729.913	930.342	935.695	134.894	1003.94	941.101	955.603	966.881	1026.6	922.077	923.655	957.443	134.894	875.901	891.152	887.564	884.873	884.294	889.802	872.08	882.059	134.894	832.529	857.689	855.568	848.595	803.976	824.636	835.541	821.384	134.894	667.404	734.661	625.757	675.941	683.798	718.113	625.077	675.663	134.894	571.916	562.084	493.892	542.631
136.009	927.865	735.44	933.52	930.693	944.372	732.551	933.599	938.985	136.009	1034.36	918.468	923.496	958.774	1030.11	925.307	926.881	960.765	136.009	899.143	902.88	873.418	891.814	887.291	892.811	875.018	885.04	136.009	791.565	825.028	832.45	816.348	806.513	827.292	838.271	824.025	136.009	687.798	719.701	622.986	676.828	685.792	720.222	626.925	677.647	136.009	529.712	519.84	516.557	522.036
137.124	949.771	737.304	953.895	951.833	947.698	735.191	936.858	942.278	137.124	1036.81	936.848	939.088	970.914	1033.62	928.54	930.108	964.09	137.124	897.794	907.02	891.169	898.661	890.289	895.822	877.957	888.023	137.124	812.705	840.065	850.344	834.372	809.051	829.95	841.004	826.668	137.124	686.605	736.637	624.419	682.554	687.788	722.333	628.774	679.632	137.124	549.611	539.699	525.449	538.253
138.239	929.442	743.102	935.261	932.351	951.022	737.829	940.115	945.568	138.239	1044.67	953.021	908.624	968.771	1037.13	931.77	933.333	967.412	138.239	886.256	915.005	881.49	894.251	893.286	898.832	880.895	891.004	138.239	791.61	809.047	866.032	822.229	811.588	832.606	843.734	829.31	138.239	693.565	726.143	626.1	681.936	689.782	724.442	630.622	681.615	138.239	527.274	517.322	531.34	525.312
139.353	960.164	745.767	968.046	964.105	954.346	740.467	943.372	948.859	139.353	1048.22	929.73	939.972	972.64	1040.64	935.001	936.559	970.734	139.353	883.241	914.171	872.09	889.834	896.283	901.841	883.832	893.985	139.353	821.565	839.84	842.253	834.553	814.125	835.262	846.465	831.951	139.353	696.111	715.927	633.669	681.902	691.777	726.551	632.47	683.599	139.353	555.988	545.995	546.856	549.613
140.468	965.601	738.24	941.698	953.649	957.67	743.105	946.629	952.149	140.468	1037.75	947.53	949.321	978.201	1044.15	938.232	939.784	974.056	140.468	902.086	902.416	883.788	896.097	899.28	904.85	886.77	896.967	140.468	826.234	848.632	859.566	844.811	816.662	837.918	849.196	834.592	140.468	682.301	726.809	651.452	686.854	693.771	728.66	634.319	685.583	140.468	559.415	549.383	527.809	545.536
141.583	956.891	740.575	961.188	959.039	960.996	745.745	949.888	955.442	141.583	1040.85	944.089	959.82	981.587	1047.67	941.464	943.011	977.38	141.583	907.187	905.425	919.71	910.774	902.278	907.861	889.709	899.95	141.583	816.755	858.576	855.637	843.656	819.201	840.576	851.928	837.235	141.583	696.486	761.914	619.745	692.715	695.767	730.77	636.168	687.568	141.583	548.695	538.623	539.14	542.153
142.698	957.928	753.175	927.386	942.657	964.32	748.383	953.145	958.732	142.698	1058.06	943.849	951.955	984.622	1051.18	944.695	946.236	980.703	142.698	896.454	912.567	908.701	905.907	905.275	910.871	892.646	902.931	142.698	817.024	850.153	854.91	840.695	821.738	843.232	854.659	839.876	142.698	703.242	750.088	648.198	700.509	697.761	732.879	638.016	689.552	142.698	547.722	537.61	521.358	535.563
143.813	940.88	745.475	959.411	950.145	967.644	751.021	956.402	962.023	143.813	1047.36	936.355	954.106	979.274	1054.69	947.925	949.462	984.025	143.813	917.528	925.835	894.919	912.761	908.272	913.88	895.584	905.912	143.813	799.205	851.746	846.927	832.626	824.275	845.888	857.39	842.518	143.813	709.377	735.487	649.842	698.235	699.755	734.989	639.864	691.536	143.813	528.662	518.509	517.777	521.649
144.927	973.222	778.005	949.192	961.207	970.968	753.659	959.658	965.313	144.927	1091.98	955.423	917.994	988.464	1058.2	951.156	952.687	987.347	144.927	890.929	919.348	889.025	899.767	911.269	916.889	898.521	908.893	144.927	830.777	815.076	865.505	837.119	826.812	848.544	860.121	845.159	144.927	701.923	728.775	638.956	689.884	701.75	737.098	641.712	693.52	144.927	558.992	548.799	510.768	539.52
146.043	988.979	759.665	962.102	975.54	974.294	756.299	962.917	968.606	146.043	1066.64	928.758	943.324	979.576	1061.71	954.388	955.914	990.671	146.043	911.715	921.579	899.648	910.981	914.267	919.9	901.46	911.876	146.043	845.762	839.848	838.351	841.32	829.351	851.202	862.853	847.802	146.043	707.676	738.579	656.117	700.791	703.745	739.208	643.561	695.505	146.043	572.735	562.502	546.737	560.658
147.157	1000.41	750.851	955.457	977.933	977.618	758.937	966.174	971.896	147.157	1054.41	969.844	958.8	994.352	1065.22	957.619	959.14	993.994	147.157	904.791	901.519	915.721	907.344	917.264	922.91	904.398	914.857	147.157	856.418	854.765	878.946	863.377	831.888	853.858	865.584	850.443	147.157	708.565	753.833	644.992	702.463	705.74	741.317	645.409	697.489	147.157	582.15	571.877	526.474	560.167
148.272	982.343	770.45	949.937	966.14	980.942	761.575	969.431	975.187	148.272	1081.24	946.465	955.074	994.261	1068.73	960.849	962.365	997.316	148.272	940.387	931.357	919.62	930.455	920.261	925.919	907.335	917.838	148.272	837.581	850.48	855.076	847.712	834.425	856.514	868.314	853.085	148.272	721.598	756.912	632.911	703.807	707.734	743.426	647.257	699.473	148.272	562.071	551.758	541.511	551.78
149.387	981.434	770.522	958.249	969.842	984.266	764.213	972.688	978.477	149.387	1081.23	946.739	970.147	999.372	1072.24	964.08	965.59	1000.64	149.387	942.5	909.296	915.645	922.48	923.258	928.928	910.273	920.82	149.387	835.899	864.992	854.86	851.917	836.962	859.171	871.045	855.726	149.387	731.209	752.116	637.304	706.876	709.729	745.535	649.105	701.456	149.387	559.146	548.794	526.919	544.953
150.502	1005.27	756.051	985.289	995.278	987.592	766.853	975.947	981.77	150.502	1061.22	969.666	964.651	998.511	1075.76	967.312	968.817	1003.96	150.502	919.802	934.699	926.851	927.117	926.257	931.939	913.212	923.803	150.502	858.957	858.936	877.295	865.062	839.5	861.828	873.777	858.369	150.502	706.737	762.501	665.912	711.717	711.724	747.646	650.955	703.442	150.502	580.962	570.57	523.682	558.405
151.617	996.791	761.768	977.762	987.277	990.916	769.491	979.204	985.06	151.617	1068.96	985.647	955.793	1003.47	1079.27	970.543	972.043	1007.28	151.617	914.534	921.5	910.979	915.671	929.253	934.949	916.15	926.784	151.617	849.706	849.516	892.783	864.002	842.038	864.485	876.508	861.01	151.617	712.681	745.807	653.048	703.845	713.719	749.755	652.803	705.425	151.617	570.469	560.037	511.643	547.383
152.731	994.488	786.181	974.83	984.659	994.24	772.129	982.461	988.351	152.731	1102.42	1000.49	981.16	1028.02	1082.78	973.773	975.268	1010.61	152.731	935.009	939.224	939.522	937.919	932.25	937.958	919.087	929.765	152.731	846.627	874.322	907.138	876.029	844.575	867.141	879.239	863.651	152.731	710.831	773.529	655.651	713.337	715.713	751.864	654.651	707.409	152.731	566.147	555.675	547.477	556.433
153.846	1012.84	782.764	968.144	990.492	997.564	774.768	985.718	991.641	153.846	1097.6	980.96	1007.56	1028.71	1086.29	977.004	978.493	1013.93	153.846	937.923	918.581	928.329	928.278	935.247	940.967	922.025	932.746	153.846	864.202	900.159	887.112	883.824	847.112	869.797	881.97	866.293	153.846	718.192	761.514	673.733	717.813	717.708	753.973	656.499	709.393	153.846	582.481	571.969	555.428	569.959
154.961	979.39	776.484	997.538	988.464	1000.89	777.406	988.975	994.932	154.961	1088.85	971.364	971.484	1010.57	1089.8	980.234	981.719	1017.25	154.961	932.105	940.532	928.896	933.844	938.244	943.976	924.962	935.727	154.961	829.975	863.521	877.022	856.839	849.649	872.453	884.7	868.934	154.961	719.869	761.257	662.224	714.45	719.702	756.082	658.347	711.377	154.961	547.011	536.46	540.052	541.174
156.076	985.676	777.42	990.694	988.185	1004.21	780.045	992.234	998.224	156.076	1090.02	988.44	990.426	1022.96	1093.31	983.467	984.946	1020.58	156.076	934.989	966.652	942.352	947.998	941.242	946.988	927.901	938.71	156.076	835.484	881.9	893.605	870.329	852.187	875.111	887.433	871.577	156.076	713.227	773.89	657.733	714.95	721.698	758.192	660.196	713.362	156.076	551.277	540.686	536.934	542.966
157.191	1017.64	786.291	993.051	1005.34	1007.54	782.684	995.491	1001.51	157.191	1102.11	974.392	988.753	1021.75	1096.82	986.697	988.171	1023.9	157.191	933.099	945.915	933.848	937.62	944.239	949.997	930.839	941.692	157.191	866.665	879.663	879.062	875.13	854.724	877.767	890.164	874.218	157.191	712.116	764.562	660.793	712.49	723.692	760.301	662.044	715.346	157.191	581.216	570.585	546.921	566.241
158.305	1011.01	803.945	1005.27	1008.14	1010.86	785.322	998.748	1004.81	158.305	1126.27	983.999	979.787	1030.02	1100.33	989.928	991.396	1027.22	158.305	926.497	977.774	948.229	950.833	947.236	953.006	933.776	944.673	158.305	859.259	870.133	888.174	872.522	857.261	880.423	892.894	876.86	158.305	742.407	778.119	666.976	729.167	725.686	762.411	663.892	717.33	158.305	572.567	561.896	537.662	557.375
159.42	1012.93	790.234	1018.36	1015.64	1014.19	787.96	1002.01	1008.1	159.42	1107.3	994.726	982.312	1028.11	1103.85	993.158	994.622	1030.54	159.42	948.385	959.327	948.351	952.021	950.233	956.015	936.714	947.654	159.42	860.396	872.093	898.406	876.965	859.798	883.079	895.625	879.501	159.42	728.446	777.415	657.87	721.244	727.681	764.52	665.74	719.314	159.42	572.462	561.752	535.725	556.646
160.535	1025.6	803.254	1015.82	1020.71	1017.51	790.6	1005.26	1011.39	160.535	1125.08	978.742	1000.14	1034.66	1107.36	996.391	997.849	1033.87	160.535	943.502	966.747	943.585	951.278	953.231	959.027	939.653	950.637	160.535	872.284	889.36	881.926	881.19	862.337	885.737	898.357	882.144	160.535	722.798	771.825	680.972	725.198	729.676	766.63	667.59	721.299	160.535	583.106	572.356	542.021	565.828
161.65	1001.23	821.286	1015.64	1008.44	1020.84	793.238	1008.52	1014.68	161.65	1149.76	993.398	997.904	1047.02	1110.87	999.621	1001.07	1037.19	161.65	949.341	980.4	935.072	954.937	956.228	962.036	942.59	953.618	161.65	847.141	886.554	896.085	876.594	864.874	888.393	901.088	884.785	161.65	744.98	762.485	678.323	728.596	731.671	768.739	669.438	723.283	161.65	556.721	545.931	542.097	548.249
162.765	1017.26	798.483	1000.35	1008.81	1024.16	795.876	1011.78	1017.97	162.765	1118.29	1005.57	1007.23	1043.7	1114.38	1002.85	1004.3	1040.51	162.765	955.844	971.732	930.979	952.852	959.225	965.045	945.528	956.599	162.765	862.381	895.315	907.762	888.486	867.411	891.049	903.819	887.426	162.765	723.78	757.566	689.769	723.705	733.665	770.848	671.286	725.266	162.765	570.718	559.889	567.343	565.983
163.879	1033.31	797.015	1025.86	1029.59	1027.48	798.514	1015.04	1021.26	163.879	1116.16	998.969	1015.8	1043.64	1117.89	1006.08	1007.52	1043.83	163.879	969.466	961.964	953.391	961.607	962.222	968.054	948.465	959.581	163.879	877.657	903.321	900.663	893.88	869.948	893.706	906.55	890.068	163.879	732.265	779.151	663.441	724.952	735.66	772.957	673.134	727.25	163.879	584.751	573.882	539.789	566.14
164.995	1044.68	823.964	1020.47	1032.57	1030.81	801.154	1018.29	1024.55	164.995	1153.1	1011.64	999.612	1054.78	1121.4	1009.31	1010.75	1047.16	164.995	968.274	962.392	952.951	961.206	965.221	971.066	951.405	962.564	164.995	888.236	886.562	912.841	895.879	872.487	896.363	909.282	892.711	164.995	740.569	777.884	685.673	734.709	737.655	775.068	674.983	729.235	164.995	594.086	583.178	545.286	574.183
166.109	1030.57	802.314	1031.62	1031.1	1034.13	803.792	1021.55	1027.84	166.109	1123.21	1018.49	1013.74	1051.81	1124.91	1012.55	1013.98	1050.48	166.109	965.928	976.887	959.886	967.567	968.217	974.075	954.342	965.545	166.109	873.347	900.117	919.192	897.552	875.024	899.02	912.013	895.352	166.109	725.484	783.992	667.651	725.709	739.65	777.177	676.831	731.219	166.109	577.954	567.007	544.188	563.05
167.224	1034.7	808.038	1020.17	1027.44	1037.46	806.43	1024.81	1031.13	167.224	1130.96	1010.31	1009.39	1050.22	1128.43	1015.78	1017.2	1053.8	167.224	966.925	955.177	959.85	960.651	971.214	977.084	957.279	968.526	167.224	876.691	895.204	910.506	894.134	877.561	901.676	914.743	897.993	167.224	709.902	783.127	692.278	728.436	741.644	779.286	678.679	733.203	167.224	580.056	569.068	529.562	559.562
168.339	1040.63	801.165	1019.9	1030.27	1040.78	809.068	1028.07	1034.42	168.339	1121.4	1022.88	1015.26	1053.18	1131.94	1019.01	1020.43	1057.12	168.339	974.98	989.604	972.123	978.902	974.211	980.093	960.217	971.507	168.339	881.837	900.505	922.577	901.64	880.098	904.332	917.474	900.635	168.339	736.623	794.571	696.772	742.655	743.638	781.395	680.527	735.187	168.339	583.958	572.932	565.53	574.14
169.454	1046.36	816.004	1038.02	1042.19	1044.11	811.708	1031.32	1037.72	169.454	1141.68	1008.79	1030.24	1060.24	1135.45	1022.24	1023.66	1060.45	169.454	970.066	972.266	967.747	970.026	977.21	983.105	963.156	974.49	169.454	886.78	914.919	907.994	903.231	882.637	906.99	920.206	903.278	169.454	749.793	789.366	666.463	735.207	745.634	783.505	682.377	737.172	169.454	587.658	576.591	558.345	574.198
170.569	1051.67	814.741	1046.09	1048.88	1047.43	814.346	1034.58	1041.01	170.569	1139.83	1009.55	1036.54	1061.97	1138.96	1025.47	1026.88	1063.77	170.569	989.649	989.325	963.389	980.788	980.206	986.114	966.094	977.471	170.569	891.299	920.643	908.247	906.73	885.174	909.646	922.937	905.919	170.569	747.527	784.179	709.094	746.933	747.628	785.614	684.225	739.156	170.569	590.933	579.827	546.162	572.307
171.683	1039.96	818.416	1042.08	1041.02	1050.76	816.984	1037.84	1044.3	171.683	1144.77	1048.86	1029.44	1074.35	1142.47	1028.7	1030.11	1067.09	171.683	985.511	987.268	954.87	975.883	983.203	989.123	969.031	980.452	171.683	878.807	912.974	947.06	912.947	887.711	912.302	925.668	908.56	171.683	766.308	774.83	702.531	747.89	749.623	787.724	686.073	741.14	171.683	577.198	566.053	546.664	563.305
172.798	1047.24	823.446	1032.08	1039.66	1054.08	819.622	1041.1	1047.59	172.798	1151.56	1029.18	1035.48	1072.07	1145.98	1031.93	1033.33	1070.41	172.798	985.967	1001.92	966.367	984.753	986.2	992.132	971.969	983.434	172.798	885.295	918.443	926.876	910.205	890.248	914.958	928.399	911.201	172.798	755.548	785.496	692.4	744.482	751.617	789.833	687.921	743.124	172.798	582.443	571.258	566.575	573.425
173.913	1049.51	820.075	1061.03	1055.27	1057.41	822.262	1044.35	1050.88	173.913	1146.81	1031.57	1053.32	1077.24	1149.49	1035.16	1036.56	1073.74	173.913	976.452	1006.79	965.597	982.947	989.199	995.144	974.908	986.417	173.913	886.773	935.715	928.774	917.087	892.786	917.616	931.131	913.844	173.913	779.029	783.895	683.605	748.843	753.613	791.943	689.77	745.109	173.913	582.677	571.453	583.146	579.092
175.028	1073.72	829.31	1044.3	1059.01	1060.73	824.9	1047.61	1054.17	175.028	1159.39	1025.33	1045.23	1076.65	1153.01	1038.39	1039.78	1077.06	175.028	987.466	992.037	981.803	987.102	992.195	998.153	977.845	989.398	175.028	910.195	927.053	922.028	919.759	895.323	920.272	933.862	916.486	175.028	774.514	799.27	705.459	759.748	755.607	794.052	691.618	747.093	175.028	604.856	593.593	549.911	582.787
176.143	1073.6	827.764	1051.14	1062.37	1064.05	827.538	1050.87	1057.46	176.143	1157.15	1030.11	1031.62	1072.96	1156.52	1041.62	1043.01	1080.38	176.143	997.686	1011.48	959.759	989.641	995.192	1001.16	980.783	992.379	176.143	909.289	912.866	926.305	916.153	897.86	922.928	936.593	919.127	176.143	777.128	776.394	707.205	753.575	757.602	796.161	693.466	749.076	176.143	602.706	591.404	556.511	583.54
177.257	1078.28	837.09	1048.63	1063.46	1067.38	830.177	1054.13	1060.75	177.257	1169.86	1031.78	1027.97	1076.53	1160.03	1044.85	1046.23	1083.71	177.257	1010.54	992.414	979.825	994.259	998.189	1004.17	983.72	995.36	177.257	913.179	908.647	927.47	916.432	900.397	925.584	939.323	921.768	177.257	755.933	795.627	689.485	747.015	759.596	798.27	695.314	751.06	177.257	605.352	594.01	566.496	588.619
178.373	1081.67	838.836	1060.54	1071.11	1070.7	832.816	1057.38	1064.04	178.373	1172.14	1063.47	1044.34	1093.32	1163.54	1048.09	1049.46	1087.03	178.373	989.369	1013.05	995.334	999.251	1001.19	1007.18	986.659	998.343	178.373	915.77	924.442	958.662	932.958	902.936	928.242	942.056	924.411	178.373	753.316	810.303	662.381	742	761.592	800.381	697.164	753.045	178.373	606.699	595.318	564.987	589.002
179.487	1054.33	831.194	1064.36	1059.34	1074.03	835.455	1060.64	1067.33	179.487	1161.51	1033.32	1073.83	1089.55	1167.05	1051.32	1052.69	1090.35	179.487	1011.89	1015.68	979.276	1002.28	1004.18	1010.19	989.597	1001.32	179.487	887.637	953.36	928.006	923.001	905.473	930.898	944.786	927.053	179.487	775.653	793.412	710.007	759.691	763.586	802.49	699.012	755.029	179.487	577.323	565.902	568	570.408
180.602	1082.9	836.144	1035.4	1059.15	1077.35	838.093	1063.9	1070.63	180.602	1168.2	1050.16	1068.52	1095.63	1170.56	1054.55	1055.91	1093.67	180.602	1004.46	1028.6	1007.13	1013.4	1007.18	1013.2	992.534	1004.31	180.602	915.421	947.472	944.346	935.746	908.01	933.554	947.517	929.694	180.602	755.571	820.43	708.677	761.56	765.581	804.599	700.86	757.013	180.602	603.863	592.403	565.77	587.345
181.717	1084.04	830.941	1051.24	1067.64	1080.68	840.731	1067.15	1073.92	181.717	1160.93	1056.42	1065.05	1094.13	1174.07	1057.78	1059.14	1097	181.717	1028.75	995.879	988.747	1004.46	1010.18	1016.21	995.472	1007.29	181.717	915.765	943.425	950.094	936.428	910.547	936.211	950.248	932.335	181.717	780.161	801.216	693.582	758.32	767.575	806.708	702.708	758.997	181.717	602.963	591.464	580.198	591.542
182.831	1072.11	851.123	1050.73	1061.42	1084	843.369	1070.41	1077.21	182.831	1188.56	1071.24	1078.8	1112.86	1177.58	1061.01	1062.36	1100.32	182.831	1020.31	1025.43	991.992	1012.58	1013.17	1019.22	998.409	1010.27	182.831	903.04	956.6	964.411	941.35	913.084	938.867	952.979	934.977	182.831	766.568	803.626	700.951	757.048	769.569	808.817	704.556	760.981	182.831	588.994	577.456	561.525	575.992
183.947	1086.46	842.814	1065.75	1076.1	1087.33	846.009	1073.67	1080.5	183.947	1177.02	1065.37	1063.38	1101.92	1181.1	1064.24	1065.59	1103.64	183.947	1016.75	1020.77	1002.5	1013.34	1016.17	1022.23	1001.35	1013.25	183.947	916.591	940.613	958.036	938.413	915.623	941.525	955.711	937.619	183.947	797.029	813.298	724.431	778.252	771.565	810.927	706.405	762.966	183.947	601.301	589.724	583.426	591.484
185.061	1089.57	862.427	1099.9	1094.74	1090.65	848.647	1076.93	1083.79	185.061	1203.87	1063.93	1055.44	1107.75	1184.61	1067.47	1068.82	1106.96	185.061	1033.57	1042.52	989.13	1021.74	1019.17	1025.24	1004.29	1016.23	185.061	918.909	932.097	956.09	935.699	918.16	944.181	958.442	940.261	185.061	785.779	799.093	711.431	765.434	773.559	813.037	708.253	764.95	185.061	602.375	590.759	579.971	591.035
186.176	1082.98	858.378	1084.95	1083.96	1093.97	851.285	1080.18	1087.08	186.176	1198.18	1058.11	1059.73	1105.34	1188.12	1070.7	1072.04	1110.29	186.176	1037.6	1041.26	1020.99	1033.29	1022.17	1028.25	1007.22	1019.21	186.176	911.517	935.81	949.763	932.363	920.697	946.837	961.172	942.902	186.176	789.029	830.12	709.165	776.105	775.554	815.146	710.101	766.934	186.176	593.739	582.084	557	577.608
187.291	1086.5	842.267	1078.82	1082.66	1097.3	853.923	1083.44	1090.37	187.291	1175.91	1068.36	1066.99	1103.75	1191.63	1073.93	1075.27	1113.61	187.291	1018.74	1022.59	996.134	1012.49	1025.16	1031.26	1010.16	1022.19	187.291	914.244	942.485	959.513	938.747	923.234	949.493	963.903	945.543	187.291	786.757	804.425	708.789	766.657	777.548	817.255	711.949	768.917	187.291	595.222	583.527	569.481	582.743
188.406	1118.3	875.684	1093.71	1106	1100.63	856.563	1086.7	1093.66	188.406	1221.74	1086.9	1073.75	1127.46	1195.14	1077.17	1078.49	1116.93	188.406	1032.27	1051.04	1014.22	1032.51	1028.16	1034.27	1013.1	1025.18	188.406	945.242	948.667	977.54	957.15	925.773	952.151	966.635	948.186	188.406	790.993	821.672	704.402	772.356	779.544	819.365	713.799	770.902	188.406	624.976	613.243	588.22	608.813
189.521	1107.66	860.179	1066.65	1087.16	1103.95	859.201	1089.96	1096.95	189.521	1200.3	1088.24	1098.52	1129.02	1198.65	1080.4	1081.72	1120.26	189.521	1053.33	1040.45	1016.68	1036.82	1031.16	1037.28	1016.04	1028.16	189.521	933.811	972.867	978.373	961.684	928.31	954.807	969.366	950.828	189.521	800.514	823.302	723.119	782.312	781.538	821.474	715.647	772.886	189.521	612.3	600.528	589.326	600.718
190.635	1086.51	865.012	1121.48	1103.99	1107.27	861.839	1093.21	1100.24	190.635	1206.83	1086.45	1079.84	1124.37	1202.16	1083.63	1084.94	1123.58	190.635	1036.32	1045.15	992.256	1024.57	1034.16	1040.29	1018.98	1031.14	190.635	911.857	953.601	976.082	947.18	930.847	957.463	972.097	953.469	190.635	789.349	798.035	708.441	765.275	783.533	823.583	717.495	774.87	190.635	589.102	577.291	590.499	585.63
191.75	1099.38	855.414	1097.77	1098.58	1110.6	864.477	1096.47	1103.53	191.75	1193.51	1106.57	1066.57	1122.21	1205.67	1086.86	1088.17	1126.9	191.75	1041.47	1030.2	1039.08	1036.92	1037.15	1043.3	1021.91	1034.12	191.75	923.934	939.753	995.688	953.125	933.384	960.119	974.828	956.11	191.75	792.275	844.022	697.092	777.796	785.527	825.692	719.343	776.854	191.75	599.936	588.085	560.632	582.884
192.865	1112.86	863.201	1100.97	1106.92	1113.92	867.117	1099.73	1106.83	192.865	1204.1	1062.9	1091.53	1119.51	1209.19	1090.09	1091.4	1130.22	192.865	1049.92	1077.74	1041	1056.22	1040.15	1046.31	1024.85	1037.1	192.865	936.61	964.134	951.517	950.754	935.922	962.777	977.56	958.753	192.865	789.642	845.1	710.069	781.604	787.523	827.803	721.192	778.839	192.865	611.367	599.477	577.845	596.23
193.98	1101.27	859.779	1095.28	1098.28	1117.25	869.755	1102.99	1110.12	193.98	1199.27	1098.6	1111.52	1136.46	1212.7	1093.32	1094.62	1133.55	193.98	1028.16	1050.27	1033.67	1037.37	1043.15	1049.32	1027.79	1040.09	193.98	924.224	983.544	986.706	964.825	938.459	965.433	980.291	961.394	193.98	776.389	836.934	725.126	779.483	789.517	829.912	723.04	780.823	193.98	597.736	585.808	597.355	593.633
195.095	1132.8	870.649	1131.12	1131.96	1120.57	872.393	1106.24	1113.41	195.095	1214.1	1116.61	1116.47	1149.06	1216.21	1096.55	1097.85	1136.87	195.095	1065.53	1064.95	1018.89	1049.79	1046.15	1052.33	1030.73	1043.07	195.095	954.943	987.911	1004.21	982.354	940.996	968.089	983.022	964.036	195.095	791.439	821.311	720.5	777.75	791.511	832.021	724.888	782.807	195.095	627.211	615.244	585.097	609.184
196.209	1110.32	883.831	1108.61	1109.47	1123.9	875.032	1109.5	1116.7	196.209	1232.1	1076.02	1116.03	1141.38	1219.72	1099.78	1101.07	1140.19	196.209	1072.28	1058.32	1025.79	1052.13	1049.14	1055.34	1033.66	1046.05	196.209	931.667	986.89	963.1	960.552	943.533	970.746	985.752	966.677	196.209	811.711	827.379	734.325	791.138	793.506	834.13	726.736	784.791	196.209	602.691	590.684	590.053	594.476
197.325	1140.68	872.272	1120.61	1130.64	1127.22	877.671	1112.76	1119.99	197.325	1216.09	1096.7	1104.35	1139.05	1223.23	1103.01	1104.3	1143.52	197.325	1058.51	1057.07	1035.06	1050.21	1052.14	1058.35	1036.6	1049.03	197.325	961.219	974.63	983.277	973.042	946.072	973.403	988.485	969.32	197.325	818.326	835.802	739.379	797.836	795.502	836.24	728.585	786.776	197.325	630.999	618.953	588.831	612.928
198.439	1132.39	874.581	1111.28	1121.84	1130.55	880.309	1116.02	1123.28	198.439	1219.15	1103.47	1113.95	1145.52	1226.74	1106.24	1107.52	1146.84	198.439	1054.54	1047.31	1045.25	1049.03	1055.14	1061.36	1039.54	1052.01	198.439	952.132	983.65	989.535	975.106	948.609	976.06	991.215	971.961	198.439	793.025	845.156	734.183	790.788	797.496	838.349	730.434	788.76	198.439	620.668	608.583	570.288	599.846
199.554	1105.17	871.259	1109.49	1107.33	1133.87	882.948	1119.27	1126.57	199.554	1214.46	1089.07	1108.89	1137.47	1230.25	1109.47	1110.75	1150.16	199.554	1057.66	1051.55	1050.36	1053.19	1058.13	1064.37	1042.48	1054.99	199.554	924.105	978.009	974.624	958.913	951.146	978.716	993.946	974.603	199.554	811.416	849.425	746.776	802.539	799.49	840.459	732.282	790.744	199.554	591.395	579.272	583.167	584.611
200.669	1147.76	890.634	1122.79	1135.28	1137.19	885.586	1122.53	1129.86	200.669	1240.98	1108.76	1129.05	1159.59	1233.76	1112.71	1113.98	1153.48	200.669	1074.74	1059.83	1025.1	1053.22	1061.13	1067.38	1045.42	1057.97	200.669	965.894	997.584	993.798	985.759	953.683	981.372	996.677	977.244	200.669	816.203	823.32	729.321	789.614	801.485	842.568	734.13	792.727	200.669	631.941	619.779	580.341	610.687
201.784	1126.91	897.652	1141.19	1134.05	1140.52	888.225	1125.79	1133.15	201.784	1250.51	1098.96	1135.48	1161.65	1237.28	1115.94	1117.2	1156.81	201.784	1059.76	1055.56	1050.85	1055.39	1064.13	1070.39	1048.36	1060.96	201.784	944.237	1003.44	983.493	977.055	956.222	984.03	999.409	979.887	201.784	801.699	848.227	724.968	791.631	803.48	844.678	735.979	794.712	201.784	609.039	596.838	602.3	602.726
202.899	1160.24	866.966	1125.88	1143.06	1143.84	890.864	1129.05	1136.45	202.899	1208.19	1124.51	1129.59	1154.1	1240.79	1119.17	1120.43	1160.13	202.899	1078.25	1053.24	1040.91	1057.47	1067.13	1073.4	1051.29	1063.94	202.899	976.763	996.958	1008.53	994.083	958.759	986.686	1002.14	982.528	202.899	802.941	837.445	736.93	792.439	805.475	846.787	737.827	796.696	202.899	640.32	628.081	603.019	623.807
204.013	1127.06	878.881	1132.18	1129.62	1147.17	893.502	1132.3	1139.74	204.013	1224.46	1120.45	1106.05	1150.32	1244.3	1122.4	1123.65	1163.45	204.013	1056.64	1087.02	1048.83	1064.16	1070.12	1076.41	1054.23	1066.92	204.013	942.774	972.831	1003.95	973.185	961.296	989.342	1004.87	985.17	204.013	795.209	844.528	729.771	789.836	807.469	848.896	739.675	798.68	204.013	605.086	592.808	584.66	594.185
205.128	1127.9	907.036	1145.6	1136.75	1150.49	896.14	1135.56	1143.03	205.128	1263.05	1114.34	1139.07	1172.15	1247.81	1125.63	1126.88	1166.77	205.128	1069.3	1070.89	1057.01	1065.73	1073.12	1079.41	1057.17	1069.9	205.128	942.809	1005.27	997.33	981.802	963.833	991.998	1007.6	987.811	205.128	796.501	851.858	735.755	794.705	809.464	851.005	741.523	800.664	205.128	603.877	591.56	602.392	599.276
206.243	1141.85	905.731	1134.49	1138.17	1153.82	898.78	1138.82	1146.32	206.243	1261.13	1132.55	1133.38	1175.69	1251.32	1128.86	1130.11	1170.1	206.243	1067.06	1080.9	1061.14	1069.7	1076.12	1082.43	1060.11	1072.88	206.243	955.949	998.994	1015.03	989.991	966.372	994.656	1010.33	990.454	206.243	828.111	855.146	743.482	808.913	811.459	853.116	743.372	802.649	206.243	615.772	603.417	597.65	605.613
207.358	1133.39	904.284	1159.66	1146.53	1157.14	901.418	1142.08	1149.61	207.358	1259.02	1133.07	1154.39	1182.16	1254.83	1132.09	1133.33	1173.42	207.358	1089.6	1067.87	1076.39	1077.95	1079.12	1085.44	1063.04	1075.87	207.358	946.682	1019.42	1015.04	993.712	968.909	997.312	1013.06	993.095	207.358	814.883	869.552	728.878	804.438	813.454	855.225	745.22	804.633	207.358	605.261	592.866	607.35	601.826
208.473	1149.6	894.438	1127.09	1138.35	1160.47	904.056	1145.33	1152.9	208.473	1245.36	1138.87	1145.03	1176.42	1258.34	1135.32	1136.56	1176.74	208.473	1098.12	1088.4	1081.07	1089.2	1082.11	1088.44	1065.98	1078.85	208.473	962.081	1009.48	1020.32	997.292	971.446	999.968	1015.8	995.736	208.473	791.356	873.387	757.566	807.436	815.448	857.334	747.069	806.617	208.473	619.415	606.982	576.747	601.048
209.587	1150.16	905.168	1137.14	1143.65	1163.79	906.694	1148.59	1156.19	209.587	1260	1139.68	1141.03	1180.24	1261.86	1138.55	1139.78	1180.06	209.587	1086.31	1085.45	1072.34	1081.37	1085.11	1091.45	1068.92	1081.83	209.587	961.828	1004.89	1020.62	995.778	973.983	1002.62	1018.53	998.378	209.587	825.252	863.815	757.07	815.379	817.442	859.443	748.917	808.601	209.587	617.917	605.446	597.101	606.821
210.703	1156.31	908.322	1139.63	1147.97	1167.12	909.334	1151.85	1159.48	210.703	1264.21	1152.96	1139.97	1185.72	1265.37	1141.79	1143.01	1183.39	210.703	1088.82	1109.42	1073.86	1090.7	1088.11	1094.46	1071.86	1084.81	210.703	967.166	1003.24	1033.38	1001.26	976.521	1005.28	1021.26	1001.02	210.703	837.677	864.494	756.359	819.51	819.438	861.553	750.766	810.586	210.703	622.011	609.501	597.028	609.513
211.817	1168.03	924.647	1164.55	1166.29	1170.44	911.972	1155.11	1162.77	211.817	1286.54	1132.41	1171.73	1196.89	1268.88	1145.02	1146.23	1186.71	211.817	1079.96	1086.8	1075.9	1080.89	1091.1	1097.47	1074.8	1087.79	211.817	978.076	1034.42	1012.32	1008.27	979.058	1007.94	1023.99	1003.66	211.817	831.805	865.682	737.941	811.809	821.432	863.662	752.614	812.57	211.817	631.676	619.127	627.025	625.943
212.932	1145.56	921.922	1164.89	1155.23	1173.76	914.61	1158.36	1166.06	212.932	1282.67	1170.26	1144.71	1199.21	1272.39	1148.25	1149.46	1190.03	212.932	1089.42	1102.83	1071.89	1088.05	1094.1	1100.48	1077.73	1090.77	212.932	954.802	1006.81	1049.65	1003.75	981.595	1010.59	1026.72	1006.3	212.932	813.892	860.827	757.097	810.605	823.427	865.772	754.462	814.553	212.932	607.158	594.571	600.866	600.865
214.047	1164.35	942.702	1160.45	1162.4	1177.09	917.248	1161.62	1169.35	214.047	1311.12	1149.27	1161.35	1207.24	1275.9	1151.48	1152.68	1193.35	214.047	1099.26	1095.54	1084.12	1092.97	1097.1	1103.49	1080.67	1093.75	214.047	972.774	1022.85	1028.14	1007.92	984.132	1013.25	1029.45	1008.94	214.047	834.909	872.215	763.331	823.485	825.421	867.881	756.31	816.537	214.047	623.885	611.259	593.455	609.533
215.161	1192.69	904.626	1173.65	1183.17	1180.41	919.886	1164.88	1172.65	215.161	1258.64	1166.29	1153.04	1192.66	1279.41	1154.71	1155.91	1196.68	215.161	1096.11	1113.88	1085.78	1098.59	1100.1	1106.5	1083.61	1096.74	215.161	1000.3	1013.96	1044.65	1019.64	986.67	1015.91	1032.18	1011.59	215.161	839.348	873.021	771.546	827.972	827.416	869.99	758.158	818.521	215.161	650.169	637.504	597.479	628.384
216.277	1191.28	917.297	1158.22	1174.75	1183.74	922.526	1168.14	1175.94	216.277	1275.94	1157.91	1151.09	1194.98	1282.92	1157.94	1159.14	1200	216.277	1116.49	1112.5	1082.24	1103.74	1103.09	1109.51	1086.55	1099.72	216.277	998.08	1011.42	1035.75	1015.08	989.208	1018.56	1034.91	1014.23	216.277	818.527	868.64	778.535	821.901	829.411	872.1	760.007	820.506	216.277	646.702	633.998	623.613	634.771
217.391	1182.82	909.244	1180.86	1181.84	1187.06	925.164	1171.39	1179.23	217.391	1264.75	1172.65	1154.69	1197.36	1286.44	1161.17	1162.36	1203.32	217.391	1089.75	1094.05	1094.92	1092.91	1106.09	1112.52	1089.49	1102.7	217.391	988.803	1014.43	1049.97	1017.73	991.745	1021.22	1037.64	1016.87	217.391	818.097	880.472	755.852	818.14	831.406	874.209	761.856	822.49	217.391	636.18	623.438	622.594	627.404
218.506	1182.04	917.645	1183.02	1182.53	1190.39	927.802	1174.65	1182.52	218.506	1276.18	1141.71	1162.63	1193.51	1289.95	1164.4	1165.59	1206.65	218.506	1122.79	1126.15	1078.13	1109.02	1109.09	1115.53	1092.42	1105.68	218.506	987.214	1021.78	1018.51	1009.17	994.282	1023.88	1040.38	1019.51	218.506	824.014	862.827	765.03	817.29	833.4	876.318	763.704	824.474	218.506	633.346	620.566	604.583	619.499
219.621	1198.34	926.609	1159.52	1178.93	1193.71	930.441	1177.91	1185.81	219.621	1288.38	1196.35	1160.32	1215.02	1293.46	1167.63	1168.81	1209.97	219.621	1128.45	1112.69	1101.49	1114.21	1112.08	1118.54	1095.36	1108.66	219.621	1002.7	1018.88	1072.64	1031.4	996.819	1026.53	1043.11	1022.15	219.621	819.45	885.346	763.341	822.712	835.395	878.427	765.552	826.458	219.621	647.583	634.764	604.554	628.967
220.736	1178.72	935.497	1178.33	1178.52	1197.04	933.08	1181.17	1189.1	220.736	1300.48	1169.71	1168.04	1212.74	1296.97	1170.86	1172.04	1213.29	220.736	1102.88	1098.95	1089.43	1097.09	1115.08	1121.55	1098.3	1111.64	220.736	982.26	1026	1045.48	1017.91	999.358	1029.19	1045.84	1024.8	220.736	831.419	872.439	771.012	824.957	837.39	880.538	767.401	828.443	220.736	625.903	613.045	607.435	615.461
221.851	1194.8	938.723	1184.31	1189.55	1200.36	935.718	1184.42	1192.39	221.851	1304.8	1176.98	1196.36	1226.04	1300.48	1174.09	1175.27	1216.61	221.851	1112.21	1152.03	1090.44	1118.23	1118.08	1124.56	1101.24	1114.63	221.851	997.525	1053.73	1052.22	1034.49	1001.89	1031.85	1048.57	1027.44	221.851	845.272	872.595	767.581	828.483	839.385	882.647	769.249	830.427	221.851	639.923	627.027	616.792	627.914
222.965	1187.38	936.376	1202.52	1194.95	1203.68	938.357	1187.68	1195.68	222.965	1301.45	1186.32	1179.49	1222.42	1303.99	1177.33	1178.49	1219.94	222.965	1130.86	1111.52	1089.02	1110.47	1121.08	1127.57	1104.17	1117.61	222.965	989.284	1036.28	1061.05	1028.87	1004.43	1034.5	1051.3	1030.08	222.965	853.231	870.325	765.413	829.657	841.379	884.756	771.097	832.411	222.965	630.437	617.504	620.811	622.917
224.08	1224.64	940.444	1178.33	1201.48	1207.01	940.995	1190.94	1198.97	224.08	1306.92	1184.7	1177.77	1223.13	1307.5	1180.56	1181.72	1223.26	224.08	1123.38	1157.6	1110.49	1130.49	1124.07	1130.58	1107.11	1120.59	224.08	1025.73	1033.97	1058.9	1039.54	1006.97	1037.16	1054.03	1032.72	224.08	853.349	890.949	787.007	843.769	843.373	886.865	772.945	834.395	224.08	665.639	652.667	615.161	644.489
225.195	1204.4	929.615	1195	1199.7	1210.33	943.634	1194.2	1202.27	225.195	1291.9	1179.52	1198.81	1223.41	1311.02	1183.79	1184.94	1226.58	225.195	1139.92	1154	1127	1140.31	1127.07	1133.59	1110.05	1123.57	225.195	1004.67	1054.42	1053.21	1037.44	1009.51	1039.82	1056.76	1035.36	225.195	850.49	906.609	782.01	846.37	845.369	888.975	774.794	836.38	225.195	643.338	630.327	618.964	630.877
226.31	1202.57	951.787	1215.3	1208.94	1213.66	946.273	1197.45	1205.56	226.31	1322.27	1188.05	1175.52	1228.61	1314.53	1187.02	1188.17	1229.9	226.31	1136.9	1146.48	1103.31	1128.9	1130.07	1136.6	1112.99	1126.55	226.31	1002.03	1030.55	1061.22	1031.26	1012.04	1042.47	1059.49	1038	226.31	850.91	882.067	769.255	834.078	847.363	891.085	776.642	838.363	226.31	639.444	626.395	634.336	633.392
227.425	1222.7	957.668	1214.39	1218.54	1216.98	948.911	1200.71	1208.85	227.425	1330.23	1187.84	1210.79	1242.95	1318.04	1190.25	1191.39	1233.23	227.425	1146.81	1148.64	1129.02	1141.49	1133.07	1139.61	1115.93	1129.53	227.425	1021.33	1065.23	1060.49	1049.01	1014.58	1045.13	1062.22	1040.65	227.425	859.97	906.928	791.799	852.899	849.358	893.194	778.491	840.347	227.425	657.503	644.416	617.011	639.643
228.539	1220.32	953.692	1204.75	1212.53	1220.31	951.549	1203.97	1212.14	228.539	1324.64	1187.34	1195.14	1235.71	1321.55	1193.48	1194.62	1236.55	228.539	1135.05	1165.29	1117.97	1139.43	1136.06	1142.62	1118.86	1132.51	228.539	1018.13	1049	1059.46	1042.2	1017.12	1047.79	1064.95	1043.29	228.539	839.958	895.02	761.04	832.006	851.352	895.303	780.339	842.331	228.539	653.06	639.934	635.153	642.716
229.655	1226.32	964.179	1204.49	1215.4	1223.63	954.189	1207.23	1215.43	229.655	1338.94	1200.27	1211.23	1250.15	1325.06	1196.71	1197.85	1239.87	229.655	1141.59	1146.09	1110.66	1132.78	1139.06	1145.63	1121.8	1135.5	229.655	1023.31	1064.5	1071.87	1053.23	1019.66	1050.44	1067.69	1045.93	229.655	875.598	886.864	782.449	848.304	853.348	897.413	782.188	844.316	229.655	656.995	643.831	609.981	636.936
230.769	1229.66	971.144	1222.05	1225.86	1226.96	956.827	1210.48	1218.72	230.769	1348.39	1204.32	1183.94	1245.55	1328.57	1199.94	1201.07	1243.2	230.769	1127.29	1172.17	1139.31	1146.25	1142.06	1148.64	1124.74	1138.48	230.769	1025.83	1036.62	1075.4	1045.95	1022.19	1053.1	1070.42	1048.57	230.769	858.478	914.66	788.881	854.006	855.342	899.522	784.036	846.3	230.769	658.269	645.067	629.301	644.212
231.884	1221.13	955.151	1215.72	1218.42	1230.28	959.465	1213.74	1222.01	231.884	1326.28	1218.15	1179.57	1241.33	1332.08	1203.17	1204.3	1246.52	231.884	1149.58	1148.81	1138.06	1145.48	1145.05	1151.65	1127.68	1141.46	231.884	1016.48	1031.66	1088.7	1045.61	1024.73	1055.76	1073.15	1051.21	231.884	845.235	912.558	785.514	847.769	857.337	901.631	785.884	848.284	231.884	647.672	634.431	617.746	633.283
232.999	1239.23	962.922	1215.27	1227.25	1233.6	962.103	1217	1225.3	232.999	1336.84	1176.31	1201.03	1238.06	1335.59	1206.4	1207.52	1249.84	232.999	1153.59	1163.18	1147.14	1154.64	1148.05	1154.66	1130.61	1144.44	232.999	1033.76	1052.53	1046.34	1044.21	1027.27	1058.41	1075.88	1053.85	232.999	873.136	920.783	791.279	861.733	859.331	903.74	787.732	850.268	232.999	663.711	650.432	633.865	649.336
234.114	1241.02	964.743	1209.33	1225.18	1236.93	964.743	1220.26	1228.59	234.114	1339.22	1220.28	1211.91	1257.14	1339.11	1209.64	1210.75	1253.16	234.114	1135.71	1147.7	1126.79	1136.73	1151.05	1157.67	1133.55	1147.42	234.114	1034.73	1062.82	1089.79	1062.45	1029.81	1061.07	1078.61	1056.5	234.114	840.543	899.58	781.83	840.651	861.327	905.851	789.581	852.253	234.114	663.433	650.116	633.468	649.006
235.229	1240.43	962.042	1216.67	1228.55	1240.25	967.381	1223.51	1231.88	235.229	1335.38	1231.3	1200.87	1255.85	1342.62	1212.87	1213.97	1256.49	235.229	1156.01	1161.54	1133.78	1150.44	1154.05	1160.68	1136.49	1150.41	235.229	1033.31	1051.19	1100.28	1061.6	1032.34	1063.73	1081.34	1059.14	235.229	852.483	905.713	805.587	854.594	863.321	907.96	791.429	854.237	235.229	660.771	647.416	638.271	648.819
236.343	1239.3	960.668	1253.55	1246.43	1243.58	970.019	1226.77	1235.17	236.343	1333.37	1187.7	1200.34	1240.47	1346.13	1216.1	1217.2	1259.81	236.343	1158.03	1155.99	1134.62	1149.55	1157.04	1163.69	1139.43	1153.39	236.343	1031.36	1050.07	1056.16	1045.86	1034.88	1066.38	1084.07	1061.78	236.343	876.792	905.701	793.832	858.775	865.315	910.069	793.277	856.221	236.343	657.575	644.182	632.352	644.703
237.458	1244.94	957.127	1236.97	1240.96	1246.9	972.657	1230.03	1238.47	237.458	1328.37	1218.96	1244.41	1263.91	1349.64	1219.33	1220.43	1263.13	237.458	1161.72	1165.99	1130.39	1152.7	1160.04	1166.7	1142.37	1156.37	237.458	1036.18	1093.54	1086.9	1072.21	1037.42	1069.04	1086.8	1064.42	237.458	879.68	900.618	798.236	859.511	867.31	912.178	795.126	858.204	237.458	661.149	647.718	640.86	649.909
238.573	1243.37	969.953	1231.15	1237.26	1250.23	975.297	1233.29	1241.76	238.573	1345.89	1210.83	1213.34	1256.68	1353.15	1222.56	1223.65	1266.45	238.573	1157.55	1180.14	1119.43	1152.37	1163.04	1169.71	1145.31	1159.35	238.573	1033.78	1061.88	1078.24	1057.97	1039.96	1071.7	1089.54	1067.06	238.573	867.506	888.802	781.506	845.938	869.305	914.288	796.975	860.19	238.573	657.507	644.037	639.172	646.905
239.688	1264.72	979.662	1236.27	1250.5	1253.55	977.935	1236.54	1245.05	239.688	1359.12	1226.21	1221.32	1268.88	1356.66	1225.79	1226.88	1269.78	239.688	1155.76	1170.55	1134.15	1153.49	1166.04	1172.72	1148.24	1162.33	239.688	1054.3	1069.27	1093.1	1072.22	1042.49	1074.35	1092.27	1069.7	239.688	866.857	902.671	799.956	856.495	871.3	916.397	798.823	862.173	239.688	676.78	663.273	627.52	655.858
240.803	1265.85	988.621	1232.37	1249.11	1256.88	980.573	1239.8	1248.34	240.803	1371.31	1217.57	1220.46	1269.78	1360.17	1229.02	1230.1	1273.1	240.803	1184.03	1175.2	1151.86	1170.36	1169.03	1175.73	1151.18	1165.31	240.803	1054.6	1067.82	1083.93	1068.78	1045.03	1077.01	1095	1072.35	240.803	878.574	919.522	824.572	874.223	873.294	918.507	800.671	864.157	240.803	675.841	662.296	632.182	656.773
241.917	1259.82	978.504	1245.37	1252.59	1260.2	983.211	1243.06	1251.63	241.917	1357.28	1248.04	1232.06	1279.13	1363.68	1232.25	1233.33	1276.42	241.917	1181.07	1166.99	1145.15	1164.4	1172.03	1178.74	1154.12	1168.29	241.917	1047.74	1078.82	1113.88	1080.15	1047.57	1079.66	1097.73	1074.99	241.917	880.4	911.954	791.536	861.296	875.289	920.616	802.519	866.141	241.917	667.737	654.153	632.419	651.437
243.032	1273.82	999.17	1260.01	1266.91	1263.52	985.85	1246.32	1254.92	243.032	1385.58	1240.1	1232.8	1286.16	1367.19	1235.48	1236.55	1279.74	243.032	1178.77	1170.33	1149.21	1166.1	1175.03	1181.75	1157.06	1171.28	243.032	1060.92	1078.97	1105.41	1081.77	1050.11	1082.32	1100.46	1077.63	243.032	881.324	915.162	806.151	867.546	877.283	922.725	804.367	868.125	243.032	679.669	666.048	643.061	662.926
244.147	1266.15	984.111	1259.47	1262.81	1266.85	988.489	1249.57	1258.21	244.147	1364.75	1255.65	1244.88	1288.43	1370.71	1238.72	1239.78	1283.07	244.147	1167.31	1175.78	1157.93	1167.01	1178.02	1184.76	1159.99	1174.26	244.147	1052.42	1090.45	1120.43	1087.77	1052.64	1084.98	1103.19	1080.27	244.147	861.688	923.023	798.705	861.139	879.279	924.835	806.216	870.11	244.147	669.924	656.264	618.72	648.303
245.262	1277.17	987.011	1271.36	1274.26	1270.17	991.128	1252.83	1261.5	245.262	1368.62	1240.25	1235.96	1281.61	1374.22	1241.95	1243.01	1286.39	245.262	1189.09	1195.35	1159.63	1181.35	1181.02	1187.77	1162.93	1177.24	245.262	1062.61	1080.94	1104.51	1082.69	1055.18	1087.63	1105.92	1082.91	245.262	886.054	923.866	793.596	867.839	881.273	926.944	808.064	872.094	245.262	678.873	665.175	624.717	656.255
246.377	1270.66	996.694	1254.77	1262.71	1273.5	993.766	1256.09	1264.79	246.377	1381.81	1247.7	1233.12	1287.55	1377.73	1245.18	1246.23	1289.71	246.377	1183.88	1191.35	1154.55	1176.59	1184.02	1190.78	1165.87	1180.22	246.377	1055.28	1077.51	1111.43	1081.41	1057.72	1090.29	1108.65	1085.55	246.377	897.295	917.929	810.337	875.187	883.268	929.053	809.912	874.078	246.377	670.292	656.557	632.251	653.033
247.491	1255.94	1000.59	1243.06	1249.5	1276.82	996.404	1259.34	1268.08	247.491	1387.04	1239.13	1247.8	1291.32	1381.24	1248.41	1249.46	1293.03	247.491	1196.85	1189.68	1160.78	1182.44	1187.02	1193.78	1168.81	1183.2	247.491	1039.73	1091.59	1102.33	1077.88	1060.25	1092.95	1111.38	1088.2	247.491	900.912	923.299	831.856	885.356	885.262	931.162	811.761	876.062	247.491	653.497	639.724	655.641	649.621
248.607	1280.41	991.561	1272.24	1276.32	1280.15	999.044	1262.6	1271.38	248.607	1374.51	1237.72	1264.78	1292.34	1384.75	1251.64	1252.68	1296.36	248.607	1180.9	1185.15	1160.36	1175.47	1190.01	1196.8	1171.75	1186.19	248.607	1063.37	1107.97	1100.39	1090.58	1062.79	1095.6	1114.12	1090.84	248.607	885.452	922.022	830.697	879.39	887.258	933.273	813.61	878.047	248.607	675.892	662.081	631.03	656.334
249.721	1277.83	996.213	1257.92	1267.87	1283.47	1001.68	1265.86	1274.67	249.721	1380.78	1243.96	1268.5	1297.75	1388.26	1254.87	1255.91	1299.68	249.721	1198.83	1205.29	1189.6	1197.91	1193.01	1199.8	1174.68	1189.17	249.721	1059.96	1111.09	1106.11	1092.38	1065.33	1098.26	1116.85	1093.48	249.721	875.564	950.405	817.474	881.148	889.252	935.382	815.458	880.031	249.721	671.236	657.387	638.971	655.865
250.836	1278.83	996.037	1279.96	1279.4	1286.8	1004.32	1269.12	1277.96	250.836	1380.42	1248.54	1252.93	1293.96	1391.77	1258.1	1259.13	1303	250.836	1182.35	1195.23	1156.38	1177.99	1196.01	1202.81	1177.62	1192.15	250.836	1060.13	1094.92	1110.16	1088.4	1067.87	1100.92	1119.58	1096.12	250.836	896.579	916.326	824.275	879.06	891.246	937.491	817.306	882.014	250.836	670.165	656.277	637.609	654.684
251.951	1286.54	1016.48	1247.25	1266.9	1290.12	1006.96	1272.37	1281.25	251.951	1408.41	1249.43	1272.41	1310.08	1395.29	1261.33	1262.36	1306.33	251.951	1205.86	1212.4	1185.04	1201.1	1199	1205.82	1180.56	1195.13	251.951	1067.01	1113.81	1110.52	1097.11	1070.4	1103.57	1122.31	1098.76	251.951	894.274	944.128	805.055	881.153	893.241	939.6	819.154	883.998	251.951	675.803	661.878	651.614	663.098
253.066	1294.89	999.251	1287.46	1291.17	1293.45	1009.6	1275.63	1284.54	253.066	1384.59	1268.95	1265.76	1306.43	1398.8	1264.56	1265.59	1309.65	253.066	1211.94	1194.84	1184.57	1197.12	1202	1208.83	1183.5	1198.11	253.066	1074.53	1106.55	1129.51	1103.53	1072.94	1106.23	1125.04	1101.41	253.066	894.191	942.794	809.521	882.169	895.236	941.71	821.003	885.983	253.066	682.071	668.109	633.482	661.221
254.181	1290.54	1018.38	1269.89	1280.22	1296.77	1012.24	1278.89	1287.83	254.181	1410.77	1276.85	1271.83	1319.82	1402.31	1267.79	1268.81	1312.97	254.181	1213.26	1205.7	1179.76	1199.57	1205	1211.84	1186.44	1201.09	254.181	1069.35	1112.02	1136.88	1106.08	1075.48	1108.89	1127.77	1104.05	254.181	889.304	937.132	825.653	884.029	897.231	943.82	822.851	887.967	254.181	675.648	661.647	644.335	660.543
255.295	1295	1009.62	1280.72	1287.86	1300.09	1014.87	1282.15	1291.12	255.295	1398.6	1256.89	1271.78	1309.09	1405.82	1271.02	1272.04	1316.29	255.295	1193.04	1202.62	1170.58	1188.75	1208	1214.85	1189.37	1204.07	255.295	1072.98	1111.37	1116.39	1100.25	1078.02	1111.54	1130.5	1106.69	255.295	887.645	927.092	832.609	882.449	899.225	945.929	824.699	889.951	255.295	678.033	663.995	647.534	663.187
256.41	1289.6	1011.79	1289.08	1289.34	1303.42	1017.51	1285.4	1294.41	256.41	1401.46	1258.54	1253.23	1304.41	1409.33	1274.25	1275.26	1319.62	256.41	1204.06	1221.22	1199.21	1208.16	1210.99	1217.86	1192.31	1207.06	256.41	1066.74	1092.22	1117.51	1092.16	1080.55	1114.2	1133.23	1109.33	256.41	900.412	954.861	830.322	895.198	901.22	948.038	826.547	891.935	256.41	670.55	656.474	647.945	658.323
257.525	1319.97	1027.43	1280.85	1300.41	1306.75	1020.15	1288.66	1297.7	257.525	1422.85	1293.42	1278.97	1331.75	1412.84	1277.49	1278.49	1322.94	257.525	1238.18	1219.78	1195.23	1217.73	1213.99	1220.87	1195.25	1210.04	257.525	1096.28	1117.36	1151.86	1121.83	1083.09	1116.86	1135.97	1111.97	257.525	905.289	950.014	822.236	892.513	903.215	950.148	828.397	893.92	257.525	698.846	684.732	638.969	674.182
258.64	1312.2	1032.01	1292.08	1302.14	1310.07	1022.79	1291.92	1300.99	258.64	1429.01	1305.61	1255.74	1330.12	1416.35	1280.72	1281.72	1326.26	258.64	1209.34	1208.21	1221.76	1213.1	1216.99	1223.88	1198.19	1213.02	258.64	1087.67	1093.53	1163.51	1114.9	1085.63	1119.51	1138.7	1114.61	258.64	901.711	975.689	813.669	897.023	905.21	952.257	830.245	895.904	258.64	688.997	674.845	658.779	674.207
259.755	1307.28	1018.45	1297.49	1302.39	1313.39	1025.43	1295.18	1304.29	259.755	1410.24	1302.24	1285.21	1332.56	1419.87	1283.95	1284.94	1329.58	259.755	1234.82	1218.04	1205.81	1219.56	1219.99	1226.89	1201.12	1216	259.755	1081.92	1122.39	1159.61	1121.31	1088.17	1122.17	1141.43	1117.25	259.755	909.152	958.876	852.04	906.689	907.204	954.366	832.093	897.888	259.755	682.003	667.813	648.666	666.161
260.869	1314.87	1034.22	1317.54	1316.2	1316.72	1028.07	1298.43	1307.58	260.869	1431.8	1280.05	1300.52	1337.46	1423.38	1287.18	1288.17	1332.91	260.869	1205.64	1246.09	1211.56	1221.1	1222.98	1229.9	1204.06	1218.98	260.869	1088.68	1137.1	1136.89	1120.89	1090.7	1124.83	1144.16	1119.9	260.869	925.291	963.764	837.288	908.781	909.198	956.475	833.941	899.872	260.869	687.511	673.284	663.192	674.662
261.985	1327.32	1041.12	1306.06	1316.69	1320.04	1030.71	1301.69	1310.87	261.985	1441.16	1296.26	1291.24	1342.89	1426.89	1290.41	1291.39	1336.23	261.985	1234.13	1223.79	1219.89	1225.94	1225.98	1232.91	1207	1221.96	261.985	1100.3	1127.21	1152.57	1126.69	1093.24	1127.48	1146.89	1122.54	261.985	911.433	971.232	831.254	904.639	911.194	958.586	835.79	901.857	261.985	697.885	683.62	658.578	680.028
263.099	1342.08	1019.27	1287.72	1314.9	1323.37	1033.34	1304.95	1314.16	263.099	1411	1292.81	1303.99	1335.93	1430.4	1293.64	1294.62	1339.55	263.099	1206.56	1224.55	1202.63	1211.25	1228.98	1235.92	1209.94	1224.95	263.099	1114.22	1139.36	1148.58	1134.05	1095.78	1130.14	1149.62	1125.18	263.099	909.885	953.11	827.722	896.906	913.188	960.695	837.638	903.841	263.099	710.566	696.263	657.168	687.999
264.214	1335.52	1032.37	1310.87	1323.2	1326.69	1035.98	1308.21	1317.45	264.214	1428.9	1298.6	1281.03	1336.18	1433.91	1296.87	1297.84	1342.88	264.214	1223.59	1260.81	1211.54	1231.98	1231.97	1238.93	1212.88	1227.93	264.214	1106.81	1115.8	1153.84	1125.48	1098.32	1132.8	1152.35	1127.82	264.214	919.321	961.152	840.706	907.06	915.183	962.804	839.486	905.824	264.214	701.924	687.584	638.461	675.99
265.329	1335.37	1034.79	1308.2	1321.78	1330.02	1038.62	1311.46	1320.74	265.329	1432.1	1303.77	1308.83	1348.23	1437.42	1300.1	1301.07	1346.2	265.329	1233.96	1260.19	1200.13	1231.42	1234.97	1241.94	1215.81	1230.91	265.329	1105.8	1142.99	1158.48	1135.76	1100.85	1135.45	1155.08	1130.46	265.329	908.627	948.878	832.219	896.575	917.177	964.913	841.334	907.808	265.329	699.688	685.31	654.239	679.746
266.444	1356.08	1032.54	1325.86	1340.97	1333.34	1041.26	1314.72	1324.03	266.444	1428.87	1323.3	1293.87	1348.68	1440.93	1303.34	1304.3	1349.52	266.444	1230.93	1254.03	1215.29	1233.42	1237.97	1244.95	1218.75	1233.89	266.444	1125.66	1127.42	1177.47	1143.52	1103.39	1138.11	1157.81	1133.11	266.444	907.131	963.177	855.318	908.542	919.173	967.023	843.184	909.793	266.444	718.315	703.899	667.75	696.655
267.559	1325.3	1039.15	1328.9	1327.1	1336.67	1043.9	1317.98	1327.32	267.559	1437.83	1305.78	1299.82	1347.81	1444.44	1306.57	1307.52	1352.84	267.559	1250.86	1249.24	1248.44	1249.51	1240.97	1247.96	1221.69	1236.87	267.559	1094.02	1132.77	1159.42	1128.74	1105.93	1140.77	1160.55	1135.75	267.559	929.037	995.461	833.64	919.379	921.167	969.132	845.032	911.777	267.559	685.451	670.998	650.891	669.113
268.673	1332.39	1052.73	1313.57	1322.98	1339.99	1046.54	1321.24	1330.61	268.673	1456.39	1309.88	1297.25	1354.5	1447.96	1309.8	1310.75	1356.17	268.673	1207.27	1253.14	1191.79	1217.4	1243.96	1250.97	1224.63	1239.85	268.673	1100.26	1129.58	1162.98	1130.94	1108.47	1143.42	1163.28	1138.39	268.673	912.968	937.949	850.102	900.34	923.162	971.242	846.88	913.761	268.673	690.459	675.968	627.914	664.781
269.788	1358.39	1047.2	1309.82	1334.1	1343.31	1049.17	1324.49	1333.9	269.788	1448.66	1338.75	1310.74	1366.05	1451.47	1313.03	1313.97	1359.49	269.788	1255.97	1247.63	1220.63	1241.41	1246.96	1253.98	1227.57	1242.84	269.788	1125.41	1142.46	1191.32	1153.06	1111	1146.08	1166.01	1141.03	269.788	935.366	965.924	861.807	921.032	925.156	973.351	848.728	915.745	269.788	714.378	699.849	662.066	692.098
270.903	1342.15	1055.64	1313.34	1327.75	1346.64	1051.81	1327.75	1337.2	270.903	1460.14	1325.41	1324.19	1369.91	1454.98	1316.26	1317.2	1362.81	270.903	1242.83	1250.29	1213.74	1235.62	1249.96	1256.99	1230.5	1245.82	270.903	1108.32	1155.31	1177.44	1147.02	1113.54	1148.74	1168.74	1143.67	270.903	919.372	958.175	857.103	911.55	927.152	975.461	850.577	917.73	270.903	696.06	681.494	657.891	678.482
272.018	1338.81	1059.53	1327.99	1333.4	1349.96	1054.45	1331.01	1340.49	272.018	1465.36	1318.25	1329.36	1370.99	1458.49	1319.49	1320.43	1366.14	272.018	1235.53	1231.47	1231.4	1232.8	1252.96	1260	1233.44	1248.8	272.018	1104.12	1159.87	1169.75	1144.58	1116.08	1151.39	1171.47	1146.31	272.018	931.589	974.966	858.659	921.738	929.146	977.57	852.425	919.714	272.018	690.627	676.023	660.2	675.617
273.133	1347.4	1061.06	1331.93	1339.66	1353.29	1057.09	1334.27	1343.78	273.133	1467.34	1311.59	1336.21	1371.71	1462	1322.72	1323.65	1369.46	273.133	1261.27	1277.18	1221.97	1253.47	1255.95	1263.01	1236.38	1251.78	273.133	1111.85	1166.11	1162.55	1146.84	1118.62	1154.05	1174.2	1148.96	273.133	910.293	964.669	864.169	913.044	931.141	979.679	854.273	921.698	273.133	697.13	682.489	659.093	679.571
274.247	1353.92	1069.78	1336.76	1345.34	1356.61	1059.73	1337.52	1347.07	274.247	1479.2	1314.44	1329.9	1374.51	1465.51	1325.95	1326.88	1372.78	274.247	1252.79	1249.21	1251.82	1251.28	1258.95	1266.02	1239.32	1254.76	274.247	1117.53	1159.17	1164.86	1147.19	1121.15	1156.7	1176.93	1151.6	274.247	933.209	993.659	853.039	926.636	933.135	981.788	856.121	923.682	274.247	701.57	686.892	694.857	694.44
275.362	1360.8	1060.37	1344.95	1352.88	1359.94	1062.37	1340.78	1350.36	275.362	1466.14	1321.22	1322.1	1369.82	1469.02	1329.18	1330.1	1376.1	275.362	1259.65	1267.89	1250.86	1259.47	1261.95	1269.03	1242.25	1257.74	275.362	1123.55	1150.75	1171.11	1148.47	1123.69	1159.36	1179.66	1154.24	275.362	951.075	991.826	866.03	936.31	935.129	983.897	857.969	925.665	275.362	706.36	691.644	685.692	694.565
276.477	1367.25	1063.56	1318.62	1342.94	1363.26	1065.01	1344.04	1353.65	276.477	1470.39	1313.7	1328.43	1370.84	1472.54	1332.41	1333.33	1379.43	276.477	1290.07	1281.73	1235.09	1268.96	1264.94	1272.04	1245.19	1260.73	276.477	1129.15	1156.45	1163.05	1149.55	1126.23	1162.02	1182.39	1156.88	276.477	940.828	975.191	855.851	923.957	937.125	986.008	859.819	927.65	276.477	710.726	695.972	699.27	701.989
277.592	1356.92	1067.92	1331.79	1344.36	1366.59	1067.64	1347.3	1356.94	277.592	1476.26	1329.2	1327.54	1377.67	1476.05	1335.64	1336.55	1382.75	277.592	1251.64	1269.35	1268.83	1263.27	1267.94	1275.05	1248.13	1263.71	277.592	1117.96	1154.94	1178.01	1150.31	1128.77	1164.67	1185.13	1159.52	277.592	942.7	1008.06	865.683	938.815	939.119	988.117	861.667	929.634	277.592	698.309	683.518	677.851	686.56
278.707	1352.11	1055.43	1349.51	1350.81	1369.91	1070.28	1350.55	1360.23	278.707	1458.96	1309.37	1339.82	1369.38	1479.56	1338.88	1339.78	1386.07	278.707	1294.19	1294.04	1260.13	1282.79	1270.94	1278.06	1251.07	1266.69	278.707	1112.3	1166.59	1157.63	1145.51	1131.3	1167.33	1187.86	1162.16	278.707	935.843	998.502	856.139	930.161	941.114	990.226	863.515	931.618	278.707	691.411	676.583	688.493	685.496
279.821	1376.34	1083.46	1348.87	1362.6	1373.23	1072.92	1353.81	1363.52	279.821	1497.37	1332.3	1350.52	1393.4	1483.07	1342.11	1343	1389.39	279.821	1271.71	1283.92	1248.05	1267.89	1273.94	1281.07	1254.01	1269.67	279.821	1135.67	1176.68	1180.01	1164.12	1133.84	1169.99	1190.59	1164.8	279.821	941.645	985.552	865.278	930.825	943.108	992.335	865.363	933.602	279.821	713.547	698.682	674.316	695.515
280.937	1394.83	1098.28	1339.43	1367.13	1376.56	1075.56	1357.07	1366.82	280.937	1517.62	1361.99	1379.63	1419.74	1486.58	1345.34	1346.23	1392.72	280.937	1265.19	1274.13	1243.19	1260.84	1276.93	1284.08	1256.95	1272.65	280.937	1153.31	1205.16	1209.15	1189.21	1136.38	1172.64	1193.32	1167.45	280.937	920.602	979.82	859.974	920.132	945.104	994.445	867.212	935.587	280.937	729.956	715.053	673.791	706.267
282.051	1386.31	1083.6	1361.98	1374.14	1379.88	1078.2	1360.33	1370.11	282.051	1497.31	1359.82	1364.21	1407.11	1490.09	1348.57	1349.46	1396.04	282.051	1294.42	1311.96	1275.87	1294.08	1279.93	1287.09	1259.88	1275.63	282.051	1143.93	1189.12	1206.43	1179.83	1138.92	1175.3	1196.05	1170.09	282.051	932.541	1011.64	890.883	945.02	947.098	996.555	869.06	937.571	282.051	719.341	704.4	668.666	697.469
283.166	1373.46	1073.64	1336.66	1355.06	1383.21	1080.84	1363.58	1373.4	283.166	1483.49	1347.22	1365.28	1398.66	1493.6	1351.8	1352.68	1399.36	283.166	1268.48	1266.62	1291.1	1275.4	1282.93	1290.1	1262.82	1278.61	283.166	1130.23	1189.56	1193.29	1171.03	1141.45	1177.96	1198.78	1172.73	283.166	927.861	1026	866.699	940.187	949.093	998.664	870.908	939.555	283.166	704.4	689.423	670.376	688.066
284.281	1370.07	1088.7	1390.86	1380.47	1386.53	1083.48	1366.84	1376.69	284.281	1504.06	1354.52	1353.4	1403.99	1497.11	1355.03	1355.91	1402.68	284.281	1307.58	1290.61	1271.4	1289.86	1285.92	1293.11	1265.76	1281.6	284.281	1125.99	1177.06	1200.04	1167.69	1143.99	1180.61	1201.51	1175.37	284.281	952.423	1005.43	875.211	944.355	951.087	1000.77	872.756	941.539	284.281	698.925	683.91	682.249	688.361
285.396	1404.25	1095.47	1374.18	1389.22	1389.86	1086.12	1370.1	1379.98	285.396	1513.24	1355.19	1361.45	1409.96	1500.63	1358.26	1359.13	1406.01	285.396	1292.72	1310.82	1261.32	1288.29	1288.92	1296.12	1268.7	1284.58	285.396	1159.32	1184.49	1200.16	1181.32	1146.53	1183.27	1204.24	1178.01	285.396	953.268	994.48	885.772	944.507	953.083	1002.88	874.606	943.524	285.396	731.016	715.963	709.799	718.926
286.511	1413.79	1089.32	1368.27	1391.03	1393.18	1088.75	1373.36	1383.27	286.511	1504.67	1356.05	1343.07	1401.26	1504.14	1361.49	1362.36	1409.33	286.511	1284.77	1300.26	1280.17	1288.4	1291.92	1299.13	1271.63	1287.56	286.511	1168.01	1165.48	1200.47	1177.99	1149.07	1185.93	1206.97	1180.66	286.511	957.316	1012.46	872.408	947.396	955.077	1004.99	876.454	945.508	286.511	738.464	723.374	683.811	715.216
287.625	1393.15	1091.18	1379.65	1386.4	1396.51	1091.39	1376.61	1386.56	287.625	1507.09	1367.75	1339.52	1404.78	1507.65	1364.72	1365.59	1412.65	287.625	1293.51	1310.9	1268.4	1290.94	1294.92	1302.14	1274.57	1290.54	287.625	1146.51	1161.31	1211.62	1173.14	1151.6	1188.58	1209.71	1183.3	287.625	967.125	999.823	874.433	947.127	957.072	1007.1	878.302	947.492	287.625	715.726	700.599	676.815	697.713
288.74	1427.09	1094.43	1384.9	1405.99	1399.83	1094.03	1379.87	1389.85	288.74	1511.42	1380.62	1364.4	1418.81	1511.16	1367.95	1368.81	1415.97	288.74	1300.89	1302.67	1275.11	1292.89	1297.91	1305.14	1277.51	1293.52	288.74	1179.59	1185.57	1223.94	1196.37	1154.14	1191.24	1212.44	1185.94	288.74	947.085	1005.66	882.763	945.168	959.066	1009.21	880.15	949.475	288.74	747.57	732.406	690.149	723.375
289.855	1376.19	1098.17	1394.77	1385.48	1403.16	1096.67	1383.13	1393.14	289.855	1516.45	1358.63	1389.39	1421.49	1514.67	1371.19	1372.04	1419.3	289.855	1306.78	1315.87	1272.72	1298.46	1300.91	1308.16	1280.45	1296.51	289.855	1127.84	1209.94	1201.41	1179.73	1156.68	1193.9	1215.17	1188.58	289.855	946.688	1002.4	898.601	949.23	961.062	1011.32	881.999	951.46	289.855	694.579	679.377	663.89	679.282
290.97	1404.21	1095.73	1399.65	1401.93	1406.48	1099.31	1386.39	1396.43	290.97	1512.96	1388.3	1388.75	1430	1518.18	1374.42	1375.26	1422.62	290.97	1288.47	1319.9	1284.04	1297.47	1303.91	1311.16	1283.39	1299.49	290.97	1155	1208.67	1230.53	1198.07	1159.22	1196.55	1217.9	1191.22	290.97	969.047	1012.85	880.467	954.122	963.056	1013.43	883.847	953.444	290.97	720.504	705.266	668.702	698.157
292.085	1407.94	1079.45	1382.07	1395	1409.8	1101.95	1389.64	1399.72	292.085	1490.45	1389.86	1361.5	1413.93	1521.69	1377.65	1378.49	1425.94	292.085	1298.88	1315.98	1289.68	1301.51	1306.91	1314.17	1286.32	1302.47	292.085	1157.88	1180.8	1231.54	1190.07	1161.75	1199.21	1220.63	1193.86	292.085	962.435	1017.62	880.573	953.542	965.05	1015.54	885.695	955.428	292.085	722.141	706.865	680.359	703.122
293.199	1414.65	1094.72	1391.99	1403.32	1413.13	1104.58	1392.9	1403.01	293.199	1511.31	1370.96	1387.71	1423.33	1525.2	1380.88	1381.71	1429.27	293.199	1294.7	1317.15	1309.76	1307.2	1309.9	1317.18	1289.26	1305.45	293.199	1163.73	1206.38	1212.1	1194.07	1164.29	1201.87	1223.36	1196.51	293.199	974.398	1036.84	890.124	967.12	967.045	1017.65	887.543	957.412	293.199	726.755	711.443	691.346	709.848
294.315	1446.61	1097.04	1392.31	1419.46	1416.45	1107.22	1396.16	1406.31	294.315	1514.37	1405.93	1374.08	1431.46	1528.72	1384.11	1384.94	1432.59	294.315	1309.6	1311.04	1286.23	1302.29	1312.9	1320.19	1292.2	1308.43	294.315	1194.84	1192.13	1246.52	1211.16	1166.83	1204.52	1226.09	1199.15	294.315	956.264	1012.45	883.831	950.847	969.04	1019.76	889.392	959.397	294.315	756.622	741.272	683.407	727.101
295.429	1412.92	1127.74	1391.4	1402.16	1419.78	1109.86	1399.42	1409.6	295.429	1556.46	1406.93	1380.81	1448.07	1532.23	1387.34	1388.17	1435.91	295.429	1310.13	1314.45	1269.51	1298.03	1315.9	1323.2	1295.14	1311.41	295.429	1160.3	1198.24	1246.97	1201.84	1169.37	1207.18	1228.82	1201.79	295.429	957.372	994.86	883.972	945.401	971.035	1021.87	891.241	961.381	295.429	720.839	705.452	675.981	700.758
296.544	1433.3	1110.91	1404.16	1418.73	1423.1	1112.5	1402.67	1412.89	296.544	1533.19	1399.85	1383.34	1438.79	1535.74	1390.57	1391.39	1439.23	296.544	1287.73	1335.46	1302.82	1308.67	1318.89	1326.21	1298.08	1314.39	296.544	1179.82	1200.15	1239.34	1206.44	1171.9	1209.84	1231.55	1204.43	296.544	963.241	1027.3	877.763	956.1	973.029	1023.98	893.089	963.365	296.544	739.117	723.693	709.03	723.947
297.659	1437.61	1123.69	1394.26	1415.94	1426.43	1115.14	1405.93	1416.18	297.659	1550.62	1391.69	1391.56	1444.62	1539.25	1393.8	1394.62	1442.56	297.659	1316.36	1331.41	1284.41	1310.73	1321.89	1329.22	1301.01	1317.38	297.659	1183.28	1207.74	1230.64	1207.22	1174.44	1212.49	1234.29	1207.07	297.659	980.845	1008.03	903.541	964.137	975.024	1026.09	894.937	965.349	297.659	741.336	725.875	681.185	716.132
298.774	1447.82	1124.1	1418.99	1433.41	1429.75	1117.78	1409.19	1419.47	298.774	1551.05	1396.91	1379.89	1442.62	1542.76	1397.03	1397.84	1445.88	298.774	1319.99	1349.75	1291.18	1320.31	1324.89	1332.23	1303.95	1320.36	298.774	1192.64	1195.45	1235.32	1207.8	1176.98	1215.15	1237.02	1209.71	298.774	980.126	1013.92	890.633	961.561	977.019	1028.2	896.786	967.334	298.774	749.449	733.951	701.134	728.178
299.889	1437.48	1140.53	1400.35	1418.92	1433.08	1120.42	1412.45	1422.76	299.889	1573.52	1403.64	1398.78	1458.65	1546.27	1400.26	1401.07	1449.2	299.889	1337.94	1333.28	1315.74	1328.99	1327.89	1335.24	1306.89	1323.34	299.889	1181.45	1213.71	1241.49	1212.22	1179.51	1217.81	1239.75	1212.36	299.889	959.823	1037.61	864.831	954.088	979.014	1030.31	898.634	969.318	299.889	737.012	721.476	702.748	720.412
301.003	1425.22	1121.94	1417.84	1421.53	1436.4	1123.05	1415.7	1426.05	301.003	1547.82	1408.84	1425.88	1460.85	1549.78	1403.5	1404.29	1452.52	301.003	1318.29	1320.59	1315.16	1318.01	1330.88	1338.25	1309.83	1326.32	301.003	1168.33	1240.19	1246.15	1218.22	1182.05	1220.46	1242.48	1215	301.003	981.467	1036.14	897.536	971.716	981.008	1032.41	900.482	971.301	301.003	722.646	707.073	690.188	706.636
302.118	1449.23	1118.59	1407.99	1428.61	1439.72	1125.69	1418.96	1429.34	302.118	1543.09	1398.72	1412	1451.27	1553.29	1406.73	1407.52	1455.85	302.118	1328.43	1324.79	1325.25	1326.15	1333.88	1341.26	1312.76	1329.3	302.118	1191.49	1225.69	1235.49	1217.55	1184.59	1223.12	1245.21	1217.64	302.118	977.152	1045.36	909.171	977.226	983.002	1034.52	902.33	973.285	302.118	744.563	728.946	709.129	727.546
303.233	1425.37	1140.94	1409.65	1417.51	1443.05	1128.33	1422.22	1432.63	303.233	1573.69	1410.25	1420.77	1468.24	1556.81	1409.96	1410.75	1459.17	303.233	1332.94	1311.81	1306.72	1317.15	1336.88	1344.27	1315.7	1332.28	303.233	1166.77	1233.83	1246.47	1215.69	1187.13	1225.77	1247.94	1220.28	303.233	997.206	1025.95	907.784	976.979	984.997	1036.63	904.178	975.269	303.233	718.601	702.941	690.825	704.122
304.348	1457.51	1121.53	1422.82	1440.16	1446.37	1130.97	1425.48	1435.93	304.348	1546.87	1415.35	1404.29	1455.5	1560.32	1413.19	1413.97	1462.49	304.348	1345.67	1342.64	1324.1	1337.47	1339.88	1347.28	1318.64	1335.27	304.348	1198.06	1216.73	1251.02	1221.94	1189.66	1228.43	1250.67	1222.92	304.348	969.817	1042.45	882.123	964.797	986.992	1038.74	906.027	977.254	304.348	748.638	732.937	699.642	727.072
305.463	1446.3	1132.77	1454.46	1450.38	1449.7	1133.61	1428.73	1439.22	305.463	1562.2	1400.7	1416.17	1459.69	1563.83	1416.42	1417.2	1465.82	305.463	1323.14	1360.56	1332.06	1338.59	1342.87	1350.29	1321.58	1338.25	305.463	1186	1227.99	1235.82	1216.6	1192.2	1231.09	1253.4	1225.56	305.463	974.819	1049.54	899.12	974.493	988.987	1040.85	907.876	979.238	305.463	735.328	719.591	708.914	721.278
306.577	1473.73	1134.9	1425.09	1449.41	1453.02	1136.25	1431.99	1442.51	306.577	1564.98	1428.72	1395.11	1462.94	1567.34	1419.65	1420.42	1469.14	306.577	1363.7	1339.9	1298.6	1334.07	1345.87	1353.3	1324.52	1341.23	306.577	1212.57	1206.31	1263.3	1227.39	1194.74	1233.74	1256.13	1228.21	306.577	982.799	1015.2	898.737	965.577	990.981	1042.96	909.724	981.222	306.577	760.649	744.876	704.367	736.631
307.692	1463.77	1135.99	1425.17	1444.47	1456.35	1138.88	1435.25	1445.8	307.692	1566.36	1429.54	1442.81	1479.57	1570.85	1422.88	1423.65	1472.46	307.692	1347.85	1346.53	1339.7	1344.69	1348.87	1356.31	1327.45	1344.21	307.692	1201.75	1253.38	1263.57	1239.57	1197.28	1236.4	1258.86	1230.85	307.692	993.245	1055.42	919.023	989.229	992.976	1045.07	911.572	983.206	307.692	748.578	732.768	698.296	726.547
308.807	1471.94	1131.24	1444.36	1458.15	1459.67	1141.52	1438.51	1449.09	308.807	1559.69	1434.34	1429.26	1474.43	1574.36	1426.11	1426.88	1475.78	308.807	1349.11	1363.42	1337.47	1350	1351.87	1359.32	1330.39	1347.19	308.807	1209.07	1239.21	1267.83	1238.7	1199.81	1239.06	1261.6	1233.49	308.807	1013.02	1052.31	907.143	990.825	994.971	1047.18	913.421	985.191	308.807	754.645	738.8	723.807	739.084
309.922	1472.84	1115.88	1449.28	1461.06	1463	1144.16	1441.76	1452.38	309.922	1538.44	1434.06	1428.89	1467.13	1577.87	1429.34	1430.1	1479.11	309.922	1369	1359.64	1327.9	1352.18	1354.86	1362.33	1333.33	1350.17	309.922	1209.12	1238.21	1267	1238.11	1202.35	1241.71	1264.33	1236.13	309.922	999.827	1041.86	913.929	985.207	996.966	1049.29	915.269	987.175	309.922	753.438	737.556	709.505	733.5
311.037	1462.87	1136.68	1445.46	1454.16	1466.32	1146.8	1445.02	1455.67	311.037	1566.91	1423.76	1426.48	1472.38	1581.39	1432.57	1433.33	1482.43	311.037	1354.82	1363.2	1349.12	1355.72	1357.86	1365.34	1336.27	1353.16	311.037	1198.29	1235.18	1256.16	1229.88	1204.89	1244.37	1267.06	1238.77	311.037	987.938	1062.21	897.145	982.431	998.96	1051.4	917.117	989.159	311.037	741.358	725.44	698.414	721.737
312.151	1471.62	1148.65	1436.03	1453.83	1469.64	1149.44	1448.28	1458.96	312.151	1583.23	1419.02	1442.27	1481.51	1584.9	1435.8	1436.55	1485.75	312.151	1380.78	1367.21	1343.44	1363.81	1360.86	1368.35	1339.21	1356.14	312.151	1206.19	1250.35	1250.88	1235.81	1207.43	1247.03	1269.79	1241.41	312.151	1000.67	1055.64	924.587	993.633	1000.95	1053.51	918.965	991.142	312.151	748.011	732.057	736.491	738.853
313.267	1466.67	1141.51	1464.83	1465.75	1472.97	1152.08	1451.54	1462.25	313.267	1573.28	1458.08	1438.53	1489.96	1588.41	1439.04	1439.78	1489.07	313.267	1342.46	1371.75	1345.86	1353.35	1363.85	1371.36	1342.14	1359.12	313.267	1200.38	1245.98	1289.39	1245.25	1209.96	1249.68	1272.52	1244.06	313.267	1002.2	1057.18	919.984	993.122	1002.95	1055.62	920.814	993.128	313.267	740.945	724.956	703.646	723.182
314.381	1473.73	1162.77	1474.72	1474.23	1476.29	1154.72	1454.79	1465.54	314.381	1602.38	1431.87	1442.31	1492.19	1591.92	1442.27	1443	1492.4	314.381	1356.82	1360.45	1338.38	1351.88	1366.85	1374.37	1345.08	1362.1	314.381	1206.6	1249.14	1262.64	1239.46	1212.5	1252.34	1275.25	1246.7	314.381	1008.69	1048.83	895.234	984.253	1004.94	1057.73	922.662	995.111	314.381	745.908	729.882	710.137	728.642
315.496	1482.28	1153.45	1458.24	1470.26	1479.62	1157.35	1458.05	1468.83	315.496	1589.44	1436.71	1439.49	1488.54	1595.43	1445.5	1446.23	1495.72	315.496	1367.07	1384.96	1347.35	1366.46	1369.85	1377.38	1348.02	1365.08	315.496	1214.28	1245.7	1266.93	1242.3	1215.04	1255	1277.98	1249.34	315.496	997.141	1056.92	926.334	993.466	1006.94	1059.84	924.511	997.095	315.496	752.342	736.28	705.13	731.251
316.611	1482.43	1155.77	1484.67	1483.55	1482.94	1159.99	1461.31	1472.13	316.611	1592.49	1443.02	1445.73	1493.74	1598.94	1448.73	1449.45	1499.04	316.611	1396.53	1379.43	1348.08	1374.68	1372.84	1380.39	1350.96	1368.06	316.611	1213.58	1251.31	1272.7	1245.86	1217.58	1257.65	1280.71	1251.98	316.611	1013.93	1056.77	922.581	997.762	1008.93	1061.95	926.359	999.079	316.611	750.391	734.293	714.832	733.172
317.726	1497.03	1161.48	1471.44	1484.24	1486.27	1162.63	1464.57	1475.42	317.726	1600.21	1435.15	1438.77	1491.38	1602.45	1451.96	1452.68	1502.37	317.726	1374.04	1374.6	1335.25	1361.3	1375.84	1383.4	1353.9	1371.05	317.726	1227.33	1243.73	1264.28	1245.12	1220.11	1260.31	1283.45	1254.62	317.726	1009.78	1043.07	930.303	994.383	1010.93	1064.06	928.208	1001.06	317.726	762.889	746.755	729.019	746.221
318.841	1481.84	1165.75	1453.08	1467.46	1489.59	1165.27	1467.82	1478.71	318.841	1605.94	1449.86	1457.02	1504.28	1605.97	1455.19	1455.91	1505.69	318.841	1370.96	1417.76	1346.98	1378.57	1378.84	1386.41	1356.83	1374.03	318.841	1211.28	1261.36	1278.45	1250.36	1222.65	1262.97	1286.18	1257.27	318.841	1021.04	1053.92	920.9	998.619	1012.92	1066.16	930.056	1003.05	318.841	745.584	729.413	738.659	737.885
319.955	1501.73	1160.69	1478.12	1489.93	1492.92	1167.91	1471.08	1482	319.955	1598.85	1456.73	1463.83	1506.47	1609.48	1458.42	1459.13	1509.01	319.955	1384	1401.24	1347.3	1377.51	1381.84	1389.42	1359.77	1377.01	319.955	1230.32	1267.54	1284.77	1260.88	1225.19	1265.62	1288.91	1259.91	319.955	1005.62	1053.36	923.164	994.049	1014.92	1068.27	931.904	1005.03	319.955	763.373	747.166	716.987	742.509
321.07	1500.95	1171.64	1470.59	1485.77	1496.24	1170.55	1474.34	1485.29	321.07	1613.78	1453.03	1462.54	1509.78	1612.99	1461.65	1462.36	1512.33	321.07	1368.83	1380.72	1365.02	1371.52	1384.83	1392.43	1362.71	1379.99	321.07	1228.69	1265.63	1280.53	1258.28	1227.72	1268.28	1291.64	1262.55	321.07	1023.46	1070.2	943.202	1012.29	1016.91	1070.38	933.752	1007.02	321.07	760.487	744.244	701.318	735.35
322.185	1481.18	1173.47	1496.59	1488.88	1499.57	1173.19	1477.6	1488.58	322.185	1616.16	1460.68	1466.71	1514.52	1616.5	1464.88	1465.58	1515.66	322.185	1385.36	1404.73	1360.61	1383.57	1387.83	1395.44	1365.65	1382.97	322.185	1208.06	1269.18	1287.64	1254.96	1230.26	1270.94	1294.37	1265.19	322.185	1011.12	1064.91	938.844	1004.96	1018.91	1072.49	935.601	1009	322.185	738.604	722.326	704.254	721.728
323.3	1511.26	1178.82	1457.61	1484.44	1502.89	1175.82	1480.85	1491.87	323.3	1623.37	1462.42	1455.47	1513.76	1620.01	1468.12	1468.81	1518.98	323.3	1372.4	1396.3	1376.2	1381.63	1390.83	1398.45	1368.59	1385.95	323.3	1237.29	1257.32	1288.83	1261.15	1232.8	1273.59	1297.1	1267.83	323.3	1012.79	1079.62	914.961	1002.46	1020.9	1074.6	937.449	1010.98	323.3	766.582	750.267	716.315	744.388
324.415	1503.96	1189.92	1473.46	1488.71	1506.21	1178.46	1484.11	1495.16	324.415	1638.51	1479.28	1498.31	1538.7	1623.52	1471.35	1472.04	1522.3	324.415	1389.23	1395.62	1378.36	1387.74	1393.83	1401.46	1371.52	1388.94	324.415	1229.14	1299.53	1305.15	1277.94	1235.34	1276.25	1299.83	1270.47	324.415	1017.06	1080.91	950.142	1016.04	1022.9	1076.71	939.298	1012.97	324.415	757.179	740.829	727.1	741.703
#N/A	#N/A	#N/A	#N/A	#N/A	#N/A	#N/A	#N/A	#N/A	#N/A	#N/A	#N/A	#N/A	#N/A	#N/A	#N/A	#N/A	#N/A	#N/A	#N/A	#N/A	#N/A	#N/A	#N/A	#N/A	#N/A	#N/A	#N/A	#N/A	#N/A	#N/A	#N/A	#N/A	#N/A	#N/A	#N/A	#N/A	#N/A	#N/A	#N/A	#N/A	#N/A	#N/A	#N/A	#N/A	#N/A	#N/A	#N/A	#N/A	#N/A
#N/A	#N/A	#N/A	#N/A	#N/A	#N/A	#N/A	#N/A	#N/A	#N/A	#N/A	#N/A	#N/A	#N/A	#N/A	#N/A	#N/A	#N/A	#N/A	#N/A	#N/A	#N/A	#N/A	#N/A	#N/A	#N/A	#N/A	#N/A	#N/A	#N/A	#N/A	#N/A	#N/A	#N/A	#N/A	#N/A	#N/A	#N/A	#N/A	#N/A	#N/A	#N/A	#N/A	#N/A	#N/A	#N/A	#N/A	#N/A	#N/A	#N/A
#N/A	#N/A	#N/A	#N/A	#N/A	#N/A	#N/A	#N/A	#N/A	#N/A	#N/A	#N/A	#N/A	#N/A	#N/A	#N/A	#N/A	#N/A	#N/A	#N/A	#N/A	#N/A	#N/A	#N/A	#N/A	#N/A	#N/A	#N/A	#N/A	#N/A	#N/A	#N/A	#N/A	#N/A	#N/A	#N/A	#N/A	#N/A	#N/A	#N/A	#N/A	#N/A	#N/A	#N/A	#N/A	#N/A	#N/A	#N/A	#N/A	#N/A
#N/A	#N/A	#N/A	#N/A	#N/A	#N/A	#N/A	#N/A	#N/A	#N/A	#N/A	#N/A	#N/A	#N/A	#N/A	#N/A	#N/A	#N/A	#N/A	#N/A	#N/A	#N/A	#N/A	#N/A	#N/A	#N/A	#N/A	#N/A	#N/A	#N/A	#N/A	#N/A	#N/A	#N/A	#N/A	#N/A	#N/A	#N/A	#N/A	#N/A	#N/A	#N/A	#N/A	#N/A	#N/A	#N/A	#N/A	#N/A	#N/A	#N/A
#N/A	#N/A	#N/A	#N/A	#N/A	#N/A	#N/A	#N/A	#N/A	#N/A	#N/A	#N/A	#N/A	#N/A	#N/A	#N/A	#N/A	#N/A	#N/A	#N/A	#N/A	#N/A	#N/A	#N/A	#N/A	#N/A	#N/A	#N/A	#N/A	#N/A	#N/A	#N/A	#N/A	#N/A	#N/A	#N/A	#N/A	#N/A	#N/A	#N/A	#N/A	#N/A	#N/A	#N/A	#N/A	#N/A	#N/A	#N/A	#N/A	#N/A
#N/A	#N/A	#N/A	#N/A	#N/A	#N/A	#N/A	#N/A	#N/A	#N/A	#N/A	#N/A	#N/A	#N/A	#N/A	#N/A	#N/A	#N/A	#N/A	#N/A	#N/A	#N/A	#N/A	#N/A	#N/A	#N/A	#N/A	#N/A	#N/A	#N/A	#N/A	#N/A	#N/A	#N/A	#N/A	#N/A	#N/A	#N/A	#N/A	#N/A	#N/A	#N/A	#N/A	#N/A	#N/A	#N/A	#N/A	#N/A	#N/A	#N/A
#N/A	#N/A	#N/A	#N/A	#N/A	#N/A	#N/A	#N/A	#N/A	#N/A	#N/A	#N/A	#N/A	#N/A	#N/A	#N/A	#N/A	#N/A	#N/A	#N/A	#N/A	#N/A	#N/A	#N/A	#N/A	#N/A	#N/A	#N/A	#N/A	#N/A	#N/A	#N/A	#N/A	#N/A	#N/A	#N/A	#N/A	#N/A	#N/A	#N/A	#N/A	#N/A	#N/A	#N/A	#N/A	#N/A	#N/A	#N/A	#N/A	#N/A
#N/A	#N/A	#N/A	#N/A	#N/A	#N/A	#N/A	#N/A	#N/A	#N/A	#N/A	#N/A	#N/A	#N/A	#N/A	#N/A	#N/A	#N/A	#N/A	#N/A	#N/A	#N/A	#N/A	#N/A	#N/A	#N/A	#N/A	#N/A	#N/A	#N/A	#N/A	#N/A	#N/A	#N/A	#N/A	#N/A	#N/A	#N/A	#N/A	#N/A	#N/A	#N/A	#N/A	#N/A	#N/A	#N/A	#N/A	#N/A	#N/A	#N/A
#N/A	#N/A	#N/A	#N/A	#N/A	#N/A	#N/A	#N/A	#N/A	#N/A	#N/A	#N/A	#N/A	#N/A	#N/A	#N/A	#N/A	#N/A	#N/A	#N/A	#N/A	#N/A	#N/A	#N/A	#N/A	#N/A	#N/A	#N/A	#N/A	#N/A	#N/A	#N/A	#N/A	#N/A	#N/A	#N/A	#N/A	#N/A	#N/A	#N/A	#N/A	#N/A	#N/A	#N/A	#N/A	#N/A	#N/A	#N/A	#N/A	#N/A
#N/A	#N/A	#N/A	#N/A	#N/A	#N/A	#N/A	#N/A	#N/A	#N/A	#N/A	#N/A	#N/A	#N/A	#N/A	#N/A	#N/A	#N/A	#N/A	#N/A	#N/A	#N/A	#N/A	#N/A	#N/A	#N/A	#N/A	#N/A	#N/A	#N/A	#N/A	#N/A	#N/A	#N/A	#N/A	#N/A	#N/A	#N/A	#N/A	#N/A	#N/A	#N/A	#N/A	#N/A	#N/A	#N/A	#N/A	#N/A	#N/A	#N/A
#N/A	#N/A	#N/A	#N/A	#N/A	#N/A	#N/A	#N/A	#N/A	#N/A	#N/A	#N/A	#N/A	#N/A	#N/A	#N/A	#N/A	#N/A	#N/A	#N/A	#N/A	#N/A	#N/A	#N/A	#N/A	#N/A	#N/A	#N/A	#N/A	#N/A	#N/A	#N/A	#N/A	#N/A	#N/A	#N/A	#N/A	#N/A	#N/A	#N/A	#N/A	#N/A	#N/A	#N/A	#N/A	#N/A	#N/A	#N/A	#N/A	#N/A
#N/A	#N/A	#N/A	#N/A	#N/A	#N/A	#N/A	#N/A	#N/A	#N/A	#N/A	#N/A	#N/A	#N/A	#N/A	#N/A	#N/A	#N/A	#N/A	#N/A	#N/A	#N/A	#N/A	#N/A	#N/A	#N/A	#N/A	#N/A	#N/A	#N/A	#N/A	#N/A	#N/A	#N/A	#N/A	#N/A	#N/A	#N/A	#N/A	#N/A	#N/A	#N/A	#N/A	#N/A	#N/A	#N/A	#N/A	#N/A	#N/A	#N/A
#N/A	#N/A	#N/A	#N/A	#N/A	#N/A	#N/A	#N/A	#N/A	#N/A	#N/A	#N/A	#N/A	#N/A	#N/A	#N/A	#N/A	#N/A	#N/A	#N/A	#N/A	#N/A	#N/A	#N/A	#N/A	#N/A	#N/A	#N/A	#N/A	#N/A	#N/A	#N/A	#N/A	#N/A	#N/A	#N/A	#N/A	#N/A	#N/A	#N/A	#N/A	#N/A	#N/A	#N/A	#N/A	#N/A	#N/A	#N/A	#N/A	#N/A
#N/A	#N/A	#N/A	#N/A	#N/A	#N/A	#N/A	#N/A	#N/A	#N/A	#N/A	#N/A	#N/A	#N/A	#N/A	#N/A	#N/A	#N/A	#N/A	#N/A	#N/A	#N/A	#N/A	#N/A	#N/A	#N/A	#N/A	#N/A	#N/A	#N/A	#N/A	#N/A	#N/A	#N/A	#N/A	#N/A	#N/A	#N/A	#N/A	#N/A	#N/A	#N/A	#N/A	#N/A	#N/A	#N/A	#N/A	#N/A	#N/A	#N/A
#N/A	#N/A	#N/A	#N/A	#N/A	#N/A	#N/A	#N/A	#N/A	#N/A	#N/A	#N/A	#N/A	#N/A	#N/A	#N/A	#N/A	#N/A	#N/A	#N/A	#N/A	#N/A	#N/A	#N/A	#N/A	#N/A	#N/A	#N/A	#N/A	#N/A	#N/A	#N/A	#N/A	#N/A	#N/A	#N/A	#N/A	#N/A	#N/A	#N/A	#N/A	#N/A	#N/A	#N/A	#N/A	#N/A	#N/A	#N/A	#N/A	#N/A
#N/A	#N/A	#N/A	#N/A	#N/A	#N/A	#N/A	#N/A	#N/A	#N/A	#N/A	#N/A	#N/A	#N/A	#N/A	#N/A	#N/A	#N/A	#N/A	#N/A	#N/A	#N/A	#N/A	#N/A	#N/A	#N/A	#N/A	#N/A	#N/A	#N/A	#N/A	#N/A	#N/A	#N/A	#N/A	#N/A	#N/A	#N/A	#N/A	#N/A	#N/A	#N/A	#N/A	#N/A	#N/A	#N/A	#N/A	#N/A	#N/A	#N/A
#N/A	#N/A	#N/A	#N/A	#N/A	#N/A	#N/A	#N/A	#N/A	#N/A	#N/A	#N/A	#N/A	#N/A	#N/A	#N/A	#N/A	#N/A	#N/A	#N/A	#N/A	#N/A	#N/A	#N/A	#N/A	#N/A	#N/A	#N/A	#N/A	#N/A	#N/A	#N/A	#N/A	#N/A	#N/A	#N/A	#N/A	#N/A	#N/A	#N/A	#N/A	#N/A	#N/A	#N/A	#N/A	#N/A	#N/A	#N/A	#N/A	#N/A
#N/A	#N/A	#N/A	#N/A	#N/A	#N/A	#N/A	#N/A	#N/A	#N/A	#N/A	#N/A	#N/A	#N/A	#N/A	#N/A	#N/A	#N/A	#N/A	#N/A	#N/A	#N/A	#N/A	#N/A	#N/A	#N/A	#N/A	#N/A	#N/A	#N/A	#N/A	#N/A	#N/A	#N/A	#N/A	#N/A	#N/A	#N/A	#N/A	#N/A	#N/A	#N/A	#N/A	#N/A	#N/A	#N/A	#N/A	#N/A	#N/A	#N/A
#N/A	#N/A	#N/A	#N/A	#N/A	#N/A	#N/A	#N/A	#N/A	#N/A	#N/A	#N/A	#N/A	#N/A	#N/A	#N/A	#N/A	#N/A	#N/A	#N/A	#N/A	#N/A	#N/A	#N/A	#N/A	#N/A	#N/A	#N/A	#N/A	#N/A	#N/A	#N/A	#N/A	#N/A	#N/A	#N/A	#N/A	#N/A	#N/A	#N/A	#N/A	#N/A	#N/A	#N/A	#N/A	#N/A	#N/A	#N/A	#N/A	#N/A
#N/A	#N/A	#N/A	#N/A	#N/A	#N/A	#N/A	#N/A	#N/A	#N/A	#N/A	#N/A	#N/A	#N/A	#N/A	#N/A	#N/A	#N/A	#N/A	#N/A	#N/A	#N/A	#N/A	#N/A	#N/A	#N/A	#N/A	#N/A	#N/A	#N/A	#N/A	#N/A	#N/A	#N/A	#N/A	#N/A	#N/A	#N/A	#N/A	#N/A	#N/A	#N/A	#N/A	#N/A	#N/A	#N/A	#N/A	#N/A	#N/A	#N/A
#N/A	#N/A	#N/A	#N/A	#N/A	#N/A	#N/A	#N/A	#N/A	#N/A	#N/A	#N/A	#N/A	#N/A	#N/A	#N/A	#N/A	#N/A	#N/A	#N/A	#N/A	#N/A	#N/A	#N/A	#N/A	#N/A	#N/A	#N/A	#N/A	#N/A	#N/A	#N/A	#N/A	#N/A	#N/A	#N/A	#N/A	#N/A	#N/A	#N/A	#N/A	#N/A	#N/A	#N/A	#N/A	#N/A	#N/A	#N/A	#N/A	#N/A
#N/A	#N/A	#N/A	#N/A	#N/A	#N/A	#N/A	#N/A	#N/A	#N/A	#N/A	#N/A	#N/A	#N/A	#N/A	#N/A	#N/A	#N/A	#N/A	#N/A	#N/A	#N/A	#N/A	#N/A	#N/A	#N/A	#N/A	#N/A	#N/A	#N/A	#N/A	#N/A	#N/A	#N/A	#N/A	#N/A	#N/A	#N/A	#N/A	#N/A	#N/A	#N/A	#N/A	#N/A	#N/A	#N/A	#N/A	#N/A	#N/A	#N/A
#N/A	#N/A	#N/A	#N/A	#N/A	#N/A	#N/A	#N/A	#N/A	#N/A	#N/A	#N/A	#N/A	#N/A	#N/A	#N/A	#N/A	#N/A	#N/A	#N/A	#N/A	#N/A	#N/A	#N/A	#N/A	#N/A	#N/A	#N/A	#N/A	#N/A	#N/A	#N/A	#N/A	#N/A	#N/A	#N/A	#N/A	#N/A	#N/A	#N/A	#N/A	#N/A	#N/A	#N/A	#N/A	#N/A	#N/A	#N/A	#N/A	#N/A
#N/A	#N/A	#N/A	#N/A	#N/A	#N/A	#N/A	#N/A	#N/A	#N/A	#N/A	#N/A	#N/A	#N/A	#N/A	#N/A	#N/A	#N/A	#N/A	#N/A	#N/A	#N/A	#N/A	#N/A	#N/A	#N/A	#N/A	#N/A	#N/A	#N/A	#N/A	#N/A	#N/A	#N/A	#N/A	#N/A	#N/A	#N/A	#N/A	#N/A	#N/A	#N/A	#N/A	#N/A	#N/A	#N/A	#N/A	#N/A	#N/A	#N/A
#N/A	#N/A	#N/A	#N/A	#N/A	#N/A	#N/A	#N/A	#N/A	#N/A	#N/A	#N/A	#N/A	#N/A	#N/A	#N/A	#N/A	#N/A	#N/A	#N/A	#N/A	#N/A	#N/A	#N/A	#N/A	#N/A	#N/A	#N/A	#N/A	#N/A	#N/A	#N/A	#N/A	#N/A	#N/A	#N/A	#N/A	#N/A	#N/A	#N/A	#N/A	#N/A	#N/A	#N/A	#N/A	#N/A	#N/A	#N/A	#N/A	#N/A
#N/A	#N/A	#N/A	#N/A	#N/A	#N/A	#N/A	#N/A	#N/A	#N/A	#N/A	#N/A	#N/A	#N/A	#N/A	#N/A	#N/A	#N/A	#N/A	#N/A	#N/A	#N/A	#N/A	#N/A	#N/A	#N/A	#N/A	#N/A	#N/A	#N/A	#N/A	#N/A	#N/A	#N/A	#N/A	#N/A	#N/A	#N/A	#N/A	#N/A	#N/A	#N/A	#N/A	#N/A	#N/A	#N/A	#N/A	#N/A	#N/A	#N/A
#N/A	#N/A	#N/A	#N/A	#N/A	#N/A	#N/A	#N/A	#N/A	#N/A	#N/A	#N/A	#N/A	#N/A	#N/A	#N/A	#N/A	#N/A	#N/A	#N/A	#N/A	#N/A	#N/A	#N/A	#N/A	#N/A	#N/A	#N/A	#N/A	#N/A	#N/A	#N/A	#N/A	#N/A	#N/A	#N/A	#N/A	#N/A	#N/A	#N/A	#N/A	#N/A	#N/A	#N/A	#N/A	#N/A	#N/A	#N/A	#N/A	#N/A
#N/A	#N/A	#N/A	#N/A	#N/A	#N/A	#N/A	#N/A	#N/A	#N/A	#N/A	#N/A	#N/A	#N/A	#N/A	#N/A	#N/A	#N/A	#N/A	#N/A	#N/A	#N/A	#N/A	#N/A	#N/A	#N/A	#N/A	#N/A	#N/A	#N/A	#N/A	#N/A	#N/A	#N/A	#N/A	#N/A	#N/A	#N/A	#N/A	#N/A	#N/A	#N/A	#N/A	#N/A	#N/A	#N/A	#N/A	#N/A	#N/A	#N/A
#N/A	#N/A	#N/A	#N/A	#N/A	#N/A	#N/A	#N/A	#N/A	#N/A	#N/A	#N/A	#N/A	#N/A	#N/A	#N/A	#N/A	#N/A	#N/A	#N/A	#N/A	#N/A	#N/A	#N/A	#N/A	#N/A	#N/A	#N/A	#N/A	#N/A	#N/A	#N/A	#N/A	#N/A	#N/A	#N/A	#N/A	#N/A	#N/A	#N/A	#N/A	#N/A	#N/A	#N/A	#N/A	#N/A	#N/A	#N/A	#N/A	#N/A
#N/A	#N/A	#N/A	#N/A	#N/A	#N/A	#N/A	#N/A	#N/A	#N/A	#N/A	#N/A	#N/A	#N/A	#N/A	#N/A	#N/A	#N/A	#N/A	#N/A	#N/A	#N/A	#N/A	#N/A	#N/A	#N/A	#N/A	#N/A	#N/A	#N/A	#N/A	#N/A	#N/A	#N/A	#N/A	#N/A	#N/A	#N/A	#N/A	#N/A	#N/A	#N/A	#N/A	#N/A	#N/A	#N/A	#N/A	#N/A	#N/A	#N/A
#N/A	#N/A	#N/A	#N/A	#N/A	#N/A	#N/A	#N/A	#N/A	#N/A	#N/A	#N/A	#N/A	#N/A	#N/A	#N/A	#N/A	#N/A	#N/A	#N/A	#N/A	#N/A	#N/A	#N/A	#N/A	#N/A	#N/A	#N/A	#N/A	#N/A	#N/A	#N/A	#N/A	#N/A	#N/A	#N/A	#N/A	#N/A	#N/A	#N/A	#N/A	#N/A	#N/A	#N/A	#N/A	#N/A	#N/A	#N/A	#N/A	#N/A
#N/A	#N/A	#N/A	#N/A	#N/A	#N/A	#N/A	#N/A	#N/A	#N/A	#N/A	#N/A	#N/A	#N/A	#N/A	#N/A	#N/A	#N/A	#N/A	#N/A	#N/A	#N/A	#N/A	#N/A	#N/A	#N/A	#N/A	#N/A	#N/A	#N/A	#N/A	#N/A	#N/A	#N/A	#N/A	#N/A	#N/A	#N/A	#N/A	#N/A	#N/A	#N/A	#N/A	#N/A	#N/A	#N/A	#N/A	#N/A	#N/A	#N/A
#N/A	#N/A	#N/A	#N/A	#N/A	#N/A	#N/A	#N/A	#N/A	#N/A	#N/A	#N/A	#N/A	#N/A	#N/A	#N/A	#N/A	#N/A	#N/A	#N/A	#N/A	#N/A	#N/A	#N/A	#N/A	#N/A	#N/A	#N/A	#N/A	#N/A	#N/A	#N/A	#N/A	#N/A	#N/A	#N/A	#N/A	#N/A	#N/A	#N/A	#N/A	#N/A	#N/A	#N/A	#N/A	#N/A	#N/A	#N/A	#N/A	#N/A
#N/A	#N/A	#N/A	#N/A	#N/A	#N/A	#N/A	#N/A	#N/A	#N/A	#N/A	#N/A	#N/A	#N/A	#N/A	#N/A	#N/A	#N/A	#N/A	#N/A	#N/A	#N/A	#N/A	#N/A	#N/A	#N/A	#N/A	#N/A	#N/A	#N/A	#N/A	#N/A	#N/A	#N/A	#N/A	#N/A	#N/A	#N/A	#N/A	#N/A	#N/A	#N/A	#N/A	#N/A	#N/A	#N/A	#N/A	#N/A	#N/A	#N/A
#N/A	#N/A	#N/A	#N/A	#N/A	#N/A	#N/A	#N/A	#N/A	#N/A	#N/A	#N/A	#N/A	#N/A	#N/A	#N/A	#N/A	#N/A	#N/A	#N/A	#N/A	#N/A	#N/A	#N/A	#N/A	#N/A	#N/A	#N/A	#N/A	#N/A	#N/A	#N/A	#N/A	#N/A	#N/A	#N/A	#N/A	#N/A	#N/A	#N/A	#N/A	#N/A	#N/A	#N/A	#N/A	#N/A	#N/A	#N/A	#N/A	#N/A
#N/A	#N/A	#N/A	#N/A	#N/A	#N/A	#N/A	#N/A	#N/A	#N/A	#N/A	#N/A	#N/A	#N/A	#N/A	#N/A	#N/A	#N/A	#N/A	#N/A	#N/A	#N/A	#N/A	#N/A	#N/A	#N/A	#N/A	#N/A	#N/A	#N/A	#N/A	#N/A	#N/A	#N/A	#N/A	#N/A	#N/A	#N/A	#N/A	#N/A	#N/A	#N/A	#N/A	#N/A	#N/A	#N/A	#N/A	#N/A	#N/A	#N/A
#N/A	#N/A	#N/A	#N/A	#N/A	#N/A	#N/A	#N/A	#N/A	#N/A	#N/A	#N/A	#N/A	#N/A	#N/A	#N/A	#N/A	#N/A	#N/A	#N/A	#N/A	#N/A	#N/A	#N/A	#N/A	#N/A	#N/A	#N/A	#N/A	#N/A	#N/A	#N/A	#N/A	#N/A	#N/A	#N/A	#N/A	#N/A	#N/A	#N/A	#N/A	#N/A	#N/A	#N/A	#N/A	#N/A	#N/A	#N/A	#N/A	#N/A
#N/A	#N/A	#N/A	#N/A	#N/A	#N/A	#N/A	#N/A	#N/A	#N/A	#N/A	#N/A	#N/A	#N/A	#N/A	#N/A	#N/A	#N/A	#N/A	#N/A	#N/A	#N/A	#N/A	#N/A	#N/A	#N/A	#N/A	#N/A	#N/A	#N/A	#N/A	#N/A	#N/A	#N/A	#N/A	#N/A	#N/A	#N/A	#N/A	#N/A	#N/A	#N/A	#N/A	#N/A	#N/A	#N/A	#N/A	#N/A	#N/A	#N/A
#N/A	#N/A	#N/A	#N/A	#N/A	#N/A	#N/A	#N/A	#N/A	#N/A	#N/A	#N/A	#N/A	#N/A	#N/A	#N/A	#N/A	#N/A	#N/A	#N/A	#N/A	#N/A	#N/A	#N/A	#N/A	#N/A	#N/A	#N/A	#N/A	#N/A	#N/A	#N/A	#N/A	#N/A	#N/A	#N/A	#N/A	#N/A	#N/A	#N/A	#N/A	#N/A	#N/A	#N/A	#N/A	#N/A	#N/A	#N/A	#N/A	#N/A
#N/A	#N/A	#N/A	#N/A	#N/A	#N/A	#N/A	#N/A	#N/A	#N/A	#N/A	#N/A	#N/A	#N/A	#N/A	#N/A	#N/A	#N/A	#N/A	#N/A	#N/A	#N/A	#N/A	#N/A	#N/A	#N/A	#N/A	#N/A	#N/A	#N/A	#N/A	#N/A	#N/A	#N/A	#N/A	#N/A	#N/A	#N/A	#N/A	#N/A	#N/A	#N/A	#N/A	#N/A	#N/A	#N/A	#N/A	#N/A	#N/A	#N/A
#N/A	#N/A	#N/A	#N/A	#N/A	#N/A	#N/A	#N/A	#N/A	#N/A	#N/A	#N/A	#N/A	#N/A	#N/A	#N/A	#N/A	#N/A	#N/A	#N/A	#N/A	#N/A	#N/A	#N/A	#N/A	#N/A	#N/A	#N/A	#N/A	#N/A	#N/A	#N/A	#N/A	#N/A	#N/A	#N/A	#N/A	#N/A	#N/A	#N/A	#N/A	#N/A	#N/A	#N/A	#N/A	#N/A	#N/A	#N/A	#N/A	#N/A
#N/A	#N/A	#N/A	#N/A	#N/A	#N/A	#N/A	#N/A	#N/A	#N/A	#N/A	#N/A	#N/A	#N/A	#N/A	#N/A	#N/A	#N/A	#N/A	#N/A	#N/A	#N/A	#N/A	#N/A	#N/A	#N/A	#N/A	#N/A	#N/A	#N/A	#N/A	#N/A	#N/A	#N/A	#N/A	#N/A	#N/A	#N/A	#N/A	#N/A	#N/A	#N/A	#N/A	#N/A	#N/A	#N/A	#N/A	#N/A	#N/A	#N/A
#N/A	#N/A	#N/A	#N/A	#N/A	#N/A	#N/A	#N/A	#N/A	#N/A	#N/A	#N/A	#N/A	#N/A	#N/A	#N/A	#N/A	#N/A	#N/A	#N/A	#N/A	#N/A	#N/A	#N/A	#N/A	#N/A	#N/A	#N/A	#N/A	#N/A	#N/A	#N/A	#N/A	#N/A	#N/A	#N/A	#N/A	#N/A	#N/A	#N/A	#N/A	#N/A	#N/A	#N/A	#N/A	#N/A	#N/A	#N/A	#N/A	#N/A
#N/A	#N/A	#N/A	#N/A	#N/A	#N/A	#N/A	#N/A	#N/A	#N/A	#N/A	#N/A	#N/A	#N/A	#N/A	#N/A	#N/A	#N/A	#N/A	#N/A	#N/A	#N/A	#N/A	#N/A	#N/A	#N/A	#N/A	#N/A	#N/A	#N/A	#N/A	#N/A	#N/A	#N/A	#N/A	#N/A	#N/A	#N/A	#N/A	#N/A	#N/A	#N/A	#N/A	#N/A	#N/A	#N/A	#N/A	#N/A	#N/A	#N/A
#N/A	#N/A	#N/A	#N/A	#N/A	#N/A	#N/A	#N/A	#N/A	#N/A	#N/A	#N/A	#N/A	#N/A	#N/A	#N/A	#N/A	#N/A	#N/A	#N/A	#N/A	#N/A	#N/A	#N/A	#N/A	#N/A	#N/A	#N/A	#N/A	#N/A	#N/A	#N/A	#N/A	#N/A	#N/A	#N/A	#N/A	#N/A	#N/A	#N/A	#N/A	#N/A	#N/A	#N/A	#N/A	#N/A	#N/A	#N/A	#N/A	#N/A
#N/A	#N/A	#N/A	#N/A	#N/A	#N/A	#N/A	#N/A	#N/A	#N/A	#N/A	#N/A	#N/A	#N/A	#N/A	#N/A	#N/A	#N/A	#N/A	#N/A	#N/A	#N/A	#N/A	#N/A	#N/A	#N/A	#N/A	#N/A	#N/A	#N/A	#N/A	#N/A	#N/A	#N/A	#N/A	#N/A	#N/A	#N/A	#N/A	#N/A	#N/A	#N/A	#N/A	#N/A	#N/A	#N/A	#N/A	#N/A	#N/A	#N/A
#N/A	#N/A	#N/A	#N/A	#N/A	#N/A	#N/A	#N/A	#N/A	#N/A	#N/A	#N/A	#N/A	#N/A	#N/A	#N/A	#N/A	#N/A	#N/A	#N/A	#N/A	#N/A	#N/A	#N/A	#N/A	#N/A	#N/A	#N/A	#N/A	#N/A	#N/A	#N/A	#N/A	#N/A	#N/A	#N/A	#N/A	#N/A	#N/A	#N/A	#N/A	#N/A	#N/A	#N/A	#N/A	#N/A	#N/A	#N/A	#N/A	#N/A
#N/A	#N/A	#N/A	#N/A	#N/A	#N/A	#N/A	#N/A	#N/A	#N/A	#N/A	#N/A	#N/A	#N/A	#N/A	#N/A	#N/A	#N/A	#N/A	#N/A	#N/A	#N/A	#N/A	#N/A	#N/A	#N/A	#N/A	#N/A	#N/A	#N/A	#N/A	#N/A	#N/A	#N/A	#N/A	#N/A	#N/A	#N/A	#N/A	#N/A	#N/A	#N/A	#N/A	#N/A	#N/A	#N/A	#N/A	#N/A	#N/A	#N/A
#N/A	#N/A	#N/A	#N/A	#N/A	#N/A	#N/A	#N/A	#N/A	#N/A	#N/A	#N/A	#N/A	#N/A	#N/A	#N/A	#N/A	#N/A	#N/A	#N/A	#N/A	#N/A	#N/A	#N/A	#N/A	#N/A	#N/A	#N/A	#N/A	#N/A	#N/A	#N/A	#N/A	#N/A	#N/A	#N/A	#N/A	#N/A	#N/A	#N/A	#N/A	#N/A	#N/A	#N/A	#N/A	#N/A	#N/A	#N/A	#N/A	#N/A
#N/A	#N/A	#N/A	#N/A	#N/A	#N/A	#N/A	#N/A	#N/A	#N/A	#N/A	#N/A	#N/A	#N/A	#N/A	#N/A	#N/A	#N/A	#N/A	#N/A	#N/A	#N/A	#N/A	#N/A	#N/A	#N/A	#N/A	#N/A	#N/A	#N/A	#N/A	#N/A	#N/A	#N/A	#N/A	#N/A	#N/A	#N/A	#N/A	#N/A	#N/A	#N/A	#N/A	#N/A	#N/A	#N/A	#N/A	#N/A	#N/A	#N/A
#N/A	#N/A	#N/A	#N/A	#N/A	#N/A	#N/A	#N/A	#N/A	#N/A	#N/A	#N/A	#N/A	#N/A	#N/A	#N/A	#N/A	#N/A	#N/A	#N/A	#N/A	#N/A	#N/A	#N/A	#N/A	#N/A	#N/A	#N/A	#N/A	#N/A	#N/A	#N/A	#N/A	#N/A	#N/A	#N/A	#N/A	#N/A	#N/A	#N/A	#N/A	#N/A	#N/A	#N/A	#N/A	#N/A	#N/A	#N/A	#N/A	#N/A
#N/A	#N/A	#N/A	#N/A	#N/A	#N/A	#N/A	#N/A	#N/A	#N/A	#N/A	#N/A	#N/A	#N/A	#N/A	#N/A	#N/A	#N/A	#N/A	#N/A	#N/A	#N/A	#N/A	#N/A	#N/A	#N/A	#N/A	#N/A	#N/A	#N/A	#N/A	#N/A	#N/A	#N/A	#N/A	#N/A	#N/A	#N/A	#N/A	#N/A	#N/A	#N/A	#N/A	#N/A	#N/A	#N/A	#N/A	#N/A	#N/A	#N/A
#N/A	#N/A	#N/A	#N/A	#N/A	#N/A	#N/A	#N/A	#N/A	#N/A	#N/A	#N/A	#N/A	#N/A	#N/A	#N/A	#N/A	#N/A	#N/A	#N/A	#N/A	#N/A	#N/A	#N/A	#N/A	#N/A	#N/A	#N/A	#N/A	#N/A	#N/A	#N/A	#N/A	#N/A	#N/A	#N/A	#N/A	#N/A	#N/A	#N/A	#N/A	#N/A	#N/A	#N/A	#N/A	#N/A	#N/A	#N/A	#N/A	#N/A
#N/A	#N/A	#N/A	#N/A	#N/A	#N/A	#N/A	#N/A	#N/A	#N/A	#N/A	#N/A	#N/A	#N/A	#N/A	#N/A	#N/A	#N/A	#N/A	#N/A	#N/A	#N/A	#N/A	#N/A	#N/A	#N/A	#N/A	#N/A	#N/A	#N/A	#N/A	#N/A	#N/A	#N/A	#N/A	#N/A	#N/A	#N/A	#N/A	#N/A	#N/A	#N/A	#N/A	#N/A	#N/A	#N/A	#N/A	#N/A	#N/A	#N/A
#N/A	#N/A	#N/A	#N/A	#N/A	#N/A	#N/A	#N/A	#N/A	#N/A	#N/A	#N/A	#N/A	#N/A	#N/A	#N/A	#N/A	#N/A	#N/A	#N/A	#N/A	#N/A	#N/A	#N/A	#N/A	#N/A	#N/A	#N/A	#N/A	#N/A	#N/A	#N/A	#N/A	#N/A	#N/A	#N/A	#N/A	#N/A	#N/A	#N/A	#N/A	#N/A	#N/A	#N/A	#N/A	#N/A	#N/A	#N/A	#N/A	#N/A
#N/A	#N/A	#N/A	#N/A	#N/A	#N/A	#N/A	#N/A	#N/A	#N/A	#N/A	#N/A	#N/A	#N/A	#N/A	#N/A	#N/A	#N/A	#N/A	#N/A	#N/A	#N/A	#N/A	#N/A	#N/A	#N/A	#N/A	#N/A	#N/A	#N/A	#N/A	#N/A	#N/A	#N/A	#N/A	#N/A	#N/A	#N/A	#N/A	#N/A	#N/A	#N/A	#N/A	#N/A	#N/A	#N/A	#N/A	#N/A	#N/A	#N/A
#N/A	#N/A	#N/A	#N/A	#N/A	#N/A	#N/A	#N/A	#N/A	#N/A	#N/A	#N/A	#N/A	#N/A	#N/A	#N/A	#N/A	#N/A	#N/A	#N/A	#N/A	#N/A	#N/A	#N/A	#N/A	#N/A	#N/A	#N/A	#N/A	#N/A	#N/A	#N/A	#N/A	#N/A	#N/A	#N/A	#N/A	#N/A	#N/A	#N/A	#N/A	#N/A	#N/A	#N/A	#N/A	#N/A	#N/A	#N/A	#N/A	#N/A
#N/A	#N/A	#N/A	#N/A	#N/A	#N/A	#N/A	#N/A	#N/A	#N/A	#N/A	#N/A	#N/A	#N/A	#N/A	#N/A	#N/A	#N/A	#N/A	#N/A	#N/A	#N/A	#N/A	#N/A	#N/A	#N/A	#N/A	#N/A	#N/A	#N/A	#N/A	#N/A	#N/A	#N/A	#N/A	#N/A	#N/A	#N/A	#N/A	#N/A	#N/A	#N/A	#N/A	#N/A	#N/A	#N/A	#N/A	#N/A	#N/A	#N/A
#N/A	#N/A	#N/A	#N/A	#N/A	#N/A	#N/A	#N/A	#N/A	#N/A	#N/A	#N/A	#N/A	#N/A	#N/A	#N/A	#N/A	#N/A	#N/A	#N/A	#N/A	#N/A	#N/A	#N/A	#N/A	#N/A	#N/A	#N/A	#N/A	#N/A	#N/A	#N/A	#N/A	#N/A	#N/A	#N/A	#N/A	#N/A	#N/A	#N/A	#N/A	#N/A	#N/A	#N/A	#N/A	#N/A	#N/A	#N/A	#N/A	#N/A
#N/A	#N/A	#N/A	#N/A	#N/A	#N/A	#N/A	#N/A	#N/A	#N/A	#N/A	#N/A	#N/A	#N/A	#N/A	#N/A	#N/A	#N/A	#N/A	#N/A	#N/A	#N/A	#N/A	#N/A	#N/A	#N/A	#N/A	#N/A	#N/A	#N/A	#N/A	#N/A	#N/A	#N/A	#N/A	#N/A	#N/A	#N/A	#N/A	#N/A	#N/A	#N/A	#N/A	#N/A	#N/A	#N/A	#N/A	#N/A	#N/A	#N/A
#N/A	#N/A	#N/A	#N/A	#N/A	#N/A	#N/A	#N/A	#N/A	#N/A	#N/A	#N/A	#N/A	#N/A	#N/A	#N/A	#N/A	#N/A	#N/A	#N/A	#N/A	#N/A	#N/A	#N/A	#N/A	#N/A	#N/A	#N/A	#N/A	#N/A	#N/A	#N/A	#N/A	#N/A	#N/A	#N/A	#N/A	#N/A	#N/A	#N/A	#N/A	#N/A	#N/A	#N/A	#N/A	#N/A	#N/A	#N/A	#N/A	#N/A
#N/A	#N/A	#N/A	#N/A	#N/A	#N/A	#N/A	#N/A	#N/A	#N/A	#N/A	#N/A	#N/A	#N/A	#N/A	#N/A	#N/A	#N/A	#N/A	#N/A	#N/A	#N/A	#N/A	#N/A	#N/A	#N/A	#N/A	#N/A	#N/A	#N/A	#N/A	#N/A	#N/A	#N/A	#N/A	#N/A	#N/A	#N/A	#N/A	#N/A	#N/A	#N/A	#N/A	#N/A	#N/A	#N/A	#N/A	#N/A	#N/A	#N/A
#N/A	#N/A	#N/A	#N/A	#N/A	#N/A	#N/A	#N/A	#N/A	#N/A	#N/A	#N/A	#N/A	#N/A	#N/A	#N/A	#N/A	#N/A	#N/A	#N/A	#N/A	#N/A	#N/A	#N/A	#N/A	#N/A	#N/A	#N/A	#N/A	#N/A	#N/A	#N/A	#N/A	#N/A	#N/A	#N/A	#N/A	#N/A	#N/A	#N/A	#N/A	#N/A	#N/A	#N/A	#N/A	#N/A	#N/A	#N/A	#N/A	#N/A
#N/A	#N/A	#N/A	#N/A	#N/A	#N/A	#N/A	#N/A	#N/A	#N/A	#N/A	#N/A	#N/A	#N/A	#N/A	#N/A	#N/A	#N/A	#N/A	#N/A	#N/A	#N/A	#N/A	#N/A	#N/A	#N/A	#N/A	#N/A	#N/A	#N/A	#N/A	#N/A	#N/A	#N/A	#N/A	#N/A	#N/A	#N/A	#N/A	#N/A	#N/A	#N/A	#N/A	#N/A	#N/A	#N/A	#N/A	#N/A	#N/A	#N/A
#N/A	#N/A	#N/A	#N/A	#N/A	#N/A	#N/A	#N/A	#N/A	#N/A	#N/A	#N/A	#N/A	#N/A	#N/A	#N/A	#N/A	#N/A	#N/A	#N/A	#N/A	#N/A	#N/A	#N/A	#N/A	#N/A	#N/A	#N/A	#N/A	#N/A	#N/A	#N/A	#N/A	#N/A	#N/A	#N/A	#N/A	#N/A	#N/A	#N/A	#N/A	#N/A	#N/A	#N/A	#N/A	#N/A	#N/A	#N/A	#N/A	#N/A
#N/A	#N/A	#N/A	#N/A	#N/A	#N/A	#N/A	#N/A	#N/A	#N/A	#N/A	#N/A	#N/A	#N/A	#N/A	#N/A	#N/A	#N/A	#N/A	#N/A	#N/A	#N/A	#N/A	#N/A	#N/A	#N/A	#N/A	#N/A	#N/A	#N/A	#N/A	#N/A	#N/A	#N/A	#N/A	#N/A	#N/A	#N/A	#N/A	#N/A	#N/A	#N/A	#N/A	#N/A	#N/A	#N/A	#N/A	#N/A	#N/A	#N/A
#N/A	#N/A	#N/A	#N/A	#N/A	#N/A	#N/A	#N/A	#N/A	#N/A	#N/A	#N/A	#N/A	#N/A	#N/A	#N/A	#N/A	#N/A	#N/A	#N/A	#N/A	#N/A	#N/A	#N/A	#N/A	#N/A	#N/A	#N/A	#N/A	#N/A	#N/A	#N/A	#N/A	#N/A	#N/A	#N/A	#N/A	#N/A	#N/A	#N/A	#N/A	#N/A	#N/A	#N/A	#N/A	#N/A	#N/A	#N/A	#N/A	#N/A
#N/A	#N/A	#N/A	#N/A	#N/A	#N/A	#N/A	#N/A	#N/A	#N/A	#N/A	#N/A	#N/A	#N/A	#N/A	#N/A	#N/A	#N/A	#N/A	#N/A	#N/A	#N/A	#N/A	#N/A	#N/A	#N/A	#N/A	#N/A	#N/A	#N/A	#N/A	#N/A	#N/A	#N/A	#N/A	#N/A	#N/A	#N/A	#N/A	#N/A	#N/A	#N/A	#N/A	#N/A	#N/A	#N/A	#N/A	#N/A	#N/A	#N/A
#N/A	#N/A	#N/A	#N/A	#N/A	#N/A	#N/A	#N/A	#N/A	#N/A	#N/A	#N/A	#N/A	#N/A	#N/A	#N/A	#N/A	#N/A	#N/A	#N/A	#N/A	#N/A	#N/A	#N/A	#N/A	#N/A	#N/A	#N/A	#N/A	#N/A	#N/A	#N/A	#N/A	#N/A	#N/A	#N/A	#N/A	#N/A	#N/A	#N/A	#N/A	#N/A	#N/A	#N/A	#N/A	#N/A	#N/A	#N/A	#N/A	#N/A
#N/A	#N/A	#N/A	#N/A	#N/A	#N/A	#N/A	#N/A	#N/A	#N/A	#N/A	#N/A	#N/A	#N/A	#N/A	#N/A	#N/A	#N/A	#N/A	#N/A	#N/A	#N/A	#N/A	#N/A	#N/A	#N/A	#N/A	#N/A	#N/A	#N/A	#N/A	#N/A	#N/A	#N/A	#N/A	#N/A	#N/A	#N/A	#N/A	#N/A	#N/A	#N/A	#N/A	#N/A	#N/A	#N/A	#N/A	#N/A	#N/A	#N/A
#N/A	#N/A	#N/A	#N/A	#N/A	#N/A	#N/A	#N/A	#N/A	#N/A	#N/A	#N/A	#N/A	#N/A	#N/A	#N/A	#N/A	#N/A	#N/A	#N/A	#N/A	#N/A	#N/A	#N/A	#N/A	#N/A	#N/A	#N/A	#N/A	#N/A	#N/A	#N/A	#N/A	#N/A	#N/A	#N/A	#N/A	#N/A	#N/A	#N/A	#N/A	#N/A	#N/A	#N/A	#N/A	#N/A	#N/A	#N/A	#N/A	#N/A
#N/A	#N/A	#N/A	#N/A	#N/A	#N/A	#N/A	#N/A	#N/A	#N/A	#N/A	#N/A	#N/A	#N/A	#N/A	#N/A	#N/A	#N/A	#N/A	#N/A	#N/A	#N/A	#N/A	#N/A	#N/A	#N/A	#N/A	#N/A	#N/A	#N/A	#N/A	#N/A	#N/A	#N/A	#N/A	#N/A	#N/A	#N/A	#N/A	#N/A	#N/A	#N/A	#N/A	#N/A	#N/A	#N/A	#N/A	#N/A	#N/A	#N/A
#N/A	#N/A	#N/A	#N/A	#N/A	#N/A	#N/A	#N/A	#N/A	#N/A	#N/A	#N/A	#N/A	#N/A	#N/A	#N/A	#N/A	#N/A	#N/A	#N/A	#N/A	#N/A	#N/A	#N/A	#N/A	#N/A	#N/A	#N/A	#N/A	#N/A	#N/A	#N/A	#N/A	#N/A	#N/A	#N/A	#N/A	#N/A	#N/A	#N/A	#N/A	#N/A	#N/A	#N/A	#N/A	#N/A	#N/A	#N/A	#N/A	#N/A
#N/A	#N/A	#N/A	#N/A	#N/A	#N/A	#N/A	#N/A	#N/A	#N/A	#N/A	#N/A	#N/A	#N/A	#N/A	#N/A	#N/A	#N/A	#N/A	#N/A	#N/A	#N/A	#N/A	#N/A	#N/A	#N/A	#N/A	#N/A	#N/A	#N/A	#N/A	#N/A	#N/A	#N/A	#N/A	#N/A	#N/A	#N/A	#N/A	#N/A	#N/A	#N/A	#N/A	#N/A	#N/A	#N/A	#N/A	#N/A	#N/A	#N/A
#N/A	#N/A	#N/A	#N/A	#N/A	#N/A	#N/A	#N/A	#N/A	#N/A	#N/A	#N/A	#N/A	#N/A	#N/A	#N/A	#N/A	#N/A	#N/A	#N/A	#N/A	#N/A	#N/A	#N/A	#N/A	#N/A	#N/A	#N/A	#N/A	#N/A	#N/A	#N/A	#N/A	#N/A	#N/A	#N/A	#N/A	#N/A	#N/A	#N/A	#N/A	#N/A	#N/A	#N/A	#N/A	#N/A	#N/A	#N/A	#N/A	#N/A
#N/A	#N/A	#N/A	#N/A	#N/A	#N/A	#N/A	#N/A	#N/A	#N/A	#N/A	#N/A	#N/A	#N/A	#N/A	#N/A	#N/A	#N/A	#N/A	#N/A	#N/A	#N/A	#N/A	#N/A	#N/A	#N/A	#N/A	#N/A	#N/A	#N/A	#N/A	#N/A	#N/A	#N/A	#N/A	#N/A	#N/A	#N/A	#N/A	#N/A	#N/A	#N/A	#N/A	#N/A	#N/A	#N/A	#N/A	#N/A	#N/A	#N/A
#N/A	#N/A	#N/A	#N/A	#N/A	#N/A	#N/A	#N/A	#N/A	#N/A	#N/A	#N/A	#N/A	#N/A	#N/A	#N/A	#N/A	#N/A	#N/A	#N/A	#N/A	#N/A	#N/A	#N/A	#N/A	#N/A	#N/A	#N/A	#N/A	#N/A	#N/A	#N/A	#N/A	#N/A	#N/A	#N/A	#N/A	#N/A	#N/A	#N/A	#N/A	#N/A	#N/A	#N/A	#N/A	#N/A	#N/A	#N/A	#N/A	#N/A
#N/A	#N/A	#N/A	#N/A	#N/A	#N/A	#N/A	#N/A	#N/A	#N/A	#N/A	#N/A	#N/A	#N/A	#N/A	#N/A	#N/A	#N/A	#N/A	#N/A	#N/A	#N/A	#N/A	#N/A	#N/A	#N/A	#N/A	#N/A	#N/A	#N/A	#N/A	#N/A	#N/A	#N/A	#N/A	#N/A	#N/A	#N/A	#N/A	#N/A	#N/A	#N/A	#N/A	#N/A	#N/A	#N/A	#N/A	#N/A	#N/A	#N/A
#N/A	#N/A	#N/A	#N/A	#N/A	#N/A	#N/A	#N/A	#N/A	#N/A	#N/A	#N/A	#N/A	#N/A	#N/A	#N/A	#N/A	#N/A	#N/A	#N/A	#N/A	#N/A	#N/A	#N/A	#N/A	#N/A	#N/A	#N/A	#N/A	#N/A	#N/A	#N/A	#N/A	#N/A	#N/A	#N/A	#N/A	#N/A	#N/A	#N/A	#N/A	#N/A	#N/A	#N/A	#N/A	#N/A	#N/A	#N/A	#N/A	#N/A
#N/A	#N/A	#N/A	#N/A	#N/A	#N/A	#N/A	#N/A	#N/A	#N/A	#N/A	#N/A	#N/A	#N/A	#N/A	#N/A	#N/A	#N/A	#N/A	#N/A	#N/A	#N/A	#N/A	#N/A	#N/A	#N/A	#N/A	#N/A	#N/A	#N/A	#N/A	#N/A	#N/A	#N/A	#N/A	#N/A	#N/A	#N/A	#N/A	#N/A	#N/A	#N/A	#N/A	#N/A	#N/A	#N/A	#N/A	#N/A	#N/A	#N/A
#N/A	#N/A	#N/A	#N/A	#N/A	#N/A	#N/A	#N/A	#N/A	#N/A	#N/A	#N/A	#N/A	#N/A	#N/A	#N/A	#N/A	#N/A	#N/A	#N/A	#N/A	#N/A	#N/A	#N/A	#N/A	#N/A	#N/A	#N/A	#N/A	#N/A	#N/A	#N/A	#N/A	#N/A	#N/A	#N/A	#N/A	#N/A	#N/A	#N/A	#N/A	#N/A	#N/A	#N/A	#N/A	#N/A	#N/A	#N/A	#N/A	#N/A
#N/A	#N/A	#N/A	#N/A	#N/A	#N/A	#N/A	#N/A	#N/A	#N/A	#N/A	#N/A	#N/A	#N/A	#N/A	#N/A	#N/A	#N/A	#N/A	#N/A	#N/A	#N/A	#N/A	#N/A	#N/A	#N/A	#N/A	#N/A	#N/A	#N/A	#N/A	#N/A	#N/A	#N/A	#N/A	#N/A	#N/A	#N/A	#N/A	#N/A	#N/A	#N/A	#N/A	#N/A	#N/A	#N/A	#N/A	#N/A	#N/A	#N/A
#N/A	#N/A	#N/A	#N/A	#N/A	#N/A	#N/A	#N/A	#N/A	#N/A	#N/A	#N/A	#N/A	#N/A	#N/A	#N/A	#N/A	#N/A	#N/A	#N/A	#N/A	#N/A	#N/A	#N/A	#N/A	#N/A	#N/A	#N/A	#N/A	#N/A	#N/A	#N/A	#N/A	#N/A	#N/A	#N/A	#N/A	#N/A	#N/A	#N/A	#N/A	#N/A	#N/A	#N/A	#N/A	#N/A	#N/A	#N/A	#N/A	#N/A
#N/A	#N/A	#N/A	#N/A	#N/A	#N/A	#N/A	#N/A	#N/A	#N/A	#N/A	#N/A	#N/A	#N/A	#N/A	#N/A	#N/A	#N/A	#N/A	#N/A	#N/A	#N/A	#N/A	#N/A	#N/A	#N/A	#N/A	#N/A	#N/A	#N/A	#N/A	#N/A	#N/A	#N/A	#N/A	#N/A	#N/A	#N/A	#N/A	#N/A	#N/A	#N/A	#N/A	#N/A	#N/A	#N/A	#N/A	#N/A	#N/A	#N/A
#N/A	#N/A	#N/A	#N/A	#N/A	#N/A	#N/A	#N/A	#N/A	#N/A	#N/A	#N/A	#N/A	#N/A	#N/A	#N/A	#N/A	#N/A	#N/A	#N/A	#N/A	#N/A	#N/A	#N/A	#N/A	#N/A	#N/A	#N/A	#N/A	#N/A	#N/A	#N/A	#N/A	#N/A	#N/A	#N/A	#N/A	#N/A	#N/A	#N/A	#N/A	#N/A	#N/A	#N/A	#N/A	#N/A	#N/A	#N/A	#N/A	#N/A
#N/A	#N/A	#N/A	#N/A	#N/A	#N/A	#N/A	#N/A	#N/A	#N/A	#N/A	#N/A	#N/A	#N/A	#N/A	#N/A	#N/A	#N/A	#N/A	#N/A	#N/A	#N/A	#N/A	#N/A	#N/A	#N/A	#N/A	#N/A	#N/A	#N/A	#N/A	#N/A	#N/A	#N/A	#N/A	#N/A	#N/A	#N/A	#N/A	#N/A	#N/A	#N/A	#N/A	#N/A	#N/A	#N/A	#N/A	#N/A	#N/A	#N/A
#N/A	#N/A	#N/A	#N/A	#N/A	#N/A	#N/A	#N/A	#N/A	#N/A	#N/A	#N/A	#N/A	#N/A	#N/A	#N/A	#N/A	#N/A	#N/A	#N/A	#N/A	#N/A	#N/A	#N/A	#N/A	#N/A	#N/A	#N/A	#N/A	#N/A	#N/A	#N/A	#N/A	#N/A	#N/A	#N/A	#N/A	#N/A	#N/A	#N/A	#N/A	#N/A	#N/A	#N/A	#N/A	#N/A	#N/A	#N/A	#N/A	#N/A
#N/A	#N/A	#N/A	#N/A	#N/A	#N/A	#N/A	#N/A	#N/A	#N/A	#N/A	#N/A	#N/A	#N/A	#N/A	#N/A	#N/A	#N/A	#N/A	#N/A	#N/A	#N/A	#N/A	#N/A	#N/A	#N/A	#N/A	#N/A	#N/A	#N/A	#N/A	#N/A	#N/A	#N/A	#N/A	#N/A	#N/A	#N/A	#N/A	#N/A	#N/A	#N/A	#N/A	#N/A	#N/A	#N/A	#N/A	#N/A	#N/A	#N/A
#N/A	#N/A	#N/A	#N/A	#N/A	#N/A	#N/A	#N/A	#N/A	#N/A	#N/A	#N/A	#N/A	#N/A	#N/A	#N/A	#N/A	#N/A	#N/A	#N/A	#N/A	#N/A	#N/A	#N/A	#N/A	#N/A	#N/A	#N/A	#N/A	#N/A	#N/A	#N/A	#N/A	#N/A	#N/A	#N/A	#N/A	#N/A	#N/A	#N/A	#N/A	#N/A	#N/A	#N/A	#N/A	#N/A	#N/A	#N/A	#N/A	#N/A
#N/A	#N/A	#N/A	#N/A	#N/A	#N/A	#N/A	#N/A	#N/A	#N/A	#N/A	#N/A	#N/A	#N/A	#N/A	#N/A	#N/A	#N/A	#N/A	#N/A	#N/A	#N/A	#N/A	#N/A	#N/A	#N/A	#N/A	#N/A	#N/A	#N/A	#N/A	#N/A	#N/A	#N/A	#N/A	#N/A	#N/A	#N/A	#N/A	#N/A	#N/A	#N/A	#N/A	#N/A	#N/A	#N/A	#N/A	#N/A	#N/A	#N/A
#N/A	#N/A	#N/A	#N/A	#N/A	#N/A	#N/A	#N/A	#N/A	#N/A	#N/A	#N/A	#N/A	#N/A	#N/A	#N/A	#N/A	#N/A	#N/A	#N/A	#N/A	#N/A	#N/A	#N/A	#N/A	#N/A	#N/A	#N/A	#N/A	#N/A	#N/A	#N/A	#N/A	#N/A	#N/A	#N/A	#N/A	#N/A	#N/A	#N/A	#N/A	#N/A	#N/A	#N/A	#N/A	#N/A	#N/A	#N/A	#N/A	#N/A
#N/A	#N/A	#N/A	#N/A	#N/A	#N/A	#N/A	#N/A	#N/A	#N/A	#N/A	#N/A	#N/A	#N/A	#N/A	#N/A	#N/A	#N/A	#N/A	#N/A	#N/A	#N/A	#N/A	#N/A	#N/A	#N/A	#N/A	#N/A	#N/A	#N/A	#N/A	#N/A	#N/A	#N/A	#N/A	#N/A	#N/A	#N/A	#N/A	#N/A	#N/A	#N/A	#N/A	#N/A	#N/A	#N/A	#N/A	#N/A	#N/A	#N/A
#N/A	#N/A	#N/A	#N/A	#N/A	#N/A	#N/A	#N/A	#N/A	#N/A	#N/A	#N/A	#N/A	#N/A	#N/A	#N/A	#N/A	#N/A	#N/A	#N/A	#N/A	#N/A	#N/A	#N/A	#N/A	#N/A	#N/A	#N/A	#N/A	#N/A	#N/A	#N/A	#N/A	#N/A	#N/A	#N/A	#N/A	#N/A	#N/A	#N/A	#N/A	#N/A	#N/A	#N/A	#N/A	#N/A	#N/A	#N/A	#N/A	#N/A
#N/A	#N/A	#N/A	#N/A	#N/A	#N/A	#N/A	#N/A	#N/A	#N/A	#N/A	#N/A	#N/A	#N/A	#N/A	#N/A	#N/A	#N/A	#N/A	#N/A	#N/A	#N/A	#N/A	#N/A	#N/A	#N/A	#N/A	#N/A	#N/A	#N/A	#N/A	#N/A	#N/A	#N/A	#N/A	#N/A	#N/A	#N/A	#N/A	#N/A	#N/A	#N/A	#N/A	#N/A	#N/A	#N/A	#N/A	#N/A	#N/A	#N/A
#N/A	#N/A	#N/A	#N/A	#N/A	#N/A	#N/A	#N/A	#N/A	#N/A	#N/A	#N/A	#N/A	#N/A	#N/A	#N/A	#N/A	#N/A	#N/A	#N/A	#N/A	#N/A	#N/A	#N/A	#N/A	#N/A	#N/A	#N/A	#N/A	#N/A	#N/A	#N/A	#N/A	#N/A	#N/A	#N/A	#N/A	#N/A	#N/A	#N/A	#N/A	#N/A	#N/A	#N/A	#N/A	#N/A	#N/A	#N/A	#N/A	#N/A
#N/A	#N/A	#N/A	#N/A	#N/A	#N/A	#N/A	#N/A	#N/A	#N/A	#N/A	#N/A	#N/A	#N/A	#N/A	#N/A	#N/A	#N/A	#N/A	#N/A	#N/A	#N/A	#N/A	#N/A	#N/A	#N/A	#N/A	#N/A	#N/A	#N/A	#N/A	#N/A	#N/A	#N/A	#N/A	#N/A	#N/A	#N/A	#N/A	#N/A	#N/A	#N/A	#N/A	#N/A	#N/A	#N/A	#N/A	#N/A	#N/A	#N/A
#N/A	#N/A	#N/A	#N/A	#N/A	#N/A	#N/A	#N/A	#N/A	#N/A	#N/A	#N/A	#N/A	#N/A	#N/A	#N/A	#N/A	#N/A	#N/A	#N/A	#N/A	#N/A	#N/A	#N/A	#N/A	#N/A	#N/A	#N/A	#N/A	#N/A	#N/A	#N/A	#N/A	#N/A	#N/A	#N/A	#N/A	#N/A	#N/A	#N/A	#N/A	#N/A	#N/A	#N/A	#N/A	#N/A	#N/A	#N/A	#N/A	#N/A
#N/A	#N/A	#N/A	#N/A	#N/A	#N/A	#N/A	#N/A	#N/A	#N/A	#N/A	#N/A	#N/A	#N/A	#N/A	#N/A	#N/A	#N/A	#N/A	#N/A	#N/A	#N/A	#N/A	#N/A	#N/A	#N/A	#N/A	#N/A	#N/A	#N/A	#N/A	#N/A	#N/A	#N/A	#N/A	#N/A	#N/A	#N/A	#N/A	#N/A	#N/A	#N/A	#N/A	#N/A	#N/A	#N/A	#N/A	#N/A	#N/A	#N/A
#N/A	#N/A	#N/A	#N/A	#N/A	#N/A	#N/A	#N/A	#N/A	#N/A	#N/A	#N/A	#N/A	#N/A	#N/A	#N/A	#N/A	#N/A	#N/A	#N/A	#N/A	#N/A	#N/A	#N/A	#N/A	#N/A	#N/A	#N/A	#N/A	#N/A	#N/A	#N/A	#N/A	#N/A	#N/A	#N/A	#N/A	#N/A	#N/A	#N/A	#N/A	#N/A	#N/A	#N/A	#N/A	#N/A	#N/A	#N/A	#N/A	#N/A
#N/A	#N/A	#N/A	#N/A	#N/A	#N/A	#N/A	#N/A	#N/A	#N/A	#N/A	#N/A	#N/A	#N/A	#N/A	#N/A	#N/A	#N/A	#N/A	#N/A	#N/A	#N/A	#N/A	#N/A	#N/A	#N/A	#N/A	#N/A	#N/A	#N/A	#N/A	#N/A	#N/A	#N/A	#N/A	#N/A	#N/A	#N/A	#N/A	#N/A	#N/A	#N/A	#N/A	#N/A	#N/A	#N/A	#N/A	#N/A	#N/A	#N/A
#N/A	#N/A	#N/A	#N/A	#N/A	#N/A	#N/A	#N/A	#N/A	#N/A	#N/A	#N/A	#N/A	#N/A	#N/A	#N/A	#N/A	#N/A	#N/A	#N/A	#N/A	#N/A	#N/A	#N/A	#N/A	#N/A	#N/A	#N/A	#N/A	#N/A	#N/A	#N/A	#N/A	#N/A	#N/A	#N/A	#N/A	#N/A	#N/A	#N/A	#N/A	#N/A	#N/A	#N/A	#N/A	#N/A	#N/A	#N/A	#N/A	#N/A
#N/A	#N/A	#N/A	#N/A	#N/A	#N/A	#N/A	#N/A	#N/A	#N/A	#N/A	#N/A	#N/A	#N/A	#N/A	#N/A	#N/A	#N/A	#N/A	#N/A	#N/A	#N/A	#N/A	#N/A	#N/A	#N/A	#N/A	#N/A	#N/A	#N/A	#N/A	#N/A	#N/A	#N/A	#N/A	#N/A	#N/A	#N/A	#N/A	#N/A	#N/A	#N/A	#N/A	#N/A	#N/A	#N/A	#N/A	#N/A	#N/A	#N/A
#N/A	#N/A	#N/A	#N/A	#N/A	#N/A	#N/A	#N/A	#N/A	#N/A	#N/A	#N/A	#N/A	#N/A	#N/A	#N/A	#N/A	#N/A	#N/A	#N/A	#N/A	#N/A	#N/A	#N/A	#N/A	#N/A	#N/A	#N/A	#N/A	#N/A	#N/A	#N/A	#N/A	#N/A	#N/A	#N/A	#N/A	#N/A	#N/A	#N/A	#N/A	#N/A	#N/A	#N/A	#N/A	#N/A	#N/A	#N/A	#N/A	#N/A
#N/A	#N/A	#N/A	#N/A	#N/A	#N/A	#N/A	#N/A	#N/A	#N/A	#N/A	#N/A	#N/A	#N/A	#N/A	#N/A	#N/A	#N/A	#N/A	#N/A	#N/A	#N/A	#N/A	#N/A	#N/A	#N/A	#N/A	#N/A	#N/A	#N/A	#N/A	#N/A	#N/A	#N/A	#N/A	#N/A	#N/A	#N/A	#N/A	#N/A	#N/A	#N/A	#N/A	#N/A	#N/A	#N/A	#N/A	#N/A	#N/A	#N/A
[truncated: 110 more rows]
[truncated: 58 more columns]

## Sheet: Trimmed conc. data
Time (s)	0-01	0-02	0-03	AVG	FIT 01	FIT 02	FIT 03	FIT AVG	Time (s)	0.01-01	0.01-02	0.01-03	AVG	FIT 01	FIT 02	FIT 03	FIT AVG	Time (s)	0.02-01	0.02-02	0.02-03	AVG	FIT 01	FIT 02	FIT 03	FIT AVG	Time (s)	0.04-01	0.04-02	0.04-03	AVG	FIT 01	FIT 02	FIT 03	FIT AVG	Time (s)	0.1-01	0.1-02	0.1-03	AVG	FIT 01	FIT 02	FIT 03	FIT AVG	Time (s)	0.2-01	0.2-02	0.2-03	AVG
[truncated: 500 more rows]
[truncated: 58 more columns]
